# Supplementary material for: Sleep-Wake Cycle Dysfunction in the TgCRND8 Mouse Model of Alzheimer’s Disease: From Early to Advanced Pathological Stages
Source: PLoS One. 2015 Jun 15;10(6):e0130177. doi: 10.1371/journal.pone.0130177 (PMC4468206; doi:10.1371/journal.pone.0130177)
Supplement: S1 Dataset — W: wake, NR: non-rapid eye movement sleep, R: rapid eye movement sleep, NTg: non-transgenic, Tg: Transgenic. (XLSX) [file pone.0130177.s001.xlsx]

## Sheet: 3 months-Dark phase
Tg		6966						6875						6873						6850						7192					7171					7172					7064					NTg			6849
		Stage	Count	Mean duration(sec.)	SD(+-)		Stage	Count	Mean duration(sec.)	SD(+-)			Stage	Count	Mean duration(sec.)	SD(+-)		Stage	Count	Mean duration(sec.)	SD(+-)			Stage	Count	Mean duration(sec.)	SD(+-)		Stage	Count	Mean duration(sec.)	SD(+-)			Stage	Count	Mean duration(sec.)	SD(+-)		Stage	Count	Mean duration(sec.)	SD(+-)					Stage	Count
		W	159	210	727		W	23	1834	4838			W	78	456	1629		W	45	873	3743			W	116	326	1214		W	52	779	2296			W	38	1070	2503		W	89	411	1612					W	205
		R	24	45	32		R	0	None	None			R	9	71	54		R	10	56	32			R	9	53	34		R	3	70	51			R	2	85	49		R	7	75	55					R	32
		NR	159	54	41		NR	23	43	34			NR	78	89	92		NR	44	75	56			NR	115	41	61		NR	52	47	35			NR	37	63	60		NR	88	68	61					NR	204
[truncated: 26 more columns]

## Sheet: 3 months-Light phase
	Tg		6966						6875						6873						6850						7192							7171					7172					7064					NTg
								Stage	Count	Mean duration(sec.)	SD(+-)			Stage	Count	Mean duration(sec.)	SD(+-)		Stage	Count	Mean duration(sec.)	SD(+-)				Stage	Count	Mean duration(sec.)	SD(+-)			Stage	Count	Mean duration(sec.)	SD(+-)			Stage	Count	Mean duration(sec.)	SD(+-)		Stage	Count	Mean duration(sec.)	SD(+-)
		Stage	Count	Mean duration(sec.)	SD(+-)
								W	178	97	350			W	198	82	358		W	185	90	284				W	168	114	464			W	213	78	245			W	187	93	318		W	213	82	225
		W	223	94	481
								R	24	72	62			R	42	83	53		R	71	56	40				R	47	56	43			R	65	76	59			R	39	82	54		R	44	59	40
		R	53	64	46
								NR	178	135	129			NR	196	118	103		NR	179	125	118				NR	167	127	134			NR	213	101	81			NR	187	120	93		NR	212	108	90
		NR	222	84	74

## Sheet: 7 months-Dark phase
Tg			6410								6409						6416						6396					6382					6573					6405				NTg			6414
		Stage	Count	Mean duration(sec.)	SD(+-)				Stage	Count	Mean duration(sec.)	SD(+-)			Stage	Count	Mean duration(sec.)	SD(+-)			Stage	Count	Mean duration(sec.)	SD(+-)			Stage	Count	Mean duration(sec.)	SD(+-)		Stage	Count	Mean duration(sec.)	SD(+-)		Stage	Count	Mean duration(sec.)	SD(+-)				Stage	Count	Mean duration(sec.)	SD(+-)		Stage
		W	95	406	1732				W	151	264	1352			W	130	300	1215			W	267	133	587			W	217	166	643		W	72	534	2320		W	179	176	806				W	108	311	1405		W
		R	11	40	28				R	2	25	0			R	4	91	49			R	3	141	70			R	10	55	45		R	7	107	68		R	8	73	55				R	15	60	41		R
		NR	94	44	30				NR	151	21	22			NR	129	28	24			NR	267	26	20			NR	216	30	25		NR	71	55	49		NR	178	62	51				NR	107	81	78		NR
[truncated: 15 more columns]

## Sheet: 7 months-Light phase
	Tg		6405					6410								6409						6416							6396					6382					6573					6414					6418
							Stage	Count	Mean duration(sec.)	SD(+-)				Stage	Count	Mean duration(sec.)	SD(+-)			Stage	Count	Mean duration(sec.)	SD(+-)				Stage	Count	Mean duration(sec.)	SD(+-)		Stage	Count	Mean duration(sec.)	SD(+-)		Stage	Count	Mean duration(sec.)	SD(+-)		Stage	Count	Mean duration(sec.)	SD(+-)		Stage	Count	Mean duration(sec.)
		Stage	Count	Mean duration(sec.)	SD(+-)
							W	244	73	237				W	348	53	371			W	371	52	232				W	345	50	240		W	318	61	263		W	261	62	193		W	235	71	229		W	326	47
		W	224	91	467
							R	44	74	55				R	27	71	42			R	58	56	39				R	34	82	55		R	92	51	35		R	69	80	67		R	43	75	49		R	57	60
		R	31	62	41
							NR	242	90	72				NR	349	64	64			NR	370	55	48				NR	344	66	51		NR	304	62	48		NR	253	84	68		NR	235	99	94		NR	328	73
		NR	223	92	93
[truncated: 13 more columns]

## Sheet: 11 months- Dark phase
	Tg		6405					6396					6410						6382					NTg		6370					6377					6414					6406					6376
																									Stage	Count	Mean duration(sec.)	SD(+-)
		Stage	Count	Mean duration(sec.)	SD(+-)		Stage	Count	Mean duration(sec.)	SD(+-)		Stage	Count	Mean duration(sec.)	SD(+-)			Stage	Count	Mean duration(sec.)	SD(+-)									Stage	Count	Mean duration(sec.)	SD(+-)		Stage	Count	Mean duration(sec.)	SD(+-)		Stage	Count	Mean duration(sec.)	SD(+-)		Stage	Count	Mean duration(sec.)	SD(+-)
																									W	118	184	584
		W	93	359	1559		W	72	522	1976		W	110	189	768			W	52	642	1670									W	74	441	1394		W	249	92	419		W	236	116	621		W	217	132	677
																									R	22	56	40
		R	3	60	10		R	3	83	41		R	8	58	33			R	7	54	43									R	10	63	40		R	14	67	39		R	8	50	31		R	22	50	41
																									NR	119	89	76
		NR	92	100	93		NR	72	67	66		NR	111	90	71			NR	53	65	44									NR	75	101	92		NR	250	75	63		NR	236	61	54		NR	216	61	47
[truncated: 4 more columns]

## Sheet: 11 months-Light phase
			Tg			6405					6396					6410							6382				NTg			6370					6377					6414					6406
				Stage	Count	Mean duration(sec.)	SD(+-)		Stage	Count	Mean duration(sec.)	SD(+-)		2012-07-18 07:59:58								Stage	Count	Mean duration(sec.)	SD(+-)			Stage	Count	Mean duration(sec.)	SD(+-)		Stage	Count	Mean duration(sec.)	SD(+-)		Stage	Count	Mean duration(sec.)	SD(+-)		Stage	Count	Mean duration(sec.)	SD(+-)		Stage	Count
				W	204	88	364		W	173	106	459		Stage	Count	Mean duration(sec.)	SD(+-)				w	194	106	406				W	230	68	213		W	164	94	309		W	241	62	248		W	255	50	175		W	305
				R	14	48	29		R	27	92	49		W	185	80	298				R	38	45	35				R	57	64	48		R	40	59	34		R	23	116	73		R	35	72	45		R	85
				NR	204	119	106		NR	173	123	132		R	38	60	44				NR	194	100	85				NR	230	102	92		NR	165	146	118		NR	242	95	64		NR	254	108	85		NR	303
														NR	185	109	100
[truncated: 6 more columns]
