# Supplementary material for: Sleep-Wake Cycle Dysfunction in the TgCRND8 Mouse Model of Alzheimer’s Disease: From Early to Advanced Pathological Stages
Source: PLoS One. 2015 Jun 15;10(6):e0130177. doi: 10.1371/journal.pone.0130177 (PMC4468206; doi:10.1371/journal.pone.0130177)
Supplement: S2 Dataset — NTg: non-transgenic, Tg: transgenic. (XLSX) [file pone.0130177.s002.xlsx]

## Sheet: 3 month baseline  
Dark Phase-total time spent in wake, NREM, REM (%)
		wake						NREM						REM
	Tg #	% time spent		Ntg #	% time spent		Tg #	% time spent		NTG #	% time spent		Tg #	% time spent		NTG #	% time spent
	6966	77.3		6967	73.2		6966	20.2		6967	25.4		6966	2.5		6967	1.4
	6875	97.8		6965	67		6875	2.2		6965	29.6		6875	0		6965	3.4
	6873	82.3		6968	50.9		6873	16.2		6968	42.7		6873	1.5		6968	6.3
	6850	90.9		6874	60.5		6850	7.8		6874	36.7		6850	1.3		6874	2.8
	7192	87.7		6853	63.9		7192	11.2		6853	33.8		7192	1.1		6853	2.2
	7171	93.8		6849	58.5		7171	5.7		6849	36.2		7171	0.5		6849	5.3
	7172	94.2		6854	68.2		7172	5.4		6854	29		7172	0.4		6854	2.8
	7064	84.8					7064	14					7064	1.2
Light Phase-total time spent in wake, NREM, REM (%)
		wake						NREM						REM
	Tg #	% time spent		Ntg #	% time spent		Tg #	% time spent		NTG #	% time spent		Tg #	% time spent		NTG #	% time spent
	6966	48.6		6967	29.1		6966	43.6		6967	65.2		6966	7.9		6967	5.6
	6875	40.1		6965	35.5		6875	55.9		6965	56.1		6875	4		6965	8.5
	6873	37.9		6968	47.7		6873	54		6968	45.8		6873	8.1		6968	6.5
	6850	38.7		6874	31.8		6850	52.1		6874	62.2		6850	9.2		6874	6
	7192	44.9		6853	37.1		7192	49		6853	57.6		7192	6.1		6853	5.3
	7171	38.5		6849	35		7171	50		6849	57.2		7171	11.6		6849	7.8
	7172	40.4		6854	34.1		7172	52.1		6854	58.2		7172	7.4		6854	7.8
	7064	40.8					7064	53.2					7064	6
Hourly duration of wake, NREM, REM over 24hr baseline (%)
		6966						6875						6873						6850						7192						7171						7172						7064
6/06/2012 19:59:57	95.6	0	4.4			24/05/2012 20:31:57	100	0	0			15/05/2012 19:59:54	98.3	0	1.7			24/05/2012 20:31:57	98.1	0	1.9			16/09/2012 20:03:00	100	0	0			04/09/2012 20:00:00	100	0	0			04/09/2012 20:00:00	100	0	0			28/07/2012 20:00:00	79.2	1.1	19.7			10/05/2012 20:00:00	75.6
06/06/2012 20:59:57	65.6	2.2	32.2			24/05/2012 21:31:57	100	0	0			15/05/2012 20:59:54	100	0	0			24/05/2012 21:31:57	100	0	0			16/09/2012 21:03:00	81.5	0	18.5			04/09/2012 21:00:00	100	0	0			04/09/2012 21:00:00	100	0	0			28/07/2012 21:00:00	97.8	0	2.2			10/05/2012 21:00:00	73.9
06/06/2012 21:59:57	58.6	3.9	37.5			24/05/2012 22:31:57	100	0	0			15/05/2012 21:59:54	87.8	0	12.2			24/05/2012 22:31:57	100	0	0			16/09/2012 22:03:00	59.7	5.1	35.1			04/09/2012 22:00:00	100	0	0			04/09/2012 22:00:00	95.8	0	4.2			28/07/2012 22:00:00	100	0	0			10/05/2012 22:00:00	56.5
06/06/2012 22:59:57	82.8	4.7	12.5			24/05/2012 23:31:57	94.2	0	5.8			15/05/2012 22:59:54	58.3	1.7	40			24/05/2012 23:31:57	100	0	0			16/09/2012 23:03:00	97.5	0	2.5			04/09/2012 23:00:00	98.1	0	1.9			04/09/2012 23:00:00	86.9	0	13.1			28/07/2012 23:00:00	100	0	0			10/05/2012 23:00:00	67.4
06/06/2012 23:59:57	89.2	0	10.8			25/05/2012 00:31:57	100	0	0			15/05/2012 23:59:54	58.1	1.9	40			25/05/2012 00:31:57	100	0	0			17/09/2012 00:03:00	88.5	0	11.5			05/09/2012 00:00:00	99.4	0	0.6			05/09/2012 00:00:00	93.1	0	6.9			29/07/2012 00:00:00	100	0	0			11/05/2012 00:00:00	36.5
07/06/2012 00:59:57	79.7	0.8	19.4			25/05/2012 01:31:57	93.3	0	6.7			16/05/2012 00:59:54	84.4	1.1	14.4			25/05/2012 01:31:57	100	0	0			17/09/2012 01:03:00	98.2	0	1.8			05/09/2012 01:00:00	88.9	0.3	10.8			05/09/2012 01:00:00	100	0	0			29/07/2012 01:00:00	95.6	0	4.4			11/05/2012 01:00:00	32.2
07/06/2012 01:59:57	97.5	0	2.5			25/05/2012 02:31:57	86.7	0	13.3			16/05/2012 01:59:54	69.4	5	25.6			25/05/2012 02:31:57	49.4	6.4	44.2			17/09/2012 02:03:00	100	0	0			05/09/2012 02:00:00	85.8	2.8	11.4			05/09/2012 02:00:00	96.4	0	3.6			29/07/2012 02:00:00	90.6	0	9.4			11/05/2012 02:00:00	83.5
07/06/2012 02:59:57	64.2	3.6	32.2			25/05/2012 03:31:57	100	0	0			16/05/2012 02:59:54	98.6	0	1.4			25/05/2012 03:31:57	80.8	2.8	16.4			17/09/2012 03:03:00	99.4	0	0.6			05/09/2012 03:00:00	99.4	0	0.6			05/09/2012 03:00:00	58.9	4.7	36.4			29/07/2012 03:00:00	63.9	0	36.1			11/05/2012 03:00:00	21.1
07/06/2012 03:59:57	72.2	2.5	25.3			25/05/2012 04:31:57	100	0	0			16/05/2012 03:59:54	100	0	0			25/05/2012 04:31:57	68.3	6.4	25.3			17/09/2012 04:03:00	72.8	3.1	24.2			05/09/2012 04:00:00	100	0	0			05/09/2012 04:00:00	100	0	0			29/07/2012 04:00:00	35.6	9.2	55.3			11/05/2012 04:00:00	52.9
07/06/2012 04:59:57	53.1	9.4	37.5			25/05/2012 05:31:57	100	0	0			16/05/2012 04:59:54	100	0	0			25/05/2012 05:31:57	100	0	0			17/09/2012 05:03:00	55	5.3	39.7			05/09/2012 05:00:00	88.1	0	11.9			05/09/2012 05:00:00	98.9	0	1.1			29/07/2012 05:00:00	84.2	4.4	11.4			11/05/2012 05:00:00	52.5
07/06/2012 05:59:57	74.7	1.9	23.3			25/05/2012 06:31:57	100	0	0			16/05/2012 05:59:54	32.8	8.1	59.2			25/05/2012 06:31:57	100	0	0			17/09/2012 06:03:00	100	0	0			05/09/2012 06:00:00	93.6	0	6.4			05/09/2012 06:00:00	100	0	0			29/07/2012 06:00:00	100	0	0			11/05/2012 06:00:00	49.4
07/06/2012 06:59:57	94.2	0.8	5			25/05/2012 07:31:57	98.1	0	1.9			16/05/2012 06:59:54	100	0	0			25/05/2012 07:31:57	95	0	5			17/09/2012 07:03:00	100	0	0			05/09/2012 07:00:00	72.5	2.8	24.7			05/09/2012 07:00:00	100	0	0			29/07/2012 07:00:00	71.1	0	28.9			11/05/2012 07:00:00	100
07/06/2012 07:59:57	100	0	0			25/05/2012 08:31:57	71.1	0	28.9			16/05/2012 07:59:54	28.3	6.1	65.6			25/05/2012 08:31:57	37.8	4.4	57.8			17/09/2012 08:03:00	100	0	0			05/09/2012 08:00:00	17.5	14.7	67.8			05/09/2012 08:00:00	91.1	0	8.9			29/07/2012 08:00:00	36.4	9.2	54.4			11/05/2012 08:00:00	17.2
07/06/2012 08:59:57	20.3	12.5	67.2			25/05/2012 09:31:57	17.8	3.1	79.2			16/05/2012 08:59:54	26.4	12.2	61.4			25/05/2012 09:31:57	53.3	9.2	37.5			17/09/2012 09:03:00	73.6	0	26.4			05/09/2012 09:00:00	39.2	11.1	49.7			05/09/2012 09:00:00	30.3	6.4	63.3			29/07/2012 09:00:00	44.7	3.1	52.2			11/05/2012 09:00:00	34.4
07/06/2012 09:59:57	79.2	6.4	14.4			25/05/2012 10:31:57	50.6	2.8	46.7			16/05/2012 09:59:54	75.6	0	24.4			25/05/2012 10:31:57	28.9	11.1	60			17/09/2012 10:03:00	25	2.8	72.2			05/09/2012 10:00:00	34.7	8.6	56.7			05/09/2012 10:00:00	51.9	4.7	43.3			29/07/2012 10:00:00	39.2	7.5	53.3			11/05/2012 10:00:00	43.3
07/06/2012 10:59:57	87.8	0	12.2			25/05/2012 11:31:57	28.6	1.9	69.4			16/05/2012 10:59:54	14.2	11.9	73.9			25/05/2012 11:31:57	34.2	9.7	56.1			17/09/2012 11:03:00	47.1	6.1	46.8			05/09/2012 11:00:00	17.2	13.6	69.2			05/09/2012 11:00:00	21.1	10.8	68.1			29/07/2012 11:00:00	41.9	2.8	55.3			11/05/2012 11:00:00	24
07/06/2012 11:59:57	20.6	13.3	66.1			25/05/2012 12:31:57	51.4	3.1	45.6			16/05/2012 11:59:54	17.2	10.6	72.2			25/05/2012 12:31:57	45.8	6.1	48.1			17/09/2012 12:03:00	41.9	1.5	56.5			05/09/2012 12:00:00	45.8	6.9	47.2			05/09/2012 12:00:00	24.7	7.2	68.1			29/07/2012 12:00:00	45.8	4.2	50			11/05/2012 12:00:00	34
07/06/2012 12:59:57	45.8	5.8	48.3			25/05/2012 13:31:57	14.4	7.5	78.1			16/05/2012 12:59:54	55.6	8.3	36.1			25/05/2012 13:31:57	35.8	14.7	49.4			17/09/2012 13:03:00	34.9	9.6	55.6			05/09/2012 13:00:00	14.2	19.2	66.7			05/09/2012 13:00:00	45.8	5	49.2			29/07/2012 13:00:00	32.8	12.2	55			11/05/2012 13:00:00	61.5
07/06/2012 13:59:57	15.6	14.2	70.3			25/05/2012 14:31:57	45.8	7.5	46.7			16/05/2012 13:59:54	61.7	1.1	37.2			25/05/2012 14:31:57	43.6	8.3	48.1			17/09/2012 14:03:00	33.5	9.6	56.9			05/09/2012 14:00:00	24.2	18.6	57.2			05/09/2012 14:00:00	17.5	11.7	70.8			29/07/2012 14:00:00	53.1	4.4	42.5			11/05/2012 14:00:00	12.6
07/06/2012 14:59:57	56.7	7.5	35.8			25/05/2012 15:31:57	16.4	2.2	81.4			16/05/2012 14:59:54	13.6	13.9	72.5			25/05/2012 15:31:57	57.5	5.6	36.9			17/09/2012 15:03:00	45.6	3.1	51.4			05/09/2012 15:00:00	96.1	0	3.9			05/09/2012 15:00:00	45.8	6.9	47.2			29/07/2012 15:00:00	38.1	9.2	52.8			11/05/2012 15:00:00	21.7
07/06/2012 15:59:57	25	10.6	64.4			25/05/2012 16:31:57	70.6	8.9	20.6			16/05/2012 15:59:54	17.5	11.1	71.4			25/05/2012 16:31:57	29.2	13.9	56.9			17/09/2012 16:03:00	13.1	13.3	73.6			05/09/2012 16:00:00	16.9	14.2	68.9			05/09/2012 16:00:00	21.9	13.9	64.2			29/07/2012 16:00:00	16.7	7.5	75.8			11/05/2012 16:00:00	26
07/06/2012 16:59:57	20.8	13.1	66.1			25/05/2012 17:31:57	30	6.4	63.6			16/05/2012 16:59:54	56.9	3.9	39.2			25/05/2012 17:31:57	32.8	11.1	56.1			17/09/2012 17:03:00	42.6	8.2	49.2			05/09/2012 17:00:00	37.8	16.9	45.3			05/09/2012 17:00:00	30.3	9.7	60			29/07/2012 17:00:00	58.6	0	41.4			11/05/2012 17:00:00	46
07/06/2012 17:59:57	27.5	11.1	61.4			25/05/2012 18:31:57	9.7	4.7	85.6			16/05/2012 17:59:54	16.7	13.3	70			25/05/2012 18:31:57	33.1	13.6	53.3			17/09/2012 18:03:00	36	15.3	48.8			05/09/2012 18:00:00	58.1	7.2	34.7			05/09/2012 18:00:00	42.2	7.8	50			29/07/2012 18:00:00	35.3	8.3	56.4			11/05/2012 18:00:00	42.6
07/06/2012 18:59:57	83.6	0	16.4			25/05/2012 19:31:57	75.6	0	24.4			16/05/2012 18:59:54	71.1	5	23.9			25/05/2012 19:31:57	32.5	3.1	64.4			17/09/2012 19:03:00	42.4	4	53.6			05/09/2012 19:00:00	60.3	7.5	32.2			05/09/2012 19:00:00	62.5	5	32.5			29/07/2012 19:00:00	46.9	3.9	49.2			11/05/2012 19:00:00	56.3
[truncated: 26 more columns]

## Sheet: 7 months baseline
Dark Phase-total time spent in wake, NREM, REM (%)
		wake						NREM						REM
	Tg #	% time spent		Ntg #	% time spent		Tg #	% time spent		NTG #	% time spent		Tg #	% time spent		NTG #	% time spent
	6405	73.5		6376	64.4792		6405	25.1		6376	30.9375		6405	1.4		6376	4.58333
	6410	89.3		6377	51.7708		6410	9.6		6377	43.9236		6410	1		6377	4.30556
	6396	82.6389		6414	77.7894		6396	16.3773		6414	20.1042		6396	0.983796		6414	2.10648
	6416	90.8912		6418	72.9282		6416	8.26389		6418	25.0579		6416	0.844907		6418	2.01389
	6409	92.3		6379	60.9		6409	7.5		6379	33.9		6409	0.1		6379	5.2
	6382	83.4375					6382	15.2894					6382	1.27315
	6573	89.0625					6573	9.20139					6573	1.73611
Light Phase-total time spent in wake, NREM, REM (%)
		wake						NREM						REM
	Tg #	% time spent		Ntg #	% time spent		Tg #	% time spent		NTG #	% time spent		Tg #	% time spent		NTG #	% time spent
	6405	46.6		6376	43.9699		6405	48.6		6376	48.7963		6405	4.7		6376	7.2338
	6410	41.3		6377	33.0208		6410	51.1		6377	60.1852		6410	7.6		6377	6.79398
	6396	40.1273		6414	38.9583		6396	53.4028		6414	53.5185		6396	6.46991		6414	7.52315
	6416	44.8611		6418	35.8102		6416	47.5231		6418	55.9722		6416	7.61574		6418	8.21759
	6409	43.0995		6379	33.5		6409	52.3981		6379	57.5579		6409	4.5		6379	8.90046
	6382	45.3125					6382	43.6921					6382	10.9954
	6573	37.4769					6573	49.6759					6573	12.8472
Hourly duration of wake, NREM, REM over 24hr baseline (%)
		6410						6405						6409						6416						6396						6382						6573						6414
29/02/2012 20:00:00	100	0	0			29/02/2012 20:00:00	65.1	0	34.9			19/02/2012 19:59:58	84.6	0.7	14.7			24/02/2012 20:00:00	95.3	0	4.7			12/03/2012 20:15:56	80.3	6.1	13.6			12/03/2012 20:15:56	76.4	0	23.6			12/03/2012 20:15:56	100	0	0			12/03/2012 20:15:56	100	0	0			29/02/2012 20:00:00	87.9
29/02/2012 21:00:00	89.3	0	10.7			29/02/2012 21:00:00	74.2	0	25.8			19/02/2012 20:59:58	99.2	0	0.8			24/02/2012 21:00:00	96	0	4			12/03/2012 21:15:56	100	0	0			12/03/2012 21:15:56	98.5	0	1.5			12/03/2012 21:15:56	100	0	0			12/03/2012 21:15:56	100	0	0			29/02/2012 21:00:00	94
29/02/2012 22:00:00	100	0	0			29/02/2012 22:00:00	79.3	0	20.7			19/02/2012 21:59:58	91.1	0	8.9			24/02/2012 22:00:00	73.2	2.8	24			12/03/2012 22:15:56	93.6	0	6.4			12/03/2012 22:15:56	82.4	0.6	17.1			12/03/2012 22:15:56	100	0	0			12/03/2012 22:15:56	100	0	0			29/02/2012 22:00:00	93.5
29/02/2012 23:00:00	78.1	2.4	19.6			29/02/2012 23:00:00	73.2	1	25.8			19/02/2012 22:59:58	94.6	0	5.4			24/02/2012 23:00:00	76.7	3.2	20.1			12/03/2012 23:15:56	91.1	0	8.9			12/03/2012 23:15:56	84.3	0	15.7			12/03/2012 23:15:56	100	0	0			12/03/2012 23:15:56	57.1	3.5	39.4			29/02/2012 23:00:00	61.3
01/03/2012 00:00:00	92.1	0	7.9			01/03/2012 00:00:00	75.6	0.4	24			19/02/2012 23:59:58	99.7	0	0.3			25/02/2012 00:00:00	100	0	0			13/03/2012 00:15:56	89.3	0	10.7			13/03/2012 00:15:56	69	4.2	26.8			13/03/2012 00:15:56	100	0	0			13/03/2012 00:15:56	68.5	2.2	29.3			01/03/2012 00:00:00	99.4
01/03/2012 01:00:00	50.1	6.5	43.3			01/03/2012 01:00:00	100	0	0			20/02/2012 00:59:58	100	0	0			25/02/2012 01:00:00	87.4	0	12.6			13/03/2012 01:15:56	72.2	2.4	25.4			13/03/2012 01:15:56	82.5	4	13.5			13/03/2012 01:15:56	98.1	0	1.9			13/03/2012 01:15:56	100	0	0			01/03/2012 01:00:00	67.8
01/03/2012 02:00:00	100	0	0			01/03/2012 02:00:00	99.3	0	0.7			20/02/2012 01:59:58	100	0	0			25/02/2012 02:00:00	100	0	0			13/03/2012 02:15:56	88.6	0	11.4			13/03/2012 02:15:56	81.3	1.9	16.8			13/03/2012 02:15:56	59.6	6.7	33.8			13/03/2012 02:15:56	98.5	0	1.5			01/03/2012 02:00:00	100
01/03/2012 03:00:00	100	0	0			01/03/2012 03:00:00	49.3	3.6	47.1			20/02/2012 02:59:58	100	0	0			25/02/2012 03:00:00	97.1	0	2.9			13/03/2012 03:15:56	77.5	0	22.5			13/03/2012 03:15:56	68.1	2.6	29.3			13/03/2012 03:15:56	84	0.6	15.4			13/03/2012 03:15:56	25.7	8.6	65.7			01/03/2012 03:00:00	37.9
01/03/2012 04:00:00	70.6	2.4	27.1			01/03/2012 04:00:00	68.5	1	30.6			20/02/2012 03:59:58	86.3	0	13.8			25/02/2012 04:00:00	100	0	0			13/03/2012 04:15:56	84.9	3.3	11.8			13/03/2012 04:15:56	72.6	1	26.4			13/03/2012 04:15:56	69.2	5.6	25.3			13/03/2012 04:15:56	47.9	4.9	47.2			01/03/2012 04:00:00	52.9
01/03/2012 05:00:00	91.9	1	7.1			01/03/2012 05:00:00	14	9.3	76.7			20/02/2012 04:59:58	94	0	6			25/02/2012 05:00:00	98.2	0	1.8			13/03/2012 05:15:56	75	0	25			13/03/2012 05:15:56	86.7	1	12.4			13/03/2012 05:15:56	99	0	1			13/03/2012 05:15:56	55.4	5.8	38.8			01/03/2012 05:00:00	60.4
01/03/2012 06:00:00	100	0	0			01/03/2012 06:00:00	93.1	1.1	5.8			20/02/2012 05:59:58	81.8	0.7	17.5			25/02/2012 06:00:00	100	0	0			13/03/2012 06:15:56	73.2	0	26.8			13/03/2012 06:15:56	99.6	0	0.4			13/03/2012 06:15:56	86.8	3.1	10.1			13/03/2012 06:15:56	80.4	0.3	19.3			01/03/2012 06:00:00	56.5
01/03/2012 07:00:00	100	0	0			01/03/2012 07:00:00	85.3	0	14.7			20/02/2012 06:59:58	76.8	0	23.2			25/02/2012 07:00:00	62.6	4.2	33.2			13/03/2012 07:15:56	65.8	0	34.2			13/03/2012 07:15:56	100	0	0			13/03/2012 07:15:56	72.1	5	22.9			13/03/2012 07:15:56	100	0	0			01/03/2012 07:00:00	64.9
01/03/2012 08:00:00	79.3	0.8	19.9			01/03/2012 08:00:00	100	0	0			20/02/2012 07:59:58	21.4	10.7	67.9			25/02/2012 08:00:00	71.5	1.5	26.9			13/03/2012 08:15:56	48.5	14	37.5			13/03/2012 08:15:56	66.5	0.7	32.8			13/03/2012 08:15:56	56.9	3.9	39.2			13/03/2012 08:15:56	81.7	0	18.3			01/03/2012 08:00:00	48.6
01/03/2012 09:00:00	52.6	2.8	44.6			01/03/2012 09:00:00	76.4	0.7	22.9			20/02/2012 08:59:58	59.9	1.1	39			25/02/2012 09:00:00	57.1	5	37.9			13/03/2012 09:15:56	42.8	3.3	53.9			13/03/2012 09:15:56	89.2	0	10.8			13/03/2012 09:15:56	35.8	16.1	48.1			13/03/2012 09:15:56	44.6	5.3	50.1			01/03/2012 09:00:00	31.5
01/03/2012 10:00:00	37.8	5.4	56.8			01/03/2012 10:00:00	65.4	1.9	32.6			20/02/2012 09:59:58	100	0	0			25/02/2012 10:00:00	38.9	3.2	57.9			13/03/2012 10:15:56	75.1	5.4	19.4			13/03/2012 10:15:56	29.4	9.6	61			13/03/2012 10:15:56	40	17.4	42.6			13/03/2012 10:15:56	59.9	4.9	35.3			01/03/2012 10:00:00	41
01/03/2012 11:00:00	58.3	5	36.7			01/03/2012 11:00:00	44.4	6.1	49.4			20/02/2012 10:59:58	60.3	0.8	38.9			25/02/2012 11:00:00	25.7	8.8	65.6			13/03/2012 11:15:56	25.8	4.9	69.3			13/03/2012 11:15:56	41.7	8.2	50.1			13/03/2012 11:15:56	35.7	9.7	54.6			13/03/2012 11:15:56	17.8	9.7	72.5			01/03/2012 11:00:00	40.8
01/03/2012 12:00:00	48.5	3.8	47.8			01/03/2012 12:00:00	28.3	6.8	64.9			20/02/2012 11:59:58	14.9	10.3	74.9			25/02/2012 12:00:00	68.2	6.3	25.6			13/03/2012 12:15:56	59.6	5.8	34.6			13/03/2012 12:15:56	46.4	11.7	41.9			13/03/2012 12:15:56	43.9	12.4	43.8			13/03/2012 12:15:56	45.6	7.1	47.4			01/03/2012 12:00:00	21.4
01/03/2012 13:00:00	26.8	9.2	64			01/03/2012 13:00:00	20.6	6.4	73.1			20/02/2012 12:59:58	66.7	5.6	27.8			25/02/2012 13:00:00	27.8	6.3	66			13/03/2012 13:15:56	34.7	7.2	58.1			13/03/2012 13:15:56	48.9	13.5	37.6			13/03/2012 13:15:56	16.3	12.5	71.3			13/03/2012 13:15:56	13.9	11.9	74.2			01/03/2012 13:00:00	27.8
01/03/2012 14:00:00	19.7	13.3	66.9			01/03/2012 14:00:00	68.8	0.7	30.6			20/02/2012 13:59:58	53.6	3.3	43.1			25/02/2012 14:00:00	25.4	13.8	60.8			13/03/2012 14:15:56	11.8	5	83.2			13/03/2012 14:15:56	30.7	14.9	54.4			13/03/2012 14:15:56	30.1	23.9	46			13/03/2012 14:15:56	15.1	11.9	72.9			01/03/2012 14:00:00	43.3
01/03/2012 15:00:00	29.6	8.9	61.5			01/03/2012 15:00:00	13.3	10	76.7			20/02/2012 14:59:58	20.8	6	73.2			25/02/2012 15:00:00	74	6.1	19.9			13/03/2012 15:15:56	28.7	11.8	59.4			13/03/2012 15:15:56	50.6	13.3	36.1			13/03/2012 15:15:56	18.9	14.6	66.5			13/03/2012 15:15:56	34.7	11.4	53.9			01/03/2012 15:00:00	29.4
01/03/2012 16:00:00	38.6	11.7	49.7			01/03/2012 16:00:00	40.3	5	54.7			20/02/2012 15:59:58	17.5	6.7	75.8			25/02/2012 16:00:00	33.8	8.5	57.8			13/03/2012 16:15:56	18.1	6.5	75.4			13/03/2012 16:15:56	14.2	21.3	64.6			13/03/2012 16:15:56	61.9	8.9	29.2			13/03/2012 16:15:56	32.8	8.9	58.3			01/03/2012 16:00:00	23.6
01/03/2012 17:00:00	13.2	11.1	75.7			01/03/2012 17:00:00	54	5.7	40.3			20/02/2012 16:59:58	36	1.4	62.6			25/02/2012 17:00:00	29.7	12.4	57.9			13/03/2012 17:15:56	14	7.2	78.8			13/03/2012 17:15:56	49.3	11.1	39.6			13/03/2012 17:15:56	20.3	12.8	66.9			13/03/2012 17:15:56	25.1	10.6	64.3			01/03/2012 17:00:00	30.8
01/03/2012 18:00:00	48.1	14.2	37.8			01/03/2012 18:00:00	21.8	4.7	73.5			20/02/2012 17:59:58	14.7	6.1	79.2			25/02/2012 18:00:00	36.9	11.7	51.4			13/03/2012 18:15:56	71.4	2.8	25.8			13/03/2012 18:15:56	12.8	21.8	65.4			13/03/2012 18:15:56	38.9	12.9	48.2			13/03/2012 18:15:56	37.2	4.6	58.2			01/03/2012 18:00:00	36.3
01/03/2012 19:00:00	44.4	5.3	50.3			01/03/2012 19:00:00	38.3	5.8	55.8			20/02/2012 18:59:58	51.8	1.5	46.7			25/02/2012 19:00:00	49.3	8.1	42.6			13/03/2012 19:15:56	54.9	3.6	41.5			13/03/2012 19:15:56	62.2	6	31.8			13/03/2012 19:15:56	51	9.2	39.9			13/03/2012 19:15:56	55.1	4	40.8			01/03/2012 19:00:00	59.4
[truncated: 14 more columns]

## Sheet: 11 months baseline
Dark Phase-total time spent in wake, NREM, REM (%)
		wake						NREM						REM
	Tg #	% time spent		Ntg #	% time spent		Tg #	% time spent		NTG #	% time spent		Tg #	% time spent		NTG #	% time spent
	6405	77.3		6370	72.6		6405	22.3		6370	24.5		6405	0.4		6370	2.9
	6396	88.2		6377	80.9		6396	11.2		6377	17.7		6396	0.6		6377	1.5
	6410	75.8,		6414	54.2		6410	23.1		6414	43.6		6410	1.1		6414	2.2
	6382	91.1		6406	64.9		6382	8		6406	34.1		6382	0.9		6406	0.9
				6376	66.6					6376	30.8					6376	2.6
				6418	64.8					6418	33.0					6418	2.2
Light Phase-total time spent in wake, NREM, REM (%)
		wake						NREM						REM
	Tg #	% time spent		Ntg #	% time spent		Tg #	% time spent		NTG #	% time spent		Tg #	% time spent		NTG #	% time spent
	6405	41.8		6370	37.1		6405	56.6		6370	54.4		6405	1.6		6370	8.4
	6396	44.8		6377	38.4		6396	49.4		6377	56.1		6396	5.8		6377	5.5
	6410	47.7		6414	40.0		6410	47.0		6414	53.8		6410	5.3		6414	6.2
	6382	51.0		6406	29.7		6382	45		6406	64.4		6382	4.0		6406	5.9
				6376	37.0					6376	54					6376	9.1
				6418	35.8					6418	56.0					6418	8.2
Hourly duration of wake, NREM, REM over 24hr baseline (%)
		6405					6396					6410					6382						6370					6377					6414					6406					6376					6418
2012-07-17 19:59:58	71.4	0	28.6		2012-07-17 19:59:58	97.2	0	2.8		17/07/2012 19:59:58	66.7	1.1	32.2		2012-07-17 19:59:58	99.2	0	0.8			2012-07-11 19:59:54	100	0	0		2012-07-11 19:59:54	88.6	0.8	10.6		2012-07-11 19:59:54	60.3	3.3	36.4		2012-07-24 19:59:56	72.5	0	27.5		2012-07-24 19:59:56	76.4	1.1	22.5		2012-07-24 19:59:56	86.7	0	13.3
2012-07-17 20:59:58	99.4	0	0.6		2012-07-17 20:59:58	100	0	0		17/07/2012 20:59:58	49.4	1.9	48.6		2012-07-17 20:59:58	100	0	0			2012-07-11 20:59:54	100	0	0		2012-07-11 20:59:54	99.4	0	0.6		2012-07-11 20:59:54	65.6	0	34.4		2012-07-24 20:59:56	71.9	0	28.1		2012-07-24 20:59:56	83.9	0.3	15.8		2012-07-24 20:59:56	90.8	0	9.2
2012-07-17 21:59:58	100	0	0		2012-07-17 21:59:58	100	0	0		17/07/2012 21:59:58	95	0	5		2012-07-17 21:59:58	61.7	1.9	36.4			2012-07-11 21:59:54	68.1	3.1	28.9		2012-07-11 21:59:54	88.6	0	11.4		2012-07-11 21:59:54	71.4	0	28.6		2012-07-24 21:59:56	61.9	0.8	37.2		2012-07-24 21:59:56	69.7	2.5	27.8		2012-07-24 21:59:56	96.9	0	3.1
2012-07-17 22:59:58	79.4	0	20.6		2012-07-17 22:59:58	90.8	0	9.2		17/07/2012 22:59:58	100	0	0		2012-07-17 22:59:58	82.8	0.6	16.7			2012-07-11 22:59:54	81.1	1.4	17.5		2012-07-11 22:59:54	100	0	0		2012-07-11 22:59:54	48.9	2.5	48.6		2012-07-24 22:59:56	53.9	2.8	43.3		2012-07-24 22:59:56	71.9	1.7	26.4		2012-07-24 22:59:56	46.9	3.6	49.4
2012-07-17 23:59:58	77.5	0	22.5		2012-07-17 23:59:58	96.9	0	3.1		17/07/2012 23:59:58	59.2	0.3	40.6		2012-07-17 23:59:58	100	0	0			2012-07-11 23:59:54	85	0.8	14.2		2012-07-11 23:59:54	100	0	0		2012-07-11 23:59:54	52.2	3.9	43.9		2012-07-24 23:59:56	53.6	2.2	44.2		2012-07-24 23:59:56	65.8	1.7	32.5		2012-07-24 23:59:56	72.5	0	27.5
2012-07-18 00:59:58	100	0	0		2012-07-18 00:59:58	95.6	0	4.4		18/07/2012 00:59:58	77.5	0	22.5		2012-07-18 00:59:58	98.1	0	1.9			2012-07-12 00:59:54	66.4	1.1	32.5		2012-07-12 00:59:54	94.4	0	5.6		2012-07-12 00:59:54	71.4	0	28.6		2012-07-25 00:59:56	64.4	0	35.6		2012-07-25 00:59:56	100	0	0		2012-07-25 00:59:56	52.5	2.8	44.7
2012-07-18 01:59:58	100	0	0		2012-07-18 01:59:58	100	0	0		18/07/2012 01:59:58	30.6	5.6	63.9		2012-07-18 01:59:58	99.2	0	0.8			2012-07-12 01:59:54	65.8	1.4	32.8		2012-07-12 01:59:54	64.7	2.5	32.8		2012-07-12 01:59:54	38.1	2.5	59.4		2012-07-25 01:59:56	50.3	2.8	46.9		2012-07-25 01:59:56	93.6	0	6.4		2012-07-25 01:59:56	83.3	0.8	15.8
2012-07-18 02:59:58	72.8	1.7	25.6		2012-07-18 02:59:58	100	0	0		18/07/2012 02:59:58	72.8	1.4	25.8		2012-07-18 02:59:58	85.6	3.6	10.8			2012-07-12 02:59:54	61.1	8.3	30.6		2012-07-12 02:59:54	68.3	0.8	30.8		2012-07-12 02:59:54	92.5	0	7.5		2012-07-25 02:59:56	52.2	1.7	46.1		2012-07-25 02:59:56	35.8	5.8	58.3		2012-07-25 02:59:56	50.8	6.7	42.5
2012-07-18 03:59:58	48.3	0	51.7		2012-07-18 03:59:58	93.1	0	6.9		18/07/2012 03:59:58	58.1	2.8	39.2		2012-07-18 03:59:58	83.1	3.6	13.3			2012-07-12 03:59:54	48.6	4.4	46.9		2012-07-12 03:59:54	71.1	3.1	25.8		2012-07-12 03:59:54	35	2.2	62.8		2012-07-25 03:59:56	54.4	0.8	44.7		2012-07-25 03:59:56	51.4	4.4	44.2		2012-07-25 03:59:56	45	5.8	49.2
2012-07-18 04:59:58	76.4	1.9	21.7		2012-07-18 04:59:58	44.4	3.6	51.9		18/07/2012 04:59:58	100	0	0		2012-07-18 04:59:58	100	0	0			2012-07-12 04:59:54	58.9	5.6	35.6		2012-07-12 04:59:54	68.1	2.5	29.4		2012-07-12 04:59:54	25	5.8	69.2		2012-07-25 04:59:56	100	0	0		2012-07-25 04:59:56	70.6	0.6	28.9		2012-07-25 04:59:56	48.1	3.1	48.9
2012-07-18 05:59:58	32.5	1.4	66.1		2012-07-18 05:59:58	95	0	5		18/07/2012 05:59:58	100	0	0		2012-07-18 05:59:58	83.9	0.8	15.3			2012-07-12 05:59:54	58.9	5.8	35.3		2012-07-12 05:59:54	58.3	2.2	39.4		2012-07-12 05:59:54	46.9	2.8	50.3		2012-07-25 05:59:56	90	0	10		2012-07-25 05:59:56	29.2	8.6	62.2		2012-07-25 05:59:56	40	3.3	56.7
2012-07-18 06:59:58	69.7	0	30.3		2012-07-18 06:59:58	45.8	3.3	50.8		18/07/2012 06:59:58	100	0	0		2012-07-18 06:59:58	100	0	0			2012-07-12 06:59:54	76.9	2.8	20.3		2012-07-12 06:59:54	68.9	5.6	25.6		2012-07-12 06:59:54	43.1	3.1	53.9		2012-07-25 06:59:56	53.9	0	46.1		2012-07-25 06:59:56	50.8	4.2	45		2012-07-25 06:59:56	63.9	0.8	35.3
2012-07-18 07:59:58	56.4	2.5	41.1		2012-07-18 07:59:58	22.5	4.4	73.1		18/07/2012 07:59:58	100	0	0		2012-07-18 07:59:58	68.1	5.6	26.4			2012-07-12 07:59:54	26.1	9.7	64.2		2012-07-12 07:59:54	38.6	4.4	56.9		2012-07-12 07:59:54	67.5	1.1	31.4		2012-07-25 07:59:56	33.3	6.7	60		2012-07-25 07:59:56	55	3.3	41.7		2012-07-25 07:59:56	59.4	6.4	34.2
2012-07-18 08:59:58	57.5	0.3	42.2		2012-07-18 08:59:58	54.7	7.2	38.1		18/07/2012 08:59:58	91.9	0	8.1		2012-07-18 08:59:58	51.4	1.9	46.7			2012-07-12 08:59:54	33.3	5.8	60.8		2012-07-12 08:59:54	41.9	9.2	48.9		2012-07-12 08:59:54	21.1	12.5	66.4		2012-07-25 08:59:56	16.1	5	78.9		2012-07-25 08:59:56	32.5	9.4	58.1		2012-07-25 08:59:56	25	7.2	67.8
2012-07-18 09:59:58	32.8	3.9	63.3		2012-07-18 09:59:58	90.6	0	9.4		18/07/2012 09:59:58	45.8	0.8	53.3		2012-07-18 09:59:58	74.4	1.7	23.9			2012-07-12 09:59:54	59.2	7.5	33.3		2012-07-12 09:59:54	54.4	2.8	42.8		2012-07-12 09:59:54	54.4	4.4	41.1		2012-07-25 09:59:56	51.9	1.7	46.4		2012-07-25 09:59:56	51.1	7.2	41.7		2012-07-25 09:59:56	40	6.4	53.6
2012-07-18 10:59:58	59.2	0	40.8		2012-07-18 10:59:58	46.1	8.1	45.8		18/07/2012 10:59:58	49.7	1.9	48.3		2012-07-18 10:59:58	73.3	1.7	25			2012-07-12 10:59:54	46.9	6.7	46.4		2012-07-12 10:59:54	18.3	6.7	75		2012-07-12 10:59:54	32.2	4.4	63.3		2012-07-25 10:59:56	13.6	10	76.4		2012-07-25 10:59:56	22.5	11.4	66.1		2012-07-25 10:59:56	18.9	11.7	69.4
2012-07-18 11:59:58	16.9	1.9	81.1		2012-07-18 11:59:58	52.8	2.2	45		18/07/2012 11:59:58	53.3	4.2	42.5		2012-07-18 11:59:58	57.2	2.8	40			2012-07-12 11:59:54	20.6	12.2	67.2		2012-07-12 11:59:54	73.3	3.3	23.3		2012-07-12 11:59:54	59.4	0	40.6		2012-07-25 11:59:56	47.5	4.4	48.1		2012-07-25 11:59:56	50.6	8.3	41.1		2012-07-25 11:59:56	29.4	8.3	62.2
2012-07-18 12:59:58	59.2	0	40.8		2012-07-18 12:59:58	46.9	9.2	43.9		18/07/2012 12:59:58	30.8	11.4	57.8		2012-07-18 12:59:58	44.2	7.2	48.6			2012-07-12 12:59:54	45	11.4	43.6		2012-07-12 12:59:54	21.7	7.8	70.6		2012-07-12 12:59:54	16.9	11.7	71.4		2012-07-25 12:59:56	11.1	7.8	81.1		2012-07-25 12:59:56	16.9	11.1	71.9		2012-07-25 12:59:56	25.6	13.1	61.4
2012-07-18 13:59:58	13.9	2.5	83.6		2012-07-18 13:59:58	39.7	7.8	52.5		18/07/2012 13:59:58	27.5	8.6	63.9		2012-07-18 13:59:58	52.5	4.7	42.8			2012-07-12 13:59:54	19.4	10.6	70		2012-07-12 13:59:54	20.6	7.8	71.7		2012-07-12 13:59:54	32.8	8.1	59.2		2012-07-25 13:59:56	11.1	7.5	81.4		2012-07-25 13:59:56	17.5	17.2	65.3		2012-07-25 13:59:56	44.4	3.6	51.9
2012-07-18 14:59:58	77.5	0	22.5		2012-07-18 14:59:58	52.8	4.7	42.5		18/07/2012 14:59:58	30.8	2.5	66.7		2012-07-18 14:59:58	45.6	1.1	53.3			2012-07-12 14:59:54	30.8	12.5	56.7		2012-07-12 14:59:54	51.1	2.8	46.1		2012-07-12 14:59:54	36.4	8.9	54.7		2012-07-25 14:59:56	16.7	6.4	76.9		2012-07-25 14:59:56	31.7	15	53.3		2012-07-25 14:59:56	21.9	8.9	69.2
2012-07-18 15:59:58	31.1	3.6	65.3		2012-07-18 15:59:58	19.4	5.8	74.7		18/07/2012 15:59:58	68.9	2.8	28.3		2012-07-18 15:59:58	26.4	5.8	67.8			2012-07-12 15:59:54	36.9	9.2	53.9		2012-07-12 15:59:54	10.8	5.8	83.3		2012-07-12 15:59:54	27.2	5.8	66.9		2012-07-25 15:59:56	35	5.8	59.2		2012-07-25 15:59:56	50.6	3.1	46.4		2012-07-25 15:59:56	36.7	12.2	51.1
2012-07-18 16:59:58	13.3	1.1	85.6		2012-07-18 16:59:58	39.4	10	50.6		18/07/2012 16:59:58	36.4	5.6	58.1		2012-07-18 16:59:58	40.3	5.3	54.4			2012-07-12 16:59:54	26.9	6.9	66.1		2012-07-12 16:59:54	48.6	7.5	43.9		2012-07-12 16:59:54	41.4	5.8	52.8		2012-07-25 16:59:56	39.7	4.7	55.6		2012-07-25 16:59:56	38.3	9.7	51.9		2012-07-25 16:59:56	29.4	12.2	58.3
2012-07-18 17:59:58	45.3	1.9	52.8		2012-07-18 17:59:58	36.4	6.4	57.2		18/07/2012 17:59:58	18.9	10.3	70.8		2012-07-18 17:59:58	53.3	4.7	41.9			2012-07-12 17:59:54	50	4.4	45.6		2012-07-12 17:59:54	33.1	5	61.9		2012-07-12 17:59:54	52.5	0.8	46.7		2012-07-25 17:59:56	34.2	5	60.8		2012-07-25 17:59:56	38.6	8.9	52.5		2012-07-25 17:59:56	37.2	8.3	54.4
2012-07-18 18:59:58	38.6	1.1	60.3		2012-07-18 18:59:58	36.7	3.9	59.4		18/07/2012 18:59:58	18.3	15.3	66.4		2012-07-18 18:59:58	25.8	5.6	68.6			2012-07-12 18:59:54	50	4.4	45.6		2012-07-12 18:59:54	48.9	2.5	48.6		2012-07-12 18:59:54	38.6	10.6	50.8		2012-07-25 18:59:56	45.6	5.8	48.6		2012-07-25 18:59:56	38.3	3.9	57.8		2012-07-25 18:59:56	61.4	0.6	38.1
