# Supplementary material for: Sleep-Wake Cycle Dysfunction in the TgCRND8 Mouse Model of Alzheimer’s Disease: From Early to Advanced Pathological Stages
Source: PLoS One. 2015 Jun 15;10(6):e0130177. doi: 10.1371/journal.pone.0130177 (PMC4468206; doi:10.1371/journal.pone.0130177)
Supplement: S3 Dataset — NTg: non-transgenic, Tg: transgenic. (XLSX) [file pone.0130177.s003.xlsx]

## Sheet: 3 mo DP power spectrum 
WAKE
Sum (0-100 Hz)	0.387952				0.21332				0.30548				0.384304				0.191082					0.410375					0.191082					0.299601						0.128759				0.264614				0.216153
Tg	6966				6875				6873				6850				7192					7171					7172					7064					NTg	6849				6853				6874
																					frequency (Hz)	power (V2)	relative power (V2)			frequency (Hz)	power (V2)	relative power (V2)			frequency (Hz)	power (V2)	relative power (V2)				frequency (Hz)	power (V2)	relative power (V2)		frequency (Hz)	power (V2)	relative power (V2)		frequency (Hz)	power (V2)	relative power (V2)		frequency (Hz)
frequency (Hz)	power (V2)	relative power (V2)		frequency (Hz)	power (V2)	relative power (V2)		frequency (Hz)	power (V2)	relative power (V2)		frequency (Hz)	power (V2)	relative power (V2)		frequency (Hz)	power (V2)	relative power (V2)			0	0.001024	0.00249528			0	0.001331	0.0069656			0	0.000425	0.00141855				0	0.000438	0.0034017		0	0.001171	0.00442531		0	0.000354	0.00163773		0
0	0.001363	0.00351332		0	0.000452	0.00211888		0	0.00052	0.00170224		0	0.001535	0.00399423		0	0.001331	0.0069656					0					0					0						0				0				0
		0				0				0				0				0			0.125	0.0053	0.012915			0.125	0.005182	0.0271192			0.125	0.001931	0.00644524				0.125	0.002467	0.0191598		0.125	0.005694	0.0215181		0.125	0.001725	0.00798046		0.125
0.125	0.006577	0.0169531		0.125	0.002218	0.0103975		0.125	0.002596	0.0084981		0.125	0.008901	0.0231614		0.125	0.005182	0.0271192					0					0					0						0				0				0
		0				0				0				0				0			0.25	0.008285	0.0201889			0.25	0.005812	0.0304163			0.25	0.003302	0.0110213				0.25	0.003694	0.0286893		0.25	0.009805	0.037054		0.25	0.003268	0.0151189		0.25
0.25	0.007964	0.0205283		0.25	0.003399	0.0159338		0.25	0.003945	0.0129141		0.25	0.012005	0.0312383		0.25	0.005812	0.0304163					0					0					0						0				0				0
		0				0				0				0				0			0.375	0.008508	0.0207323			0.375	0.004229	0.0221319			0.375	0.004026	0.0134379				0.375	0.003804	0.0295436		0.375	0.011888	0.0449258		0.375	0.004156	0.0192271		0.375
0.375	0.006537	0.01685		0.375	0.003805	0.0178371		0.375	0.004397	0.0143937		0.375	0.011095	0.0288704		0.375	0.004229	0.0221319					0	delta power				0					0						0				0				0
		0	delta power (.5-4.5)			0	delta power			0	delta power			0	delta power			0	delta power		0.5	0.007801	0.0190094	0.261281		0.5	0.003989	0.0208759			0.5	0.004409	0.0147162				0.5	0.003642	0.0282854		0.5	0.012484	0.0471782		0.5	0.004399	0.0203513		0.5
0.5	0.00553	0.0142543	0.26619	0.5	0.003973	0.0186246	0.309357	0.5	0.004376	0.014325	0.295947	0.5	0.009617	0.0250245	0.289588	0.5	0.003989	0.0208759	0.275824				0					0					0						0				0				0
		0				0				0				0				0			0.625	0.006897	0.0168066			0.625	0.003743	0.0195884	delta power (.5-4)		0.625	0.004394	0.0146662	delta power (.5-4)			0.625	0.003352	0.0260331	delta power (.5-4)	0.625	0.012126	0.0458252	delta power (.5-4)	0.625	0.004323	0.0199997	delta power (.5-4)	0.625
0.625	0.004866	0.0125428		0.625	0.003847	0.0180339		0.625	0.004323	0.0141515		0.625	0.008539	0.0222194		0.625	0.003743	0.0195884					0					0	0.254341				0	0.304488					0	0.354903			0	0.488273			0	0.328665
		0				0				0				0				0			0.75	0.00594	0.0144746			0.75	0.003303	0.0172858			0.75	0.004311	0.0143891				0.75	0.003021	0.0234624		0.75	0.011355	0.0429116		0.75	0.004061	0.0187876		0.75
0.75	0.004325	0.0111483		0.75	0.003505	0.0164307		0.75	0.004312	0.0141155		0.75	0.007667	0.0199504		0.75	0.003303	0.0172858					0					0					0						0				0				0
		0				0				0				0				0			0.875	0.005232	0.0127493			0.875	0.002887	0.0151087			0.875	0.004113	0.0137283				0.875	0.00274	0.0212801		0.875	0.010161	0.0383993		0.875	0.00355	0.0164236		0.875
0.875	0.00387	0.00997546		0.875	0.003223	0.0151088		0.875	0.004248	0.013906		0.875	0.006539	0.0170152		0.875	0.002887	0.0151087					0					0					0						0				0				0
		0				0				0				0				0			1	0.004875	0.0118794			1	0.002502	0.0130939			1	0.003963	0.0132276				1	0.002442	0.0189657		1	0.008941	0.0337888		1	0.00328	0.0151744		1
1	0.003622	0.00933621		1	0.003021	0.0141618		1	0.004016	0.0131465		1	0.005584	0.0145302		1	0.002502	0.0130939					0					0					0						0				0				0
		0				0				0				0				0			1.125	0.004448	0.0108389			1.125	0.002239	0.0117175			1.125	0.003855	0.0128671				1.125	0.00217	0.0168532		1.125	0.008143	0.0307731		1.125	0.003197	0.0147904		1.125
1.125	0.003586	0.00924341		1.125	0.002912	0.0136509		1.125	0.003813	0.012482		1.125	0.004954	0.0128908		1.125	0.002239	0.0117175					0					0					0						0				0				0
		0				0				0				0				0			1.25	0.004112	0.0100201			1.25	0.0021	0.01099			1.25	0.003617	0.0120727				1.25	0.001957	0.0151989		1.25	0.007311	0.0276289		1.25	0.002876	0.0133054		1.25
1.25	0.003465	0.00893152		1.25	0.002784	0.0130508		1.25	0.003752	0.0122823		1.25	0.004646	0.0120894		1.25	0.0021	0.01099					0					0					0						0				0				0
		0				0				0				0				0			1.375	0.003921	0.00955468			1.375	0.001965	0.0102835			1.375	0.003487	0.0116388				1.375	0.001758	0.0136534		1.375	0.006403	0.0241975		1.375	0.002636	0.0121951		1.375
1.375	0.003314	0.00854229		1.375	0.002572	0.012057		1.375	0.003651	0.0119517		1.375	0.004374	0.0113816		1.375	0.001965	0.0102835					0					0					0						0				0				0
		0				0				0				0				0			1.5	0.003888	0.00947426			1.5	0.001816	0.00950377			1.5	0.003363	0.0112249				1.5	0.00161	0.012504		1.5	0.005578	0.0210798		1.5	0.002495	0.0115427		1.5
1.5	0.003216	0.00828969		1.5	0.002433	0.0114054		1.5	0.003453	0.0113035		1.5	0.004258	0.0110798		1.5	0.001816	0.00950377					0					0					0						0				0				0
		0				0				0				0				0			1.625	0.003694	0.00900152			1.625	0.001685	0.0088182			1.625	0.003264	0.0108945				1.625	0.00149	0.011572		1.625	0.004923	0.0186045		1.625	0.002292	0.0106036		1.625
1.625	0.003208	0.00826906		1.625	0.002382	0.0111663		1.625	0.003288	0.0107634		1.625	0.004193	0.0109106		1.625	0.001685	0.0088182					0					0					0						0				0				0
		0				0				0				0				0			1.75	0.003466	0.00844593			1.75	0.00157	0.00821637			1.75	0.003318	0.0110747				1.75	0.001395	0.0108342		1.75	0.004179	0.0157928		1.75	0.002208	0.010215		1.75
1.75	0.003155	0.00813245		1.75	0.002205	0.0103366		1.75	0.003135	0.0102625		1.75	0.003769	0.00980734		1.75	0.00157	0.00821637					0					0					0						0				0				0
		0				0				0				0				0			1.875	0.003343	0.00814621			1.875	0.001476	0.00772443			1.875	0.00327	0.0109145				1.875	0.001312	0.0101896		1.875	0.003724	0.0140733		1.875	0.002142	0.00990965		1.875
1.875	0.003069	0.00791077		1.875	0.002067	0.00968967		1.875	0.002886	0.00944743		1.875	0.003539	0.00920886		1.875	0.001476	0.00772443					0					0					0						0				0				0
		0				0				0				0				0			2	0.003168	0.00771977			2	0.001413	0.00739473			2	0.003125	0.0104305				2	0.001233	0.00957603		2	0.003403	0.0128602		2	0.002055	0.00950715		2
2	0.003114	0.00802677		2	0.001994	0.00934746		2	0.002798	0.00915936		2	0.003368	0.0087639		2	0.001413	0.00739473					0					0					0						0				0				0
		0				0				0				0				0			2.125	0.003012	0.00733963			2.125	0.001364	0.0071383			2.125	0.003012	0.0100534				2.125	0.001158	0.00899355		2.125	0.003052	0.0115338		2.125	0.002073	0.00959043		2.125
2.125	0.003217	0.00829226		2.125	0.001859	0.00871461		2.125	0.002731	0.00894003		2.125	0.003079	0.00801189		2.125	0.001364	0.0071383					0					0					0						0				0				0
		0				0				0				0				0			2.25	0.002863	0.00697655			2.25	0.001313	0.0068714			2.25	0.002986	0.00996659				2.25	0.001109	0.00861299		2.25	0.002713	0.0102527		2.25	0.002055	0.00950715		2.25
2.25	0.003137	0.00808605		2.25	0.001844	0.00864429		2.25	0.002596	0.0084981		2.25	0.002878	0.00748886		2.25	0.001313	0.0068714					0					0					0						0				0				0
		0				0				0				0				0			2.375	0.002831	0.00689857			2.375	0.001267	0.00663066			2.375	0.002995	0.00999663				2.375	0.001078	0.00837223		2.375	0.002535	0.00957999		2.375	0.002087	0.0096552		2.375
2.375	0.003023	0.0077922		2.375	0.001739	0.00815207		2.375	0.002449	0.00801689		2.375	0.002631	0.00684614		2.375	0.001267	0.00663066					0					0					0						0				0				0
		0				0				0				0				0			2.5	0.00273	0.00665245			2.5	0.001214	0.00635329			2.5	0.002981	0.0099499				2.5	0.001065	0.00827127		2.5	0.002314	0.00874481		2.5	0.002105	0.00973847		2.5
2.5	0.00287	0.00739782		2.5	0.001674	0.00784737		2.5	0.002268	0.00742438		2.5	0.002467	0.0064194		2.5	0.001214	0.00635329					0					0					0						0				0				0
		0				0				0				0				0			2.625	0.002678	0.00652574			2.625	0.001161	0.00607593			2.625	0.002816	0.00939917				2.625	0.001069	0.00830233		2.625	0.00214	0.00808725		2.625	0.002111	0.00976623		2.625
2.625	0.002838	0.00731534		2.625	0.001609	0.00754266		2.625	0.002169	0.0071003		2.625	0.002286	0.00594842		2.625	0.001161	0.00607593					0					0					0						0				0				0
		0				0				0				0				0			2.75	0.002527	0.00615778			2.75	0.001124	0.00588229			2.75	0.00274	0.0091455				2.75	0.001078	0.00837223		2.75	0.002017	0.00762242		2.75	0.00216	0.00999292		2.75
2.75	0.002825	0.00728183		2.75	0.001547	0.00725202		2.75	0.002135	0.006989		2.75	0.002166	0.00563616		2.75	0.001124	0.00588229					0					0					0						0				0				0
		0				0				0				0				0			2.875	0.002415	0.00588486			2.875	0.001099	0.00575146			2.875	0.002704	0.00902534				2.875	0.001076	0.0083567		2.875	0.001947	0.00735789		2.875	0.002194	0.0101502		2.875
2.875	0.002773	0.00714779		2.875	0.001483	0.006952		2.875	0.002089	0.00683842		2.875	0.002046	0.00532391		2.875	0.001099	0.00575146					0					0					0						0				0				0
		0				0				0				0				0			3	0.002365	0.00576302			3	0.001089	0.00569912			3	0.002669	0.00890851				3	0.001088	0.00844989		3	0.001811	0.00684393		3	0.00213	0.00985413		3
3	0.00281	0.00724316		3	0.001427	0.00668948		3	0.002066	0.00676313		3	0.001948	0.0050689		3	0.001089	0.00569912					0					0					0						0				0				0
		0				0				0				0				0			3.125	0.002293	0.00558757			3.125	0.001077	0.00563632			3.125	0.002557	0.00853468				3.125	0.001081	0.00839553		3.125	0.001762	0.00665876		3.125	0.001996	0.0092342		3.125
3.125	0.002874	0.00740813		3.125	0.001412	0.00661916		3.125	0.002144	0.00701846		3.125	0.001926	0.00501166		3.125	0.001077	0.00563632					0					0					0						0				0				0
		0				0				0				0				0			3.25	0.002262	0.00551203			3.25	0.001042	0.00545316			3.25	0.002512	0.00838448				3.25	0.001046	0.0081237		3.25	0.001649	0.00623172		3.25	0.001895	0.00876694		3.25
3.25	0.002831	0.00729729		3.25	0.001459	0.00683949		3.25	0.002085	0.00682532		3.25	0.001853	0.0048217		3.25	0.001042	0.00545316					0					0					0						0				0				0
		0				0				0				0				0			3.375	0.002171	0.00529028			3.375	0.001014	0.00530662			3.375	0.002495	0.00832774				3.375	0.001072	0.00832563		3.375	0.001502	0.00567619		3.375	0.00189	0.00874381		3.375
3.375	0.002687	0.00692611		3.375	0.001427	0.00668948		3.375	0.002039	0.00667474		3.375	0.001787	0.00464996		3.375	0.001014	0.00530662					0					0					0						0				0				0
		0				0				0				0				0			3.5	0.002143	0.00522205			3.5	0.001009	0.00528046			3.5	0.002498	0.00833776				3.5	0.001118	0.00868289		3.5	0.001481	0.00559683		3.5	0.001857	0.00859114		3.5
3.5	0.002626	0.00676888		3.5	0.001351	0.00633321		3.5	0.001969	0.00644559		3.5	0.001823	0.00474364		3.5	0.001009	0.00528046					0					0					0						0				0				0
		0				0				0				0				0			3.625	0.002065	0.00503198			3.625	0.001029	0.00538512			3.625	0.002517	0.00840117				3.625	0.001137	0.00883045		3.625	0.001421	0.00537009		3.625	0.001833	0.0084801		3.625
3.625	0.002631	0.00678177		3.625	0.00134	0.00628164		3.625	0.001977	0.00647178		3.625	0.001781	0.00463435		3.625	0.001029	0.00538512					0					0					0						0				0				0
		0				0				0				0				0			3.75	0.002113	0.00514895			3.75	0.001054	0.00551596			3.75	0.002462	0.0082176				3.75	0.001138	0.00883822		3.75	0.001396	0.00527561		3.75	0.001763	0.00815626		3.75
3.75	0.00267	0.00688229		3.75	0.001338	0.00627227		3.75	0.002002	0.00655362		3.75	0.001729	0.00449904		3.75	0.001054	0.00551596					0					0					0						0				0				0
		0				0				0				0				0			3.875	0.002041	0.0049735			3.875	0.00104	0.00544269			3.875	0.002417	0.0080674				3.875	0.001126	0.00874502		3.875	0.001379	0.00521136		3.875	0.001714	0.00792957		3.875
3.875	0.00262	0.00675341		3.875	0.001299	0.00608944		3.875	0.001991	0.00651761		3.875	0.001676	0.00436113		3.875	0.00104	0.00544269					0					0					0						0				0				0
		0				0				0				0				0			4	0.001987	0.00484191			4	0.001016	0.00531709			4	0.002375	0.00792721				4	0.001136	0.00882268		4	0.001354	0.00511689		4	0.001665	0.00770288		4
4	0.002597	0.00669413		4	0.001285	0.00602381		4	0.001941	0.00635393		4	0.001642	0.00427266		4	0.001016	0.00531709					0					0					0						0				0				0
		0				0				0				0				0			4.125	0.001953	0.00475906			4.125	0.001033	0.00540606			4.125	0.00239	0.00797728				4.125	0.001132	0.00879162		4.125	0.001325	0.00500729		4.125	0.001644	0.00760572		4.125
4.125	0.002577	0.00664257		4.125	0.001267	0.00593943		4.125	0.00199	0.00651434		4.125	0.001649	0.00429087		4.125	0.001033	0.00540606					0					0					0						0				0				0
		0				0				0				0				0			4.25	0.001958	0.00477125			4.25	0.001031	0.00539559			4.25	0.002407	0.00803402				4.25	0.00114	0.00885375		4.25	0.001272	0.004807		4.25	0.001623	0.00750857		4.25
4.25	0.002459	0.00633841		4.25	0.001224	0.00573786		4.25	0.001979	0.00647833		4.25	0.001625	0.00422842		4.25	0.001031	0.00539559					0					0					0						0				0				0
		0				0				0				0				0			4.375	0.002029	0.00494426			4.375	0.001013	0.00530139			4.375	0.002321	0.00774697				4.375	0.001156	0.00897801		4.375	0.001225	0.00462938		4.375	0.001599	0.00739754		4.375
4.375	0.002461	0.00634357		4.375	0.001242	0.00582224		4.375	0.001899	0.00621645		4.375	0.00164	0.00426745		4.375	0.001013	0.00530139					0					0					0						0				0				0
		0				0				0				0				0			4.5	0.002002	0.00487846			4.5	0.001028	0.00537989			4.5	0.002277	0.00760011				4.5	0.001146	0.00890035		4.5	0.001187	0.00448578		4.5	0.001572	0.00727263		4.5
4.5	0.002403	0.00619407		4.5	0.001248	0.00585037		4.5	0.001836	0.00601021		4.5	0.001611	0.00419199		4.5	0.001028	0.00537989					0					0					0						0				0				0
		0				0				0				0				0			4.625	0.001977	0.00481754			4.625	0.001026	0.00536942			4.625	0.002261	0.0075467				4.625	0.001141	0.00886152		4.625	0.001204	0.00455002		4.625	0.001625	0.00751782		4.625
4.625	0.002429	0.00626108		4.625	0.001236	0.00579411		4.625	0.001887	0.00617716		4.625	0.001632	0.00424664		4.625	0.001026	0.00536942					0					0					0						0				0				0
		0				0				0				0				0			4.75	0.002046	0.00498568			4.75	0.001009	0.00528046			4.75	0.002167	0.00723295				4.75	0.00112	0.00869842		4.75	0.001144	0.00432328		4.75	0.001646	0.00761498		4.75
4.75	0.002418	0.00623273		4.75	0.00121	0.00567223		4.75	0.002031	0.00664855		4.75	0.001633	0.00424924		4.75	0.001009	0.00528046					0					0					0						0				0				0
		0				0				0				0				0			4.875	0.002067	0.00503686			4.875	0.001019	0.00533279			4.875	0.002186	0.00729637				4.875	0.001084	0.00841883		4.875	0.001121	0.00423636		4.875	0.001604	0.00742067		4.875
4.875	0.002397	0.0061786		4.875	0.001202	0.00563473		4.875	0.002034	0.00665837		4.875	0.001591	0.00413995		4.875	0.001019	0.00533279					0					0					0						0				0				0
		0				0				0				0				0			5	0.002105	0.00512945			5	0.001044	0.00546362			5	0.002148	0.00716954				5	0.001038	0.00806157		5	0.001086	0.00410409		5	0.001624	0.0075132		5
5	0.002394	0.00617087		5	0.001172	0.00549409		5	0.00199	0.00651434		5	0.001598	0.00415817		5	0.001044	0.00546362					0					0					0						0				0				0
		0				0				0				0				0			5.125	0.002178	0.00530734			5.125	0.001071	0.00560492			5.125	0.002183	0.00728636				5.125	0.001025	0.00796061		5.125	0.00109	0.00411921		5.125	0.001633	0.00755483		5.125
5.125	0.002411	0.00621469		5.125	0.001153	0.00540503		5.125	0.00199	0.00651434		5.125	0.001599	0.00416077		5.125	0.001071	0.00560492					0					0					0						0				0				0
		0				0				0				0				0			5.25	0.002306	0.00561925			5.25	0.001081	0.00565726			5.25	0.002226	0.00742988				5.25	0.00102	0.00792178		5.25	0.001079	0.00407764		5.25	0.001588	0.00734665		5.25
5.25	0.00233	0.0060059		5.25	0.001171	0.00548941		5.25	0.002033	0.0066551		5.25	0.001638	0.00426225		5.25	0.001081	0.00565726					0					0					0						0				0				0
		0				0				0				0				0			5.375	0.002363	0.00575815			5.375	0.001111	0.00581426			5.375	0.002147	0.0071662				5.375	0.000987	0.00766548		5.375	0.001053	0.00397938		5.375	0.001562	0.00722636		5.375
5.375	0.002457	0.00633326		5.375	0.001187	0.00556441		5.375	0.00213	0.00697263		5.375	0.001702	0.00442879		5.375	0.001111	0.00581426					0					0					0						0				0				0
		0				0				0				0				0			5.5	0.002495	0.00607981			5.5	0.001152	0.00602883			5.5	0.002169	0.00723963				5.5	0.000931	0.00723056		5.5	0.000977	0.00369217		5.5	0.001582	0.00731889		5.5
5.5	0.002554	0.00658329		5.5	0.001218	0.00570973		5.5	0.002198	0.00719523		5.5	0.001728	0.00449644		5.5	0.001152	0.00602883					0					0					0						0				0				0
		0				0				0				0				0			5.625	0.002619	0.00638197			5.625	0.001204	0.00630096			5.625	0.002095	0.00699263				5.625	0.000893	0.00693544		5.625	0.000929	0.00351077		5.625	0.001698	0.00785555		5.625
5.625	0.002483	0.00640028		5.625	0.001191	0.00558316		5.625	0.002152	0.00704465		5.625	0.001772	0.00461093		5.625	0.001204	0.00630096					0					0					0						0				0				0
		0				0				0				0				0			5.75	0.002808	0.00684252			5.75	0.001267	0.00663066			5.75	0.002231	0.00744657				5.75	0.000893	0.00693544		5.75	0.000887	0.00335205		5.75	0.001727	0.00798971		5.75
5.75	0.002658	0.00685136		5.75	0.001178	0.00552222		5.75	0.00216	0.00707084		5.75	0.001861	0.00484252		5.75	0.001267	0.00663066					0					0					0						0				0				0
		0				0				0				0				0			5.875	0.003047	0.00742492			5.875	0.001328	0.0069499			5.875	0.002299	0.00767354				5.875	0.000895	0.00695097		5.875	0.000868	0.00328025		5.875	0.001737	0.00803597		5.875
5.875	0.002723	0.00701891		5.875	0.0012	0.00562535		5.875	0.002304	0.00754223		5.875	0.001998	0.00519901		5.875	0.001328	0.0069499					0					0					0						0				0				0
		0				0				0				0				0			6	0.003314	0.00807554			6	0.001395	0.00730053			6	0.00224	0.00747661				6	0.000892	0.00692767		6	0.000872	0.00329537		6	0.001765	0.00816551		6
6	0.002856	0.00736174		6	0.00121	0.00567223		6	0.002389	0.00782048		6	0.002137	0.0055607		6	0.001395	0.00730053					0					0					0						0				0				0
		0				0				0				0				0			6.125	0.003642	0.00887481	theta (6-10)		6.125	0.001469	0.0076878	theta (6-10)		6.125	0.002216	0.0073965	theta (6-10)			6.125	0.000865	0.00671798	theta (6-10)	6.125	0.0008	0.00302327	theta (6-10)	6.125	0.001789	0.00827654	theta (6-10)	6.125
6.125	0.00299	0.00770714	theta (6-10)	6.125	0.001254	0.00587849	theta (6-10)	6.125	0.002477	0.00810855	theta (6-10)	6.125	0.002203	0.00573244	theta (6-10)	6.125	0.001469	0.0076878	theta (6-10)				0	0.275931				0	0.215044				0	0.217716					0	0.150545			0	0.0870249			0	0.257702
		0	0.221801			0	0.167279			0	0.215729			0	0.227			0	0.215044		6.25	0.00392	0.00955224			6.25	0.001547	0.008096			6.25	0.0022	0.0073431				6.25	0.000852	0.00661701		6.25	0.000764	0.00288722		6.25	0.001831	0.00847085		6.25
6.25	0.002986	0.00769683		6.25	0.00129	0.00604725		6.25	0.002484	0.00813147		6.25	0.00237	0.00616699		6.25	0.001547	0.008096					0					0					0						0				0				0
		0				0				0				0				0			6.375	0.00419	0.0102102			6.375	0.001627	0.00851467			6.375	0.002258	0.00753669				6.375	0.000854	0.00663255		6.375	0.000744	0.00281164		6.375	0.001989	0.00920182		6.375
6.375	0.003081	0.0079417		6.375	0.001291	0.00605194		6.375	0.002507	0.00820676		6.375	0.002565	0.0066744		6.375	0.001627	0.00851467					0					0					0						0				0				0
		0				0				0				0				0			6.5	0.004289	0.0104514			6.5	0.001682	0.0088025			6.5	0.002253	0.00752				6.5	0.000845	0.00656265		6.5	0.000735	0.00277763		6.5	0.001972	0.00912317		6.5
6.5	0.003068	0.00790819		6.5	0.001327	0.0062207		6.5	0.00252	0.00824931		6.5	0.002716	0.00706732		6.5	0.001682	0.0088025					0					0					0						0				0				0
		0				0				0				0				0			6.625	0.00472	0.0115017			6.625	0.001758	0.00920024			6.625	0.002234	0.00745658				6.625	0.000816	0.00633742		6.625	0.000697	0.00263403		6.625	0.001944	0.00899363		6.625
6.625	0.003205	0.00826133		6.625	0.001389	0.00651134		6.625	0.002653	0.00868469		6.625	0.002862	0.00744723		6.625	0.001758	0.00920024					0					0					0						0				0				0
		0				0				0				0				0			6.75	0.005052	0.0123107			6.75	0.001872	0.00979684			6.75	0.002219	0.00740652				6.75	0.000787	0.00611219		6.75	0.000693	0.00261891		6.75	0.001939	0.0089705		6.75
6.75	0.00324	0.00835155		6.75	0.001388	0.00650666		6.75	0.002854	0.00934267		6.75	0.002916	0.00758774		6.75	0.001872	0.00979684					0					0					0						0				0				0
		0				0				0				0				0			6.875	0.00529	0.0128906			6.875	0.001911	0.0100009			6.875	0.002281	0.00761346				6.875	0.000767	0.00595687		6.875	0.000682	0.00257734		6.875	0.001939	0.0089705		6.875
6.875	0.003373	0.00869437		6.875	0.001427	0.00668948		6.875	0.002876	0.00941469		6.875	0.002991	0.0077829		6.875	0.001911	0.0100009					0					0					0						0				0				0
		0				0				0				0				0			7	0.005768	0.0140554			7	0.001879	0.00983347			7	0.002393	0.00798729				7	0.000753	0.00584813		7	0.000677	0.00255844		7	0.001951	0.00902601		7
7	0.003547	0.00914288		7	0.001487	0.00697075		7	0.002778	0.00909389		7	0.003172	0.00825388		7	0.001879	0.00983347					0					0					0						0				0				0
		0				0				0				0				0			7.125	0.006005	0.014633			7.125	0.001874	0.00980731			7.125	0.002429	0.00810745				7.125	0.000742	0.0057627		7.125	0.000693	0.00261891		7.125	0.00205	0.00948402		7.125
7.125	0.003522	0.00907844		7.125	0.00147	0.00689106		7.125	0.002811	0.00920191		7.125	0.003388	0.00881594		7.125	0.001874	0.00980731					0					0					0						0				0				0
		0				0				0				0				0			7.25	0.005908	0.0143966			7.25	0.001865	0.00976021			7.25	0.002485	0.00829436				7.25	0.000728	0.00565397		7.25	0.000681	0.00257356		7.25	0.002015	0.0093221		7.25
7.25	0.00352	0.00907329		7.25	0.001473	0.00690512		7.25	0.002782	0.00910698		7.25	0.003663	0.00953152		7.25	0.001865	0.00976021					0					0					0						0				0				0
		0				0				0				0				0			7.375	0.005728	0.013958			7.375	0.001827	0.00956134			7.375	0.002515	0.0083945				7.375	0.000708	0.00549864		7.375	0.000694	0.00262269		7.375	0.001992	0.00921569		7.375
7.375	0.003499	0.00901916		7.375	0.001443	0.00676449		7.375	0.002738	0.00896294		7.375	0.003784	0.00984637		7.375	0.001827	0.00956134					0					0					0						0				0				0
		0				0				0				0				0			7.5	0.00552	0.0134511			7.5	0.001797	0.00940434			7.5	0.002557	0.00853468				7.5	0.000683	0.00530448		7.5	0.000717	0.00270961		7.5	0.002048	0.00947477		7.5
7.5	0.003591	0.0092563		7.5	0.001428	0.00669417		7.5	0.002659	0.00870433		7.5	0.003983	0.0103642		7.5	0.001797	0.00940434					0					0					0						0				0				0
		0				0				0				0				0			7.625	0.005387	0.013127			7.625	0.001745	0.00913221			7.625	0.002547	0.00850131				7.625	0.000659	0.00511809		7.625	0.000724	0.00273606		7.625	0.002104	0.00973385		7.625
7.625	0.003551	0.00915319		7.625	0.001402	0.00657229		7.625	0.002602	0.00851774		7.625	0.004054	0.0105489		7.625	0.001745	0.00913221					0					0					0						0				0				0
		0				0				0				0				0			7.75	0.004931	0.0120158			7.75	0.00164	0.0085827			7.75	0.002523	0.0084212				7.75	0.000628	0.00487733		7.75	0.00073	0.00275874		7.75	0.002132	0.00986338		7.75
7.75	0.00339	0.00873819		7.75	0.001339	0.00627695		7.75	0.002433	0.00796451		7.75	0.004287	0.0111552		7.75	0.00164	0.0085827					0					0					0						0				0				0
		0				0				0				0				0			7.875	0.004285	0.0104417			7.875	0.001516	0.00793377			7.875	0.00244	0.00814417				7.875	0.000596	0.0046288		7.875	0.000734	0.00277385		7.875	0.002136	0.00988189		7.875
7.875	0.003355	0.00864798		7.875	0.001249	0.00585505		7.875	0.002274	0.00744402		7.875	0.004395	0.0114363		7.875	0.001516	0.00793377					0					0					0						0				0				0
		0				0				0				0				0			8	0.003818	0.00930369			8	0.00139	0.00727436			8	0.00229	0.0076435				8	0.000581	0.00451231		8	0.000721	0.00272472		8	0.002197	0.0101641		8
8	0.003219	0.00829742		8	0.001183	0.00554566		8	0.002199	0.00719851		8	0.004087	0.0106348		8	0.00139	0.00727436					0					0					0						0				0				0
		0				0				0				0				0			8.125	0.003541	0.00862869			8.125	0.001286	0.00673009			8.125	0.002241	0.00747995				8.125	0.000556	0.00431814		8.125	0.000746	0.0028192		8.125	0.002094	0.00968758		8.125
8.125	0.002987	0.00769941		8.125	0.001085	0.00508626		8.125	0.002041	0.00668129		8.125	0.003675	0.00956274		8.125	0.001286	0.00673009					0					0					0						0				0				0
		0				0				0				0				0			8.25	0.003176	0.00773926			8.25	0.001182	0.00618583			8.25	0.002094	0.0069893				8.25	0.000535	0.00415505		8.25	0.000743	0.00280786		8.25	0.001972	0.00912317		8.25
8.25	0.002777	0.0071581		8.25	0.001037	0.00486124		8.25	0.001879	0.00615098		8.25	0.003459	0.00900069		8.25	0.001182	0.00618583					0					0					0						0				0				0
		0				0				0				0				0			8.375	0.002753	0.0067085			8.375	0.00107	0.00559969			8.375	0.002003	0.00668556				8.375	0.000515	0.00399972		8.375	0.000739	0.00279275		8.375	0.001984	0.00917868		8.375
8.375	0.002551	0.00657556		8.375	0.000976	0.00457529		8.375	0.001811	0.00592838		8.375	0.003159	0.00822005		8.375	0.00107	0.00559969					0					0					0						0				0				0
		0				0				0				0				0			8.5	0.00253	0.00616509			8.5	0.000975	0.00510252			8.5	0.001951	0.00651199				8.5	0.000489	0.00379779		8.5	0.000742	0.00280408		8.5	0.001914	0.00885484		8.5
8.5	0.00236	0.00608323		8.5	0.000945	0.00442996		8.5	0.00171	0.00559775		8.5	0.002773	0.00721564		8.5	0.000975	0.00510252					0					0					0						0				0				0
		0				0				0				0				0			8.625	0.002291	0.0055827			8.625	0.000907	0.00474665			8.625	0.001791	0.00597795				8.625	0.000473	0.00367353		8.625	0.000741	0.00280031		8.625	0.001811	0.00837832		8.625
8.625	0.002196	0.00566049		8.625	0.000917	0.00429871		8.625	0.001564	0.00511981		8.625	0.00235	0.00611495		8.625	0.000907	0.00474665					0					0					0						0				0				0
		0				0				0				0				0			8.75	0.002107	0.00513433			8.75	0.000846	0.00442742			8.75	0.001667	0.00556407				8.75	0.000454	0.00352597		8.75	0.000755	0.00285321		8.75	0.001643	0.0076011		8.75
8.75	0.002015	0.00519394		8.75	0.000853	0.00399869		8.75	0.001455	0.004763		8.75	0.002107	0.00548264		8.75	0.000846	0.00442742					0					0					0						0				0				0
		0				0				0				0				0			8.875	0.001979	0.00482242			8.875	0.000787	0.00411865			8.875	0.001646	0.00549397				8.875	0.000433	0.00336287		8.875	0.000739	0.00279275		8.875	0.001501	0.00694416		8.875
8.875	0.001914	0.0049336		8.875	0.000808	0.00378774		8.875	0.001366	0.00447165		8.875	0.001914	0.00498043		8.875	0.000787	0.00411865					0					0					0						0				0				0
		0				0				0				0				0			9	0.001841	0.00448614			9	0.000735	0.00384652			9	0.001571	0.00524364				9	0.000413	0.00320754		9	0.000718	0.00271339		9	0.001391	0.00643526		9
9	0.001772	0.00456758		9	0.000769	0.00360491		9	0.001331	0.00435708		9	0.001741	0.00453027		9	0.000735	0.00384652					0					0					0						0				0				0
		0				0				0				0				0			9.125	0.001697	0.00413524			9.125	0.000687	0.00359532			9.125	0.00147	0.00490653				9.125	0.000394	0.00305998		9.125	0.000694	0.00262269		9.125	0.001292	0.00597725		9.125
9.125	0.001702	0.00438714		9.125	0.000742	0.00347834		9.125	0.001253	0.00410174		9.125	0.001645	0.00428047		9.125	0.000687	0.00359532					0					0					0						0				0				0
		0				0				0				0				0			9.25	0.001589	0.00387207			9.25	0.000631	0.00330225			9.25	0.001392	0.00464618				9.25	0.000382	0.00296678		9.25	0.000653	0.00246775		9.25	0.001137	0.00526016		9.25
9.25	0.001606	0.00413969		9.25	0.000732	0.00343146		9.25	0.001196	0.00391515		9.25	0.001485	0.00386413		9.25	0.000631	0.00330225					0					0					0						0				0				0
		0				0				0				0				0			9.375	0.001502	0.00366007			9.375	0.000594	0.00310861			9.375	0.001315	0.00438917				9.375	0.000372	0.00288912		9.375	0.00061	0.00230524		9.375	0.001059	0.00489931		9.375
9.375	0.001507	0.0038845		9.375	0.000705	0.00330489		9.375	0.001172	0.00383659		9.375	0.00139	0.00361693		9.375	0.000594	0.00310861					0					0					0						0				0				0
		0				0				0				0				0			9.5	0.001428	0.00347974			9.5	0.00057	0.00298301			9.5	0.001288	0.00429905				9.5	0.000353	0.00274156		9.5	0.000579	0.00218809		9.5	0.000975	0.00451069		9.5
9.5	0.001445	0.00372469		9.5	0.000679	0.00318301		9.5	0.001143	0.00374165		9.5	0.001326	0.00345039		9.5	0.00057	0.00298301					0					0					0						0				0				0
		0				0				0				0				0			9.625	0.001318	0.0032117			9.625	0.000541	0.00283125			9.625	0.001236	0.00412549				9.625	0.00033	0.00256293		9.625	0.00057	0.00215408		9.625	0.000899	0.00415909		9.625
9.625	0.001395	0.00359581		9.625	0.000638	0.00299081		9.625	0.001082	0.00354197		9.625	0.00126	0.00327865		9.625	0.000541	0.00283125					0					0					0						0				0				0
		0				0				0				0				0			9.75	0.001267	0.00308742			9.75	0.000517	0.00270564			9.75	0.001197	0.00399531				9.75	0.000316	0.0024542		9.75	0.000563	0.00212763		9.75	0.000818	0.00378436		9.75
9.75	0.001343	0.00346177		9.75	0.000611	0.00286424		9.75	0.000994	0.0032539		9.75	0.00118	0.00307049		9.75	0.000517	0.00270564					0					0					0						0				0				0
		0				0				0				0				0			9.875	0.001249	0.00304356			9.875	0.000493	0.00258004			9.875	0.001171	0.00390853				9.875	0.000313	0.0024309		9.875	0.000543	0.00205205		9.875	0.000728	0.00336798		9.875
9.875	0.00127	0.0032736		9.875	0.000574	0.00269079		9.875	0.000942	0.00308367		9.875	0.001129	0.00293778		9.875	0.000493	0.00258004					0					0					0						0				0				0
		0				0				0				0				0			10	0.0012	0.00292415			10	0.000476	0.00249108			10	0.001115	0.00372162				10	0.0003	0.00232993		10	0.000535	0.00202181		10	0.000692	0.00320144		10
10	0.001215	0.00313183		10	0.000563	0.00263923		10	0.000926	0.0030313		10	0.001071	0.00278686		10	0.000476	0.00249108					0					0					0						0				0				0
		0				0				0				0				0			10.125	0.001134	0.00276333	alpha (10-14)		10.125	0.000457	0.00239164	alpha (10-14)		10.125	0.001053	0.00351467	alpha (10-14)			10.125	0.000285	0.00221344	alpha (10-14)	10.125	0.000519	0.00196135	alpha (10-14)	10.125	0.00068	0.00314592	alpha (10-14)	10.125
10.125	0.001139	0.00293593	alpha (10-14)	10.125	0.000559	0.00262048	alpha (10-14)	10.125	0.000902	0.00295273	alpha (10-14)	10.125	0.001028	0.00267497	alpha (10-14)	10.125	0.000457	0.00239164	alpha (10-14)				0	0.0595017				0	0.0508159				0	0.0809176					0	0.0471268			0	0.038936			0	0.0558077
		0	0.0677506			0	0.0533705			0	0.061752			0	0.0565021			0	0.0508159		10.25	0.001071	0.00260981			10.25	0.000435	0.00227651			10.25	0.001038	0.00346461				10.25	0.00028	0.00217461		10.25	0.000494	0.00186687		10.25	0.00064	0.00296087		10.25
10.25	0.001118	0.0028818		10.25	0.000524	0.0024564		10.25	0.000844	0.00276286		10.25	0.000999	0.0025995		10.25	0.000435	0.00227651					0					0					0						0				0				0
		0				0				0				0				0			10.375	0.001018	0.00248066			10.375	0.000414	0.00216661			10.375	0.001007	0.00336114				10.375	0.000274	0.00212801		10.375	0.000476	0.00179885		10.375	0.000588	0.0027203		10.375
10.375	0.00109	0.00280963		10.375	0.00048	0.00225014		10.375	0.000815	0.00266793		10.375	0.000982	0.00255527		10.375	0.000414	0.00216661					0					0					0						0				0				0
		0				0				0				0				0			10.5	0.001014	0.00247091			10.5	0.000401	0.00209858			10.5	0.000968	0.00323096				10.5	0.000263	0.00204258		10.5	0.000464	0.0017535		10.5	0.000574	0.00265553		10.5
10.5	0.001085	0.00279674		10.5	0.000481	0.00225483		10.5	0.000824	0.00269739		10.5	0.000932	0.00242516		10.5	0.000401	0.00209858					0					0					0						0				0				0
		0				0				0				0				0			10.625	0.000978	0.00238319			10.625	0.000391	0.00204624			10.625	0.000932	0.0031108				10.625	0.000254	0.00197268		10.625	0.000447	0.00168925		10.625	0.000557	0.00257688		10.625
10.625	0.00105	0.00270652		10.625	0.000461	0.00216107		10.625	0.000794	0.00259919		10.625	0.000896	0.00233149		10.625	0.000391	0.00204624					0					0					0						0				0				0
		0				0				0				0				0			10.75	0.00095	0.00231496			10.75	0.000376	0.00196774			10.75	0.000916	0.0030574				10.75	0.000246	0.00191055		10.75	0.000444	0.00167792		10.75	0.000533	0.00246585		10.75
10.75	0.001	0.00257764		10.75	0.000432	0.00202513		10.75	0.000782	0.00255991		10.75	0.000854	0.0022222		10.75	0.000376	0.00196774					0					0					0						0				0				0
		0				0				0				0				0			10.875	0.000937	0.00228328			10.875	0.000363	0.00189971			10.875	0.000911	0.00304071				10.875	0.000239	0.00185618		10.875	0.000436	0.00164768		10.875	0.000511	0.00236407		10.875
10.875	0.000967	0.00249258		10.875	0.000418	0.0019595		10.875	0.00075	0.00245515		10.875	0.000833	0.00216755		10.875	0.000363	0.00189971					0					0					0						0				0				0
		0				0				0				0				0			11	0.000926	0.00225647			11	0.000354	0.00185261			11	0.000881	0.00294058				11	0.000227	0.00176298		11	0.000421	0.001591		11	0.000471	0.00217901		11
11	0.000953	0.00245649		11	0.00041	0.001922		11	0.000733	0.0023995		11	0.000813	0.00211551		11	0.000354	0.00185261					0					0					0						0				0				0
		0				0				0				0				0			11.125	0.000888	0.00216387			11.125	0.00035	0.00183167			11.125	0.000857	0.00286047				11.125	0.000217	0.00168532		11.125	0.000397	0.0015003		11.125	0.000441	0.00204022		11.125
11.125	0.000934	0.00240751		11.125	0.000404	0.00189387		11.125	0.000708	0.00231766		11.125	0.000783	0.00203745		11.125	0.00035	0.00183167					0					0					0						0				0				0
		0				0				0				0				0			11.25	0.000863	0.00210295			11.25	0.000345	0.00180551			11.25	0.000815	0.00272028				11.25	0.000211	0.00163872		11.25	0.000388	0.00146629		11.25	0.00043	0.00198933		11.25
11.25	0.000904	0.00233019		11.25	0.000402	0.00188449		11.25	0.00069	0.00225874		11.25	0.000767	0.00199582		11.25	0.000345	0.00180551					0					0					0						0				0				0
		0				0				0				0				0			11.375	0.000821	0.00200061			11.375	0.000327	0.00171131			11.375	0.000804	0.00268357				11.375	0.00021	0.00163095		11.375	0.000388	0.00146629		11.375	0.000412	0.00190606		11.375
11.375	0.00088	0.00226832		11.375	0.00039	0.00182824		11.375	0.00065	0.0021278		11.375	0.000714	0.0018579		11.375	0.000327	0.00171131					0					0					0						0				0				0
		0				0				0				0				0			11.5	0.000805	0.00196162			11.5	0.000318	0.00166421			11.5	0.0008	0.00267022				11.5	0.000208	0.00161542		11.5	0.000365	0.00137937		11.5	0.000396	0.00183204		11.5
11.5	0.000859	0.00221419		11.5	0.000371	0.00173917		11.5	0.000638	0.00208852		11.5	0.000695	0.00180846		11.5	0.000318	0.00166421					0					0					0						0				0				0
		0				0				0				0				0			11.625	0.000785	0.00191288			11.625	0.000312	0.00163281			11.625	0.000785	0.00262015				11.625	0.000198	0.00153776		11.625	0.000349	0.0013189		11.625	0.000387	0.0017904		11.625
11.625	0.000859	0.00221419		11.625	0.000369	0.0017298		11.625	0.000631	0.0020656		11.625	0.000693	0.00180326		11.625	0.000312	0.00163281					0					0					0						0				0				0
		0				0				0				0				0			11.75	0.000758	0.00184709			11.75	0.000301	0.00157524			11.75	0.00076	0.00253671				11.75	0.000196	0.00152222		11.75	0.000342	0.00129245		11.75	0.000368	0.0017025		11.75
11.75	0.000848	0.00218584		11.75	0.000352	0.0016501		11.75	0.000616	0.0020165		11.75	0.000667	0.00173561		11.75	0.000301	0.00157524					0					0					0						0				0				0
		0				0				0				0				0			11.875	0.000744	0.00181298			11.875	0.000294	0.00153861			11.875	0.000747	0.00249332				11.875	0.000192	0.00149116		11.875	0.000326	0.00123198		11.875	0.000353	0.0016331		11.875
11.875	0.000828	0.00213428		11.875	0.000339	0.00158916		11.875	0.000612	0.0020034		11.875	0.000657	0.00170958		11.875	0.000294	0.00153861					0					0					0						0				0				0
		0				0				0				0				0			12	0.000721	0.00175693			12	0.00029	0.00151767			12	0.000749	0.00249999				12	0.000183	0.00142126		12	0.000314	0.00118663		12	0.000344	0.00159147		12
12	0.000793	0.00204407		12	0.000335	0.00157041		12	0.00059	0.00193139		12	0.000646	0.00168096		12	0.00029	0.00151767					0					0					0						0				0				0
		0				0				0				0				0			12.125	0.00071	0.00173012			12.125	0.000284	0.00148627			12.125	0.000751	0.00250667				12.125	0.000179	0.00139019		12.125	0.000305	0.00115262		12.125	0.000333	0.00154058		12.125
12.125	0.000783	0.00201829		12.125	0.000328	0.0015376		12.125	0.000563	0.001843		12.125	0.000629	0.00163673		12.125	0.000284	0.00148627					0					0					0						0				0				0
		0				0				0				0				0			12.25	0.000686	0.00167164			12.25	0.00028	0.00146534			12.25	0.000701	0.00233978				12.25	0.000174	0.00135136		12.25	0.000294	0.00111105		12.25	0.000319	0.00147581		12.25
12.25	0.000739	0.00190487		12.25	0.000321	0.00150478		12.25	0.000572	0.00187246		12.25	0.000614	0.00159769		12.25	0.00028	0.00146534					0					0					0						0				0				0
		0				0				0				0				0			12.375	0.000658	0.00160341			12.375	0.000277	0.00144964			12.375	0.000673	0.00224632				12.375	0.000165	0.00128146		12.375	0.000277	0.00104681		12.375	0.00031	0.00143417		12.375
12.375	0.000728	0.00187652		12.375	0.000319	0.00149541		12.375	0.000582	0.0019052		12.375	0.000592	0.00154045		12.375	0.000277	0.00144964					0					0					0						0				0				0
		0				0				0				0				0			12.5	0.00066	0.00160829			12.5	0.000271	0.00141824			12.5	0.000668	0.00222963				12.5	0.000158	0.0012271		12.5	0.000259	0.000978784		12.5	0.000304	0.00140641		12.5
12.5	0.00073	0.00188168		12.5	0.000307	0.00143915		12.5	0.000547	0.00179062		12.5	0.000585	0.00152223		12.5	0.000271	0.00141824					0					0					0						0				0				0
		0				0				0				0				0			12.625	0.000656	0.00159854			12.625	0.000266	0.00139207			12.625	0.000669	0.00223297				12.625	0.000154	0.00119603		12.625	0.000254	0.000959889		12.625	0.000297	0.00137403		12.625
12.625	0.00071	0.00183012		12.625	0.000306	0.00143446		12.625	0.000527	0.00172515		12.625	0.000583	0.00151703		12.625	0.000266	0.00139207					0					0					0						0				0				0
		0				0				0				0				0			12.75	0.000652	0.00158879			12.75	0.000263	0.00137637			12.75	0.000647	0.00215954				12.75	0.000151	0.00117273		12.75	0.00024	0.000906981		12.75	0.000289	0.00133702		12.75
12.75	0.000718	0.00185074		12.75	0.000308	0.00144384		12.75	0.000529	0.0017317		12.75	0.000578	0.00150402		12.75	0.000263	0.00137637					0					0					0						0				0				0
		0				0				0				0				0			12.875	0.000652	0.00158879			12.875	0.000255	0.00133451			12.875	0.000647	0.00215954				12.875	0.000151	0.00117273		12.875	0.000228	0.000861632		12.875	0.000278	0.00128613		12.875
12.875	0.000717	0.00184817		12.875	0.000295	0.0013829		12.875	0.000522	0.00170879		12.875	0.000555	0.00144417		12.875	0.000255	0.00133451					0					0					0						0				0				0
		0				0				0				0				0			13	0.000628	0.00153031			13	0.00025	0.00130834			13	0.000636	0.00212282				13	0.000148	0.00114943		13	0.000232	0.000876749		13	0.000269	0.00124449		13
13	0.000707	0.00182239		13	0.000289	0.00135477		13	0.00052	0.00170224		13	0.000544	0.00141555		13	0.00025	0.00130834					0					0					0						0				0				0
		0				0				0				0				0			13.125	0.000612	0.00149132			13.125	0.000246	0.00128741			13.125	0.000633	0.00211281				13.125	0.000146	0.0011339		13.125	0.000224	0.000846516		13.125	0.000271	0.00125374		13.125
13.125	0.000686	0.00176826		13.125	0.000292	0.00136884		13.125	0.000507	0.00165968		13.125	0.00053	0.00137912		13.125	0.000246	0.00128741					0					0					0						0				0				0
		0				0				0				0				0			13.25	0.000621	0.00151325			13.25	0.000239	0.00125077			13.25	0.000626	0.00208945				13.25	0.000143	0.0011106		13.25	0.000211	0.000797388		13.25	0.000257	0.00118897		13.25
13.25	0.000664	0.00171155		13.25	0.000292	0.00136884		13.25	0.000502	0.00164332		13.25	0.000529	0.00137651		13.25	0.000239	0.00125077					0					0					0						0				0				0
		0				0				0				0				0			13.375	0.000616	0.00150107			13.375	0.000234	0.00122461			13.375	0.000625	0.00208611				13.375	0.00014	0.0010873		13.375	0.000209	0.00078983		13.375	0.000246	0.00113808		13.375
13.375	0.000651	0.00167804		13.375	0.000277	0.00129852		13.375	0.000495	0.0016204		13.375	0.000514	0.00133748		13.375	0.000234	0.00122461					0					0					0						0				0				0
		0				0				0				0				0			13.5	0.000594	0.00144746			13.5	0.000231	0.00120891			13.5	0.000602	0.00200934				13.5	0.000141	0.00109507		13.5	0.000205	0.000774713		13.5	0.000247	0.00114271		13.5
13.5	0.000648	0.00167031		13.5	0.00027	0.0012657		13.5	0.000479	0.00156802		13.5	0.000502	0.00130626		13.5	0.000231	0.00120891					0					0					0						0				0				0
		0				0				0				0				0			13.625	0.000576	0.00140359			13.625	0.000225	0.0011775			13.625	0.000581	0.00193925				13.625	0.00014	0.0010873		13.625	0.000207	0.000782272		13.625	0.000239	0.0011057		13.625
13.625	0.000649	0.00167289		13.625	0.000264	0.00123758		13.625	0.00047	0.00153856		13.625	0.000506	0.00131667		13.625	0.000225	0.0011775					0					0					0						0				0				0
		0				0				0				0				0			13.75	0.000562	0.00136948			13.75	0.000221	0.00115657			13.75	0.000597	0.00199265				13.75	0.000133	0.00103294		13.75	0.000201	0.000759597		13.75	0.000242	0.00111958		13.75
13.75	0.000624	0.00160845		13.75	0.000266	0.00124695		13.75	0.000459	0.00150255		13.75	0.000501	0.00130366		13.75	0.000221	0.00115657					0					0					0						0				0				0
		0				0				0				0				0			13.875	0.000558	0.00135973			13.875	0.00022	0.00115134			13.875	0.00059	0.00196929				13.875	0.00013	0.00100964		13.875	0.000197	0.000744481		13.875	0.00024	0.00111032		13.875
13.875	0.000613	0.00158009		13.875	0.000267	0.00125164		13.875	0.00046	0.00150583		13.875	0.000499	0.00129845		13.875	0.00022	0.00115134					0	beta power (14.125-20)				0	beta power (14.125-20)				0	beta power (14.125-20)					0	beta power (14.125-20)			0	beta power (14.125-20)			0	beta power (14.125-20)
		0	beta power (14.125-20)			0	beta power (14.125-20)			0	beta power (14.125-20)			0	beta power (14.125-20)			0	beta power (14.125-20)		14	0.000564	0.00137435	0.0460189		14	0.00022	0.00115134	0.0435572		14	0.000574	0.00191588	0.0739917			14	0.000132	0.00102517	0.0385915	14	0.00019	0.000718027	0.0264763	14	0.000237	0.00109645	0.0382414	14
14	0.00061	0.00157236	0.0583062	14	0.000257	0.00120476	0.0476749	14	0.000453	0.00148291	0.0570545	14	0.000494	0.00128544	0.0494088	14	0.00022	0.00115134	0.0435572				0					0					0						0				0				0
		0				0				0				0				0			14.125	0.000553	0.00134755			14.125	0.000218	0.00114087			14.125	0.000565	0.00188584				14.125	0.000129	0.00100187		14.125	0.000185	0.000699132		14.125	0.000231	0.00106869		14.125
14.125	0.000593	0.00152854		14.125	0.000252	0.00118132		14.125	0.000444	0.00145345		14.125	0.000489	0.00127243		14.125	0.000218	0.00114087					0					0					0						0				0				0
		0				0				0				0				0			14.25	0.000534	0.00130125			14.25	0.000215	0.00112517			14.25	0.000574	0.00191588				14.25	0.000127	0.000986339		14.25	0.000181	0.000684015		14.25	0.00023	0.00106406		14.25
14.25	0.000587	0.00151307		14.25	0.000254	0.0011907		14.25	0.000436	0.00142726		14.25	0.000489	0.00127243		14.25	0.000215	0.00112517					0					0					0						0				0				0
		0				0				0				0				0			14.375	0.000516	0.00125739			14.375	0.000211	0.00110424			14.375	0.000571	0.00190587				14.375	0.000128	0.000994105		14.375	0.000184	0.000695352		14.375	0.000221	0.00102242		14.375
14.375	0.000575	0.00148214		14.375	0.000256	0.00120008		14.375	0.000452	0.00147964		14.375	0.000479	0.00124641		14.375	0.000211	0.00110424					0					0					0						0				0				0
		0				0				0				0				0			14.5	0.000517	0.00125982			14.5	0.000208	0.00108854			14.5	0.000554	0.00184913				14.5	0.000126	0.000978572		14.5	0.000187	0.00070669		14.5	0.000213	0.000985413		14.5
14.5	0.000568	0.0014641		14.5	0.000241	0.00112976		14.5	0.000439	0.00143708		14.5	0.000476	0.0012386		14.5	0.000208	0.00108854					0					0					0						0				0				0
		0				0				0				0				0			14.625	0.000511	0.0012452			14.625	0.000208	0.00108854			14.625	0.00054	0.0018024				14.625	0.000123	0.000955273		14.625	0.000187	0.00070669		14.625	0.00022	0.0010178		14.625
14.625	0.000565	0.00145637		14.625	0.000236	0.00110632		14.625	0.00042	0.00137489		14.625	0.000472	0.00122819		14.625	0.000208	0.00108854					0					0					0						0				0				0
		0				0				0				0				0			14.75	0.000502	0.00122327			14.75	0.000207	0.0010833			14.75	0.000545	0.00181909				14.75	0.000121	0.00093974		14.75	0.000176	0.00066512		14.75	0.000222	0.00102705		14.75
14.75	0.00055	0.0014177		14.75	0.000244	0.00114382		14.75	0.00042	0.00137489		14.75	0.000466	0.00121258		14.75	0.000207	0.0010833					0					0					0						0				0				0
		0				0				0				0				0			14.875	0.000487	0.00118672			14.875	0.000206	0.00107807			14.875	0.000546	0.00182242				14.875	0.000119	0.000924207		14.875	0.000171	0.000646224		14.875	0.000223	0.00103168		14.875
14.875	0.000544	0.00140224		14.875	0.000248	0.00116257		14.875	0.000418	0.00136834		14.875	0.000462	0.00120217		14.875	0.000206	0.00107807					0					0					0						0				0				0
		0				0				0				0				0			15	0.000479	0.00116723			15	0.000204	0.0010676			15	0.00054	0.0018024				15	0.00012	0.000931974		15	0.000165	0.00062355		15	0.000218	0.00100854		15
15	0.000556	0.00143317		15	0.000245	0.00114851		15	0.000414	0.00135524		15	0.000454	0.00118136		15	0.000204	0.0010676					0					0					0						0				0				0
		0				0				0				0				0			15.125	0.000484	0.00117941			15.125	0.000201	0.0010519			15.125	0.000539	0.00179906				15.125	0.00012	0.000931974		15.125	0.000161	0.000608433		15.125	0.000214	0.000990039		15.125
15.125	0.000567	0.00146152		15.125	0.000246	0.0011532		15.125	0.000412	0.0013487		15.125	0.000452	0.00117615		15.125	0.000201	0.0010519					0					0					0						0				0				0
		0				0				0				0				0			15.25	0.000474	0.00115504			15.25	0.000201	0.0010519			15.25	0.000522	0.00174232				15.25	0.000117	0.000908674		15.25	0.000162	0.000612213		15.25	0.00021	0.000971534		15.25
15.25	0.000561	0.00144606		15.25	0.000241	0.00112976		15.25	0.000407	0.00133233		15.25	0.000443	0.00115273		15.25	0.000201	0.0010519					0					0					0						0				0				0
		0				0				0				0				0			15.375	0.00047	0.00114529			15.375	0.000199	0.00104144			15.375	0.00051	0.00170226				15.375	0.000115	0.000893141		15.375	0.000159	0.000600875		15.375	0.000206	0.000953029		15.375
15.375	0.000542	0.00139708		15.375	0.000238	0.00111569		15.375	0.000402	0.00131596		15.375	0.000427	0.0011111		15.375	0.000199	0.00104144					0					0					0						0				0				0
		0				0				0				0				0			15.5	0.000463	0.00112824			15.5	0.000197	0.00103097			15.5	0.000504	0.00168224				15.5	0.000112	0.000869842		15.5	0.000162	0.000612213		15.5	0.000204	0.000943776		15.5
15.5	0.000525	0.00135326		15.5	0.00023	0.00107819		15.5	0.000392	0.00128323		15.5	0.000427	0.0011111		15.5	0.000197	0.00103097					0					0					0						0				0				0
		0				0				0				0				0			15.625	0.000448	0.00109168			15.625	0.000194	0.00101527			15.625	0.000496	0.00165554				15.625	0.000111	0.000862076		15.625	0.000166	0.000627329		15.625	0.000199	0.000920644		15.625
15.625	0.000516	0.00133006		15.625	0.000228	0.00106882		15.625	0.00039	0.00127668		15.625	0.000428	0.0011137		15.625	0.000194	0.00101527					0					0					0						0				0				0
		0				0				0				0				0			15.75	0.000444	0.00108194			15.75	0.000191	0.000999571			15.75	0.000499	0.00166555				15.75	0.000111	0.000862076		15.75	0.000155	0.000585759		15.75	0.000199	0.000920644		15.75
15.75	0.000511	0.00131717		15.75	0.000229	0.0010735		15.75	0.00039	0.00127668		15.75	0.000434	0.00112931		15.75	0.000191	0.000999571					0					0					0						0				0				0
		0				0				0				0				0			15.875	0.000443	0.0010795			15.875	0.000189	0.000989104			15.875	0.0005	0.00166889				15.875	0.000109	0.000846543		15.875	0.000154	0.00058198		15.875	0.000199	0.000920644		15.875
15.875	0.000509	0.00131202		15.875	0.000223	0.00104538		15.875	0.000388	0.00127013		15.875	0.000426	0.0011085		15.875	0.000189	0.000989104					0					0					0						0				0				0
		0				0				0				0				0			16	0.000435	0.00106001			16	0.000185	0.000968171			16	0.000496	0.00165554				16	0.000109	0.000846543		16	0.000149	0.000563084		16	0.000186	0.000860502		16
16	0.0005	0.00128882		16	0.000226	0.00105944		16	0.000392	0.00128323		16	0.000419	0.00109028		16	0.000185	0.000968171					0					0					0						0				0				0
		0				0				0				0				0			16.125	0.000419	0.00102102			16.125	0.000181	0.000947237			16.125	0.000504	0.00168224				16.125	0.000109	0.000846543		16.125	0.000152	0.000574422		16.125	0.000183	0.000846623		16.125
16.125	0.000499	0.00128624		16.125	0.000221	0.001036		16.125	0.000377	0.00123412		16.125	0.000424	0.00110329		16.125	0.000181	0.000947237					0					0					0						0				0				0
		0				0				0				0				0			16.25	0.000411	0.00100152			16.25	0.000177	0.000926304			16.25	0.000491	0.00163885				16.25	0.000106	0.000823243		16.25	0.00015	0.000566863		16.25	0.000181	0.00083737		16.25
16.25	0.000491	0.00126562		16.25	0.000217	0.00101725		16.25	0.000369	0.00120794		16.25	0.000416	0.00108248		16.25	0.000177	0.000926304					0					0					0						0				0				0
		0				0				0				0				0			16.375	0.000414	0.00100883			16.375	0.000177	0.000926304			16.375	0.00048	0.00160213				16.375	0.000106	0.000823243		16.375	0.000148	0.000559305		16.375	0.000181	0.00083737		16.375
16.375	0.000485	0.00125015		16.375	0.000217	0.00101725		16.375	0.000369	0.00120794		16.375	0.000417	0.00108508		16.375	0.000177	0.000926304					0					0					0						0				0				0
		0				0				0				0				0			16.5	0.0004	0.000974718			16.5	0.000176	0.000921071			16.5	0.000491	0.00163885				16.5	0.000108	0.000838776		16.5	0.000146	0.000551747		16.5	0.000181	0.00083737		16.5
16.5	0.000487	0.00125531		16.5	0.000221	0.001036		16.5	0.000367	0.00120139		16.5	0.000405	0.00105385		16.5	0.000176	0.000921071					0					0					0						0				0				0
		0				0				0				0				0			16.625	0.000384	0.00093573			16.625	0.000175	0.000915837			16.625	0.000493	0.00164552				16.625	0.000106	0.000823243		16.625	0.000148	0.000559305		16.625	0.000178	0.000823491		16.625
16.625	0.000495	0.00127593		16.625	0.000217	0.00101725		16.625	0.000363	0.00118829		16.625	0.000404	0.00105125		16.625	0.000175	0.000915837					0					0					0						0				0				0
		0				0				0				0				0			16.75	0.000382	0.000930856			16.75	0.000176	0.000921071			16.75	0.000476	0.00158878				16.75	0.000104	0.000807711		16.75	0.000142	0.000536631		16.75	0.000179	0.000828117		16.75
16.75	0.000474	0.0012218		16.75	0.00021	0.000984437		16.75	0.000366	0.00119811		16.75	0.00041	0.00106686		16.75	0.000176	0.000921071					0					0					0						0				0				0
		0				0				0				0				0			16.875	0.00037	0.000901614			16.875	0.000174	0.000910604			16.875	0.000458	0.0015287				16.875	0.000101	0.000784411		16.875	0.000143	0.00054041		16.875	0.000175	0.000809612		16.875
16.875	0.00046	0.00118571		16.875	0.000216	0.00101256		16.875	0.000371	0.00121448		16.875	0.000404	0.00105125		16.875	0.000174	0.000910604					0					0					0						0				0				0
		0				0				0				0				0			17	0.000376	0.000916235			17	0.000168	0.000879204			17	0.000442	0.0014753				17	9.7e-05	0.000753345		17	0.000142	0.000536631		17	0.000169	0.000781854		17
17	0.000455	0.00117283		17	0.000214	0.00100319		17	0.000366	0.00119811		17	0.000384	0.000999209		17	0.000168	0.000879204					0					0					0						0				0				0
		0				0				0				0				0			17.125	0.000375	0.000913798			17.125	0.000165	0.000863504			17.125	0.000458	0.0015287				17.125	9.7e-05	0.000753345		17.125	0.000138	0.000521514		17.125	0.000166	0.000767975		17.125
17.125	0.000469	0.00120891		17.125	0.000209	0.000979749		17.125	0.000355	0.00116211		17.125	0.000378	0.000983596		17.125	0.000165	0.000863504					0					0					0						0				0				0
		0				0				0				0				0			17.25	0.000363	0.000884557			17.25	0.000164	0.00085827			17.25	0.000455	0.00151869				17.25	9.8e-05	0.000761112		17.25	0.000141	0.000532852		17.25	0.000169	0.000781854		17.25
17.25	0.000471	0.00121407		17.25	0.000204	0.00095631		17.25	0.00036	0.00117847		17.25	0.00038	0.000988801		17.25	0.000164	0.00085827					0					0					0						0				0				0
		0				0				0				0				0			17.375	0.000361	0.000879683			17.375	0.000166	0.000868737			17.375	0.000448	0.00149532				17.375	9.8e-05	0.000761112		17.375	0.000135	0.000510177		17.375	0.00017	0.00078648		17.375
17.375	0.000452	0.00116509		17.375	0.000202	0.000946934		17.375	0.000353	0.00115556		17.375	0.000383	0.000996607		17.375	0.000166	0.000868737					0					0					0						0				0				0
		0				0				0				0				0			17.5	0.000361	0.000879683			17.5	0.000165	0.000863504			17.5	0.000439	0.00146528				17.5	9.7e-05	0.000753345		17.5	0.000135	0.000510177		17.5	0.000163	0.000754095		17.5
17.5	0.000438	0.00112901		17.5	0.000201	0.000942246		17.5	0.000351	0.00114901		17.5	0.000366	0.000952371		17.5	0.000165	0.000863504					0					0					0						0				0				0
		0				0				0				0				0			17.625	0.000357	0.000869936			17.625	0.000162	0.000847804			17.625	0.000435	0.00145193				17.625	9.5e-05	0.000737813		17.625	0.000135	0.000510177		17.625	0.000157	0.000726337		17.625
17.625	0.000437	0.00112643		17.625	0.000197	0.000923495		17.625	0.000343	0.00112282		17.625	0.000364	0.000947167		17.625	0.000162	0.000847804					0					0					0						0				0				0
		0				0				0				0				0			17.75	0.000345	0.000840694			17.75	0.00016	0.000837337			17.75	0.000442	0.0014753				17.75	9.6e-05	0.000745579		17.75	0.000135	0.000510177		17.75	0.000154	0.000712458		17.75
17.75	0.000433	0.00111612		17.75	0.000199	0.000932871		17.75	0.000325	0.0010639		17.75	0.000371	0.000965382		17.75	0.00016	0.000837337					0					0					0						0				0				0
		0				0				0				0				0			17.875	0.000344	0.000838258			17.875	0.000159	0.000832103			17.875	0.000443	0.00147863				17.875	9.7e-05	0.000753345		17.875	0.000136	0.000513956		17.875	0.000152	0.000703206		17.875
17.875	0.000433	0.00111612		17.875	0.000198	0.000928183		17.875	0.000317	0.00103771		17.875	0.000366	0.000952371		17.875	0.000159	0.000832103					0					0					0						0				0				0
		0				0				0				0				0			18	0.000344	0.000838258			18	0.000157	0.000821637			18	0.000426	0.00142189				18	9.6e-05	0.000745579		18	0.000138	0.000521514		18	0.000152	0.000703206		18
18	0.000437	0.00112643		18	0.000197	0.000923495		18	0.000338	0.00110646		18	0.000356	0.00092635		18	0.000157	0.000821637					0					0					0						0				0				0
		0				0				0				0				0			18.125	0.000341	0.000830947			18.125	0.000155	0.00081117			18.125	0.000419	0.00139853				18.125	9.4e-05	0.000730046		18.125	0.000139	0.000525293		18.125	0.00015	0.000693953		18.125
18.125	0.000422	0.00108776		18.125	0.000199	0.000932871		18.125	0.000344	0.0011261		18.125	0.000353	0.000918544		18.125	0.000155	0.00081117					0					0					0						0				0				0
		0				0				0				0				0			18.25	0.000342	0.000833384			18.25	0.000154	0.000805937			18.25	0.00041	0.00136849				18.25	9.4e-05	0.000730046		18.25	0.000133	0.000502619		18.25	0.000149	0.000689327		18.25
18.25	0.000411	0.00105941		18.25	0.000197	0.000923495		18.25	0.000338	0.00110646		18.25	0.000346	0.000900329		18.25	0.000154	0.000805937					0					0					0						0				0				0
		0				0				0				0				0			18.375	0.000336	0.000818763			18.375	0.000152	0.00079547			18.375	0.000394	0.00131508				18.375	9.4e-05	0.000730046		18.375	0.000131	0.000495061		18.375	0.000144	0.000666195		18.375
18.375	0.000408	0.00105168		18.375	0.000192	0.000900056		18.375	0.000333	0.00109009		18.375	0.000341	0.000887318		18.375	0.000152	0.00079547					0					0					0						0				0				0
		0				0				0				0				0			18.5	0.000338	0.000823637			18.5	0.00015	0.000785003			18.5	0.00041	0.00136849				18.5	9.3e-05	0.00072228		18.5	0.000131	0.000495061		18.5	0.000146	0.000675447		18.5
18.5	0.000402	0.00103621		18.5	0.000188	0.000881305		18.5	0.000329	0.00107699		18.5	0.000349	0.000908135		18.5	0.00015	0.000785003					0					0					0						0				0				0
		0				0				0				0				0			18.625	0.000317	0.000772464			18.625	0.00015	0.000785003			18.625	0.000406	0.00135514				18.625	9.2e-05	0.000714513		18.625	0.000126	0.000476165		18.625	0.000144	0.000666195		18.625
18.625	0.000408	0.00105168		18.625	0.000185	0.000867242		18.625	0.000324	0.00106063		18.625	0.000349	0.000908135		18.625	0.00015	0.000785003					0					0					0						0				0				0
		0				0				0				0				0			18.75	0.000322	0.000784648			18.75	0.000152	0.00079547			18.75	0.000399	0.00133177				18.75	9.3e-05	0.00072228		18.75	0.000128	0.000483723		18.75	0.000139	0.000643063		18.75
18.75	0.000405	0.00104394		18.75	0.000186	0.000871929		18.75	0.000331	0.00108354		18.75	0.000352	0.000915942		18.75	0.000152	0.00079547					0					0					0						0				0				0
		0				0				0				0				0			18.875	0.000321	0.000782211			18.875	0.000152	0.00079547			18.875	0.000384	0.0012817				18.875	9.4e-05	0.000730046		18.875	0.000125	0.000472386		18.875	0.000133	0.000615305		18.875
18.875	0.000402	0.00103621		18.875	0.000187	0.000876617		18.875	0.000315	0.00103116		18.875	0.000356	0.00092635		18.875	0.000152	0.00079547					0					0					0						0				0				0
		0				0				0				0				0			19	0.00032	0.000779775			19	0.000149	0.00077977			19	0.000392	0.00130841				19	9.3e-05	0.00072228		19	0.000124	0.000468607		19	0.000131	0.000606052		19
19	0.000397	0.00102332		19	0.000186	0.000871929		19	0.000304	0.000995155		19	0.000345	0.000897727		19	0.000149	0.00077977					0					0					0						0				0				0
		0				0				0				0				0			19.125	0.00032	0.000779775			19.125	0.000147	0.000769303			19.125	0.000389	0.00129839				19.125	9.1e-05	0.000706747		19.125	0.000129	0.000487503		19.125	0.000133	0.000615305		19.125
19.125	0.000406	0.00104652		19.125	0.000183	0.000857866		19.125	0.00031	0.0010148		19.125	0.000346	0.000900329		19.125	0.000147	0.000769303					0					0					0						0				0				0
		0				0				0				0				0			19.25	0.000318	0.000774901			19.25	0.000149	0.00077977			19.25	0.000386	0.00128838				19.25	8.9e-05	0.000691214		19.25	0.000132	0.00049884		19.25	0.00013	0.000601426		19.25
19.25	0.000414	0.00106714		19.25	0.000186	0.000871929		19.25	0.000317	0.00103771		19.25	0.000346	0.000900329		19.25	0.000149	0.00077977					0					0					0						0				0				0
		0				0				0				0				0			19.375	0.000317	0.000772464			19.375	0.00015	0.000785003			19.375	0.000389	0.00129839				19.375	8.8e-05	0.000683447		19.375	0.000127	0.000479944		19.375	0.000129	0.000596799		19.375
19.375	0.000404	0.00104137		19.375	0.000185	0.000867242		19.375	0.00032	0.00104753		19.375	0.000335	0.000871706		19.375	0.00015	0.000785003					0					0					0						0				0				0
		0				0				0				0				0			19.5	0.000307	0.000748096			19.5	0.000148	0.000774537			19.5	0.000394	0.00131508				19.5	8.9e-05	0.000691214		19.5	0.000126	0.000476165		19.5	0.000127	0.000587547		19.5
19.5	0.000396	0.00102074		19.5	0.000183	0.000857866		19.5	0.00032	0.00104753		19.5	0.000339	0.000882114		19.5	0.000148	0.000774537					0					0					0						0				0				0
		0				0				0				0				0			19.625	0.000309	0.00075297			19.625	0.000146	0.00076407			19.625	0.000387	0.00129172				19.625	9e-05	0.00069898		19.625	0.000125	0.000472386		19.625	0.000128	0.000592173		19.625
19.625	0.000389	0.0010027		19.625	0.000186	0.000871929		19.625	0.000316	0.00103444		19.625	0.000345	0.000897727		19.625	0.000146	0.00076407					0					0					0						0				0				0
		0				0				0				0				0			19.75	0.000304	0.000740786			19.75	0.000145	0.000758837			19.75	0.00039	0.00130173				19.75	9e-05	0.00069898		19.75	0.000121	0.00045727		19.75	0.00013	0.000601426		19.75
19.75	0.000385	0.000992391		19.75	0.000185	0.000867242		19.75	0.000308	0.00100825		19.75	0.000333	0.000866502		19.75	0.000145	0.000758837					0					0					0						0				0				0
		0				0				0				0				0			19.875	0.000301	0.000733475			19.875	0.000145	0.000758837			19.875	0.000372	0.00124165				19.875	8.9e-05	0.000691214		19.875	0.000119	0.000449712		19.875	0.000125	0.000578294		19.875
19.875	0.00039	0.00100528		19.875	0.000182	0.000853178		19.875	0.000308	0.00100825		19.875	0.000344	0.000895125		19.875	0.000145	0.000758837					0					0					0						0				0				0
		0				0				0				0				0			20	0.000306	0.000745659			20	0.000143	0.00074837			20	0.000365	0.00121829				20	8.8e-05	0.000683447		20	0.000122	0.000461049		20	0.000123	0.000569041		20
20	0.000396	0.00102074		20	0.000183	0.000857866		20	0.000306	0.0010017		20	0.000338	0.000879512		20	0.000143	0.00074837					0					0					0						0				0				0
		0				0				0				0				0			20.125	0.000312	0.00076028			20.125	0.000142	0.000743136			20.125	0.000382	0.00127503				20.125	8.7e-05	0.000675681		20.125	0.000119	0.000449712		20.125	0.000125	0.000578294		20.125
20.125	0.000395	0.00101817		20.125	0.000181	0.000848491		20.125	0.000305	0.000998429		20.125	0.000331	0.000861297		20.125	0.000142	0.000743136					0					0					0						0				0				0
		0				0				0				0				0			20.25	0.000308	0.000750533			20.25	0.000142	0.000743136			20.25	0.000366	0.00122162				20.25	8.7e-05	0.000675681		20.25	0.000119	0.000449712		20.25	0.000119	0.000550536		20.25
20.25	0.000398	0.0010259		20.25	0.00018	0.000843803		20.25	0.000299	0.000978787		20.25	0.000336	0.000874308		20.25	0.000142	0.000743136					0	low gamma(20.125-50)				0	low gamma(20.125-50)				0	low gamma(20.125-50)					0	low gamma(20.125-50)			0	low gamma(20.125-50)			0	low gamma(20.125-50)
		0	low gamma(20.125-50)			0	low gamma(20.125-50)			0	low gamma(20.125-50)			0	low gamma(20.125-50)			0	low gamma(20.125-50)		20.375	0.000303	0.000738349	0.144446		20.375	0.000141	0.000737903	0.158309		20.375	0.000362	0.00120827	0.149816			20.375	8.7e-05	0.000675681	0.115922	20.375	0.000121	0.00045727	0.0947456	20.375	0.000117	0.000541283	0.0880765	20.375
20.375	0.000392	0.00101043	0.167833	20.375	0.000178	0.000834427	0.196217	20.375	0.0003	0.000982061	0.165503	20.375	0.000332	0.000863899	0.163493	20.375	0.000141	0.000737903	0.158309				0					0					0						0				0				0
		0				0				0				0				0			20.5	0.000305	0.000743223			20.5	0.000143	0.00074837			20.5	0.000363	0.00121161				20.5	8.8e-05	0.000683447		20.5	0.000117	0.000442153		20.5	0.000121	0.000559789		20.5
20.5	0.000376	0.000969192		20.5	0.000176	0.000825052		20.5	0.000293	0.000959146		20.5	0.000322	0.000837878		20.5	0.000143	0.00074837					0					0					0						0				0				0
		0				0				0				0				0			20.625	0.000308	0.000750533			20.625	0.000142	0.000743136			20.625	0.000355	0.00118491				20.625	8.8e-05	0.000683447		20.625	0.000119	0.000449712		20.625	0.000122	0.000564415		20.625
20.625	0.000376	0.000969192		20.625	0.000173	0.000810988		20.625	0.000294	0.00096242		20.625	0.000322	0.000837878		20.625	0.000142	0.000743136					0					0					0						0				0				0
		0				0				0				0				0			20.75	0.000297	0.000723728			20.75	0.000141	0.000737903			20.75	0.000361	0.00120494				20.75	8.5e-05	0.000660148		20.75	0.000118	0.000445933		20.75	0.000117	0.000541283		20.75
20.75	0.000377	0.00097177		20.75	0.000173	0.000810988		20.75	0.000286	0.000936232		20.75	0.000327	0.000850889		20.75	0.000141	0.000737903					0					0					0						0				0				0
		0				0				0				0				0			20.875	0.000293	0.000713981			20.875	0.000139	0.000727436			20.875	0.000366	0.00122162				20.875	8.4e-05	0.000652382		20.875	0.000119	0.000449712		20.875	0.000114	0.000527404		20.875
20.875	0.000381	0.00098208		20.875	0.000168	0.000787549		20.875	0.000284	0.000929684		20.875	0.000326	0.000848287		20.875	0.000139	0.000727436					0					0					0						0				0				0
		0				0				0				0				0			21	0.00029	0.000706671			21	0.000139	0.000727436			21	0.000354	0.00118157				21	8.4e-05	0.000652382		21	0.000116	0.000438374		21	0.000115	0.000532031		21
21	0.000385	0.000992391		21	0.000171	0.000801613		21	0.000286	0.000936232		21	0.000325	0.000845685		21	0.000139	0.000727436					0					0					0						0				0				0
		0				0				0				0				0			21.125	0.00029	0.000706671			21.125	0.000136	0.000711736			21.125	0.00035	0.00116822				21.125	8.5e-05	0.000660148		21.125	0.000115	0.000434595		21.125	0.000114	0.000527404		21.125
21.125	0.000377	0.00097177		21.125	0.00017	0.000796925		21.125	0.000278	0.000910043		21.125	0.000327	0.000850889		21.125	0.000136	0.000711736					0					0					0						0				0				0
		0				0				0				0				0			21.25	0.000295	0.000718855			21.25	0.000136	0.000711736			21.25	0.000345	0.00115153				21.25	8.6e-05	0.000667914		21.25	0.000117	0.000442153		21.25	0.000113	0.000522778		21.25
21.25	0.000374	0.000964037		21.25	0.00017	0.000796925		21.25	0.000288	0.000942779		21.25	0.000325	0.000845685		21.25	0.000136	0.000711736					0					0					0						0				0				0
		0				0				0				0				0			21.375	0.000289	0.000704234			21.375	0.000136	0.000711736			21.375	0.000344	0.00114819				21.375	8.5e-05	0.000660148		21.375	0.000115	0.000434595		21.375	0.000113	0.000522778		21.375
21.375	0.000371	0.000956304		21.375	0.000166	0.000778174		21.375	0.000287	0.000939505		21.375	0.000321	0.000835276		21.375	0.000136	0.000711736					0					0					0						0				0				0
		0				0				0				0				0			21.5	0.000284	0.00069205			21.5	0.000136	0.000711736			21.5	0.000342	0.00114152				21.5	8.4e-05	0.000652382		21.5	0.000116	0.000438374		21.5	0.00011	0.000508899		21.5
21.5	0.000369	0.000951149		21.5	0.000168	0.000787549		21.5	0.000279	0.000913317		21.5	0.000325	0.000845685		21.5	0.000136	0.000711736					0					0					0						0				0				0
		0				0				0				0				0			21.625	0.000285	0.000694487			21.625	0.000138	0.000722203			21.625	0.000337	0.00112483				21.625	8.4e-05	0.000652382		21.625	0.000115	0.000434595		21.625	0.000111	0.000513525		21.625
21.625	0.000364	0.00093826		21.625	0.000167	0.000782861		21.625	0.000281	0.000919864		21.625	0.000324	0.000843083		21.625	0.000138	0.000722203					0					0					0						0				0				0
		0				0				0				0				0			21.75	0.000292	0.000711544			21.75	0.00014	0.00073267			21.75	0.000336	0.00112149				21.75	8.2e-05	0.000636849		21.75	0.000116	0.000438374		21.75	0.00011	0.000508899		21.75
21.75	0.000366	0.000943416		21.75	0.00017	0.000796925		21.75	0.000277	0.00090677		21.75	0.000321	0.000835276		21.75	0.00014	0.00073267					0					0					0						0				0				0
		0				0				0				0				0			21.875	0.000288	0.000701797			21.875	0.000139	0.000727436			21.875	0.00034	0.00113484				21.875	8.1e-05	0.000629082		21.875	0.000117	0.000442153		21.875	0.00011	0.000508899		21.875
21.875	0.000363	0.000935683		21.875	0.000172	0.0008063		21.875	0.000275	0.000900223		21.875	0.000315	0.000819664		21.875	0.000139	0.000727436					0					0					0						0				0				0
		0				0				0				0				0			22	0.00028	0.000682303			22	0.000139	0.000727436			22	0.000342	0.00114152				22	8.1e-05	0.000629082		22	0.000115	0.000434595		22	0.00011	0.000508899		22
22	0.000368	0.000948571		22	0.00017	0.000796925		22	0.000285	0.000932958		22	0.000316	0.000822266		22	0.000139	0.000727436					0					0					0						0				0				0
		0				0				0				0				0			22.125	0.000276	0.000672556			22.125	0.00014	0.00073267			22.125	0.000333	0.00111148				22.125	8.2e-05	0.000636849		22.125	0.000116	0.000438374		22.125	0.000111	0.000513525		22.125
22.125	0.000371	0.000956304		22.125	0.00017	0.000796925		22.125	0.000277	0.00090677		22.125	0.000318	0.00082747		22.125	0.00014	0.00073267					0					0					0						0				0				0
		0				0				0				0				0			22.25	0.000284	0.00069205			22.25	0.000141	0.000737903			22.25	0.000339	0.0011315				22.25	8.2e-05	0.000636849		22.25	0.000113	0.000427037		22.25	0.000108	0.000499646		22.25
22.25	0.000372	0.000958882		22.25	0.000172	0.0008063		22.25	0.00027	0.000883855		22.25	0.000309	0.000804051		22.25	0.000141	0.000737903					0					0					0						0				0				0
		0				0				0				0				0			22.375	0.000286	0.000696924			22.375	0.000141	0.000737903			22.375	0.000338	0.00112817				22.375	8.3e-05	0.000644615		22.375	0.000114	0.000430816		22.375	0.000109	0.000504272		22.375
22.375	0.000362	0.000933105		22.375	0.000176	0.000825052		22.375	0.000267	0.000874034		22.375	0.000313	0.000814459		22.375	0.000141	0.000737903					0					0					0						0				0				0
		0				0				0				0				0			22.5	0.000291	0.000709108			22.5	0.000139	0.000727436			22.5	0.00033	0.00110146				22.5	8.4e-05	0.000652382		22.5	0.000114	0.000430816		22.5	0.000108	0.000499646		22.5
22.5	0.000362	0.000933105		22.5	0.000171	0.000801613		22.5	0.000271	0.000887128		22.5	0.000316	0.000822266		22.5	0.000139	0.000727436					0					0					0						0				0				0
		0				0				0				0				0			22.625	0.000292	0.000711544			22.625	0.000137	0.00071697			22.625	0.000327	0.00109145				22.625	8.3e-05	0.000644615		22.625	0.000112	0.000423258		22.625	0.000109	0.000504272		22.625
22.625	0.000358	0.000922795		22.625	0.000172	0.0008063		22.625	0.000261	0.000854393		22.625	0.000311	0.000809255		22.625	0.000137	0.00071697					0					0					0						0				0				0
		0				0				0				0				0			22.75	0.00029	0.000706671			22.75	0.000135	0.000706503			22.75	0.000323	0.0010781				22.75	8.2e-05	0.000636849		22.75	0.000113	0.000427037		22.75	0.000103	0.000476514		22.75
22.75	0.00036	0.00092795		22.75	0.000172	0.0008063		22.75	0.00026	0.00085112		22.75	0.000309	0.000804051		22.75	0.000135	0.000706503					0					0					0						0				0				0
		0				0				0				0				0			22.875	0.00029	0.000706671			22.875	0.000135	0.000706503			22.875	0.000325	0.00108478				22.875	8e-05	0.000621316		22.875	0.000111	0.000419479		22.875	0.000102	0.000471888		22.875
22.875	0.000369	0.000951149		22.875	0.000169	0.000792237		22.875	0.000265	0.000867487		22.875	0.000315	0.000819664		22.875	0.000135	0.000706503					0					0					0						0				0				0
		0				0				0				0				0			23	0.000283	0.000689613			23	0.000135	0.000706503			23	0.000312	0.00104139				23	8e-05	0.000621316		23	0.000109	0.000411921		23	0.000107	0.00049502		23
23	0.000363	0.000935683		23	0.000169	0.000792237		23	0.000264	0.000864214		23	0.000312	0.000811857		23	0.000135	0.000706503					0					0					0						0				0				0
		0				0				0				0				0			23.125	0.000283	0.000689613			23.125	0.000136	0.000711736			23.125	0.000314	0.00104806				23.125	8e-05	0.000621316		23.125	0.00011	0.0004157		23.125	0.000108	0.000499646		23.125
23.125	0.000344	0.000886708		23.125	0.000173	0.000810988		23.125	0.000262	0.000857667		23.125	0.000309	0.000804051		23.125	0.000136	0.000711736					0					0					0						0				0				0
		0				0				0				0				0			23.25	0.000289	0.000704234			23.25	0.000135	0.000706503			23.25	0.000314	0.00104806				23.25	8e-05	0.000621316		23.25	0.000113	0.000427037		23.25	0.000106	0.000490393		23.25
23.25	0.000351	0.000904751		23.25	0.00017	0.000796925		23.25	0.000257	0.000841299		23.25	0.000301	0.000783234		23.25	0.000135	0.000706503					0					0					0						0				0				0
		0				0				0				0				0			23.375	0.00029	0.000706671			23.375	0.000134	0.00070127			23.375	0.000313	0.00104472				23.375	8e-05	0.000621316		23.375	0.000108	0.000408142		23.375	0.000101	0.000467262		23.375
23.375	0.000357	0.000920217		23.375	0.000171	0.000801613		23.375	0.000256	0.000838025		23.375	0.0003	0.000780632		23.375	0.000134	0.00070127					0					0					0						0				0				0
		0				0				0				0				0			23.5	0.000283	0.000689613			23.5	0.000136	0.000711736			23.5	0.000314	0.00104806				23.5	8e-05	0.000621316		23.5	0.00011	0.0004157		23.5	0.000103	0.000476514		23.5
23.5	0.000355	0.000915062		23.5	0.000169	0.000792237		23.5	0.000258	0.000844572		23.5	0.000308	0.000801449		23.5	0.000136	0.000711736					0					0					0						0				0				0
		0				0				0				0				0			23.625	0.000279	0.000679866			23.625	0.00014	0.00073267			23.625	0.000305	0.00101802				23.625	7.9e-05	0.000613549		23.625	0.000112	0.000423258		23.625	0.000101	0.000467262		23.625
23.625	0.000352	0.000907329		23.625	0.000171	0.000801613		23.625	0.000257	0.000841299		23.625	0.000312	0.000811857		23.625	0.00014	0.00073267					0					0					0						0				0				0
		0				0				0				0				0			23.75	0.000284	0.00069205			23.75	0.00014	0.00073267			23.75	0.000302	0.00100801				23.75	7.9e-05	0.000613549		23.75	0.00011	0.0004157		23.75	9.6e-05	0.00044413		23.75
23.75	0.000355	0.000915062		23.75	0.000172	0.0008063		23.75	0.000256	0.000838025		23.75	0.000301	0.000783234		23.75	0.00014	0.00073267					0					0					0						0				0				0
		0				0				0				0				0			23.875	0.000285	0.000694487			23.875	0.000137	0.00071697			23.875	0.000316	0.00105474				23.875	7.9e-05	0.000613549		23.875	0.00011	0.0004157		23.875	9.6e-05	0.00044413		23.875
23.875	0.000347	0.000894441		23.875	0.000172	0.0008063		23.875	0.000252	0.000824931		23.875	0.000307	0.000798847		23.875	0.000137	0.00071697					0					0					0						0				0				0
		0				0				0				0				0			24	0.000284	0.00069205			24	0.000137	0.00071697			24	0.000318	0.00106141				24	7.7e-05	0.000598016		24	0.000108	0.000408142		24	9.5e-05	0.000439503		24
24	0.000338	0.000871242		24	0.00017	0.000796925		24	0.000259	0.000847846		24	0.000307	0.000798847		24	0.000137	0.00071697					0					0					0						0				0				0
		0				0				0				0				0			24.125	0.000287	0.00069936			24.125	0.000139	0.000727436			24.125	0.000307	0.0010247				24.125	7.8e-05	0.000605783		24.125	0.00011	0.0004157		24.125	9.7e-05	0.000448756		24.125
24.125	0.00034	0.000876397		24.125	0.000171	0.000801613		24.125	0.000254	0.000831478		24.125	0.000306	0.000796245		24.125	0.000139	0.000727436					0					0					0						0				0				0
		0				0				0				0				0			24.25	0.000283	0.000689613			24.25	0.000139	0.000727436			24.25	0.000295	0.000984643				24.25	7.8e-05	0.000605783		24.25	0.000109	0.000411921		24.25	9.7e-05	0.000448756		24.25
24.25	0.000339	0.000873819		24.25	0.000174	0.000815676		24.25	0.000253	0.000828205		24.25	0.000305	0.000793643		24.25	0.000139	0.000727436					0					0					0						0				0				0
		0				0				0				0				0			24.375	0.000286	0.000696924			24.375	0.000137	0.00071697			24.375	0.0003	0.00100133				24.375	7.6e-05	0.00059025		24.375	0.000108	0.000408142		24.375	9.6e-05	0.00044413		24.375
24.375	0.000346	0.000891863		24.375	0.000174	0.000815676		24.375	0.000249	0.000815111		24.375	0.000297	0.000772826		24.375	0.000137	0.00071697					0					0					0						0				0				0
		0				0				0				0				0			24.5	0.000285	0.000694487			24.5	0.000135	0.000706503			24.5	0.000304	0.00101468				24.5	7.6e-05	0.00059025		24.5	0.00011	0.0004157		24.5	9.2e-05	0.000425624		24.5
24.5	0.000345	0.000889285		24.5	0.000169	0.000792237		24.5	0.000249	0.000815111		24.5	0.0003	0.000780632		24.5	0.000135	0.000706503					0					0					0						0				0				0
		0				0				0				0				0			24.625	0.000287	0.00069936			24.625	0.000134	0.00070127			24.625	0.000304	0.00101468				24.625	7.5e-05	0.000582484		24.625	0.000108	0.000408142		24.625	9.1e-05	0.000420998		24.625
24.625	0.000342	0.000881552		24.625	0.000174	0.000815676		24.625	0.000248	0.000811837		24.625	0.000306	0.000796245		24.625	0.000134	0.00070127					0					0					0						0				0				0
		0				0				0				0				0			24.75	0.00029	0.000706671			24.75	0.000132	0.000690803			24.75	0.000293	0.000977967				24.75	7.2e-05	0.000559184		24.75	0.000107	0.000404363		24.75	9.3e-05	0.000430251		24.75
24.75	0.000341	0.000878975		24.75	0.000174	0.000815676		24.75	0.00025	0.000818384		24.75	0.00031	0.000806653		24.75	0.000132	0.000690803					0					0					0						0				0				0
		0				0				0				0				0			24.875	0.000288	0.000701797			24.875	0.000133	0.000696036			24.875	0.000282	0.000941252				24.875	7.1e-05	0.000551418		24.875	0.000106	0.000400583		24.875	9.3e-05	0.000430251		24.875
24.875	0.000341	0.000878975		24.875	0.000175	0.000820364		24.875	0.000247	0.000808564		24.875	0.00031	0.000806653		24.875	0.000133	0.000696036					0					0					0						0				0				0
		0				0				0				0				0			25	0.00028	0.000682303			25	0.000135	0.000706503			25	0.000286	0.000954603				25	7.2e-05	0.000559184		25	0.000107	0.000404363		25	9.1e-05	0.000420998		25
25	0.000334	0.000860931		25	0.000173	0.000810988		25	0.000243	0.000795469		25	0.000304	0.00079104		25	0.000135	0.000706503					0					0					0						0				0				0
		0				0				0				0				0			25.125	0.000283	0.000689613			25.125	0.000134	0.00070127			25.125	0.000293	0.000977967				25.125	7.2e-05	0.000559184		25.125	0.000108	0.000408142		25.125	9.1e-05	0.000420998		25.125
25.125	0.000336	0.000866087		25.125	0.000171	0.000801613		25.125	0.000249	0.000815111		25.125	0.000305	0.000793643		25.125	0.000134	0.00070127					0					0					0						0				0				0
		0				0				0				0				0			25.25	0.000281	0.00068474			25.25	0.000133	0.000696036			25.25	0.000296	0.000987981				25.25	7.2e-05	0.000559184		25.25	0.000103	0.000389246		25.25	8.9e-05	0.000411745		25.25
25.25	0.000341	0.000878975		25.25	0.000172	0.0008063		25.25	0.000245	0.000802016		25.25	0.000306	0.000796245		25.25	0.000133	0.000696036					0					0					0						0				0				0
		0				0				0				0				0			25.375	0.000274	0.000667682			25.375	0.000131	0.00068557			25.375	0.000297	0.000991318				25.375	7.2e-05	0.000559184		25.375	0.000105	0.000396804		25.375	8.9e-05	0.000411745		25.375
25.375	0.000338	0.000871242		25.375	0.000173	0.000810988		25.375	0.00024	0.000785649		25.375	0.000301	0.000783234		25.375	0.000131	0.00068557					0					0					0						0				0				0
		0				0				0				0				0			25.5	0.000271	0.000660372			25.5	0.000132	0.000690803			25.5	0.000293	0.000977967				25.5	7.3e-05	0.000566951		25.5	0.000105	0.000396804		25.5	9e-05	0.000416372		25.5
25.5	0.00034	0.000876397		25.5	0.000174	0.000815676		25.5	0.000246	0.00080529		25.5	0.000295	0.000767621		25.5	0.000132	0.000690803					0					0					0						0				0				0
		0				0				0				0				0			25.625	0.00027	0.000657935			25.625	0.000134	0.00070127			25.625	0.000291	0.000971292				25.625	7.2e-05	0.000559184		25.625	0.000103	0.000389246		25.625	9.1e-05	0.000420998		25.625
25.625	0.00034	0.000876397		25.625	0.000175	0.000820364		25.625	0.000246	0.00080529		25.625	0.000293	0.000762417		25.625	0.000134	0.00070127					0					0					0						0				0				0
		0				0				0				0				0			25.75	0.000276	0.000672556			25.75	0.00013	0.000680336			25.75	0.000283	0.00094459				25.75	7.1e-05	0.000551418		25.75	0.000103	0.000389246		25.75	8.8e-05	0.000407119		25.75
25.75	0.000331	0.000853198		25.75	0.00018	0.000843803		25.75	0.000246	0.00080529		25.75	0.000299	0.00077803		25.75	0.00013	0.000680336					0					0					0						0				0				0
		0				0				0				0				0			25.875	0.000271	0.000660372			25.875	0.00013	0.000680336			25.875	0.000283	0.00094459				25.875	7.1e-05	0.000551418		25.875	0.0001	0.000377909		25.875	8.7e-05	0.000402493		25.875
25.875	0.000342	0.000881552		25.875	0.000176	0.000825052		25.875	0.000243	0.000795469		25.875	0.000301	0.000783234		25.875	0.00013	0.000680336					0					0					0						0				0				0
		0				0				0				0				0			26	0.000259	0.00063113			26	0.000131	0.00068557			26	0.000279	0.000931239				26	7e-05	0.000543651		26	0.0001	0.000377909		26	8.6e-05	0.000397866		26
26	0.000329	0.000848043		26	0.000175	0.000820364		26	0.000239	0.000782375		26	0.000297	0.000772826		26	0.000131	0.00068557					0					0					0						0				0				0
		0				0				0				0				0			26.125	0.00027	0.000657935			26.125	0.000133	0.000696036			26.125	0.000276	0.000921225				26.125	6.9e-05	0.000535885		26.125	0.0001	0.000377909		26.125	8.8e-05	0.000407119		26.125
26.125	0.000328	0.000845465		26.125	0.000176	0.000825052		26.125	0.000235	0.000769281		26.125	0.000287	0.000746805		26.125	0.000133	0.000696036					0					0					0						0				0				0
		0				0				0				0				0			26.25	0.000276	0.000672556			26.25	0.000132	0.000690803			26.25	0.000273	0.000911212				26.25	6.7e-05	0.000520352		26.25	0.0001	0.000377909		26.25	8.6e-05	0.000397866		26.25
26.25	0.000331	0.000853198		26.25	0.000178	0.000834427		26.25	0.000235	0.000769281		26.25	0.00029	0.000754611		26.25	0.000132	0.000690803					0					0					0						0				0				0
		0				0				0				0				0			26.375	0.000266	0.000648188			26.375	0.000131	0.00068557			26.375	0.00027	0.000901199				26.375	6.8e-05	0.000528118		26.375	0.0001	0.000377909		26.375	8.5e-05	0.00039324		26.375
26.375	0.000329	0.000848043		26.375	0.00018	0.000843803		26.375	0.000228	0.000746366		26.375	0.000295	0.000767621		26.375	0.000131	0.00068557					0					0					0						0				0				0
		0				0				0				0				0			26.5	0.000268	0.000653061			26.5	0.000131	0.00068557			26.5	0.000271	0.000904536				26.5	6.9e-05	0.000535885		26.5	0.0001	0.000377909		26.5	8.5e-05	0.00039324		26.5
26.5	0.000335	0.000863509		26.5	0.00018	0.000843803		26.5	0.000235	0.000769281		26.5	0.000295	0.000767621		26.5	0.000131	0.00068557					0					0					0						0				0				0
		0				0				0				0				0			26.625	0.00027	0.000657935			26.625	0.000128	0.000669869			26.625	0.000276	0.000921225				26.625	6.9e-05	0.000535885		26.625	9.7e-05	0.000366572		26.625	8.3e-05	0.000383987		26.625
26.625	0.000325	0.000837733		26.625	0.00018	0.000843803		26.625	0.000234	0.000766008		26.625	0.000292	0.000759815		26.625	0.000128	0.000669869					0					0					0						0				0				0
		0				0				0				0				0			26.75	0.000268	0.000653061			26.75	0.000126	0.000659403			26.75	0.000278	0.000927901				26.75	6.9e-05	0.000535885		26.75	9.8e-05	0.000370351		26.75	8.3e-05	0.000383987		26.75
26.75	0.000322	0.00083		26.75	0.000179	0.000839115		26.75	0.000233	0.000762734		26.75	0.00029	0.000754611		26.75	0.000126	0.000659403					0					0					0						0				0				0
		0				0				0				0				0			26.875	0.000273	0.000665245			26.875	0.000128	0.000669869			26.875	0.000276	0.000921225				26.875	6.8e-05	0.000528118		26.875	0.0001	0.000377909		26.875	8.3e-05	0.000383987		26.875
26.875	0.000323	0.000832577		26.875	0.00018	0.000843803		26.875	0.000231	0.000756187		26.875	0.000284	0.000738998		26.875	0.000128	0.000669869					0					0					0						0				0				0
		0				0				0				0				0			27	0.000271	0.000660372			27	0.000129	0.000675103			27	0.000271	0.000904536				27	6.8e-05	0.000528118		27	0.000102	0.000385467		27	8.4e-05	0.000388614		27
27	0.000319	0.000822267		27	0.000184	0.000862554		27	0.00023	0.000752913		27	0.000289	0.000752009		27	0.000129	0.000675103					0					0					0						0				0				0
		0				0				0				0				0			27.125	0.000274	0.000667682			27.125	0.000129	0.000675103			27.125	0.000267	0.000891185				27.125	6.9e-05	0.000535885		27.125	0.000104	0.000393025		27.125	8.4e-05	0.000388614		27.125
27.125	0.000314	0.000809378		27.125	0.000181	0.000848491		27.125	0.000228	0.000746366		27.125	0.000287	0.000746805		27.125	0.000129	0.000675103					0					0					0						0				0				0
		0				0				0				0				0			27.25	0.000273	0.000665245			27.25	0.00013	0.000680336			27.25	0.000265	0.00088451				27.25	6.8e-05	0.000528118		27.25	0.0001	0.000377909		27.25	8.1e-05	0.000374735		27.25
27.25	0.000309	0.00079649		27.25	0.000182	0.000853178		27.25	0.000231	0.000756187		27.25	0.000287	0.000746805		27.25	0.00013	0.000680336					0					0					0						0				0				0
		0				0				0				0				0			27.375	0.000264	0.000643314			27.375	0.00013	0.000680336			27.375	0.000267	0.000891185				27.375	6.8e-05	0.000528118		27.375	9.9e-05	0.00037413		27.375	8.4e-05	0.000388614		27.375
27.375	0.000316	0.000814534		27.375	0.000183	0.000857866		27.375	0.000223	0.000729999		27.375	0.000285	0.0007416		27.375	0.00013	0.000680336					0					0					0						0				0				0
		0				0				0				0				0			27.5	0.000268	0.000653061			27.5	0.000128	0.000669869			27.5	0.000267	0.000891185				27.5	7e-05	0.000543651		27.5	9.9e-05	0.00037413		27.5	8.4e-05	0.000388614		27.5
27.5	0.000325	0.000837733		27.5	0.000186	0.000871929		27.5	0.000219	0.000716905		27.5	0.000284	0.000738998		27.5	0.000128	0.000669869					0					0					0						0				0				0
		0				0				0				0				0			27.625	0.000265	0.000645751			27.625	0.000127	0.000664636			27.625	0.000267	0.000891185				27.625	6.9e-05	0.000535885		27.625	9.8e-05	0.000370351		27.625	8.5e-05	0.00039324		27.625
27.625	0.000325	0.000837733		27.625	0.000182	0.000853178		27.625	0.000222	0.000726725		27.625	0.000292	0.000759815		27.625	0.000127	0.000664636					0					0					0						0				0				0
		0				0				0				0				0			27.75	0.000253	0.000616509			27.75	0.000127	0.000664636			27.75	0.00026	0.000867821				27.75	6.9e-05	0.000535885		27.75	9.5e-05	0.000359014		27.75	8.2e-05	0.000379361		27.75
27.75	0.000323	0.000832577		27.75	0.000182	0.000853178		27.75	0.000224	0.000733272		27.75	0.000294	0.000765019		27.75	0.000127	0.000664636					0					0					0						0				0				0
		0				0				0				0				0			27.875	0.000258	0.000628693			27.875	0.000128	0.000669869			27.875	0.000256	0.00085447				27.875	6.8e-05	0.000528118		27.875	9.6e-05	0.000362793		27.875	8.3e-05	0.000383987		27.875
27.875	0.000315	0.000811956		27.875	0.000179	0.000839115		27.875	0.000226	0.000739819		27.875	0.000284	0.000738998		27.875	0.000128	0.000669869					0					0					0						0				0				0
		0				0				0				0				0			28	0.00026	0.000633567			28	0.000129	0.000675103			28	0.00026	0.000867821				28	6.7e-05	0.000520352		28	9.6e-05	0.000362793		28	8.3e-05	0.000383987		28
28	0.000319	0.000822267		28	0.00018	0.000843803		28	0.000225	0.000736546		28	0.000276	0.000718181		28	0.000129	0.000675103					0					0					0						0				0				0
		0				0				0				0				0			28.125	0.000265	0.000645751			28.125	0.000127	0.000664636			28.125	0.000265	0.00088451				28.125	6.6e-05	0.000512586		28.125	9.8e-05	0.000370351		28.125	8.1e-05	0.000374735		28.125
28.125	0.00032	0.000824844		28.125	0.000186	0.000871929		28.125	0.000215	0.00070381		28.125	0.000283	0.000736396		28.125	0.000127	0.000664636					0					0					0						0				0				0
		0				0				0				0				0			28.25	0.000257	0.000626256			28.25	0.000127	0.000664636			28.25	0.00026	0.000867821				28.25	6.6e-05	0.000512586		28.25	9.8e-05	0.000370351		28.25	8e-05	0.000370108		28.25
28.25	0.000324	0.000835155		28.25	0.000187	0.000876617		28.25	0.000211	0.000690716		28.25	0.000293	0.000762417		28.25	0.000127	0.000664636					0					0					0						0				0				0
		0				0				0				0				0			28.375	0.000254	0.000618946			28.375	0.000128	0.000669869			28.375	0.000261	0.000871159				28.375	6.5e-05	0.000504819		28.375	9.6e-05	0.000362793		28.375	7.9e-05	0.000365482		28.375
28.375	0.000319	0.000822267		28.375	0.00019	0.000890681		28.375	0.000217	0.000710357		28.375	0.000294	0.000765019		28.375	0.000128	0.000669869					0					0					0						0				0				0
		0				0				0				0				0			28.5	0.000256	0.00062382			28.5	0.00013	0.000680336			28.5	0.000261	0.000871159				28.5	6.6e-05	0.000512586		28.5	9.9e-05	0.00037413		28.5	8e-05	0.000370108		28.5
28.5	0.000316	0.000814534		28.5	0.000192	0.000900056		28.5	0.000213	0.000697263		28.5	0.000289	0.000752009		28.5	0.00013	0.000680336					0					0					0						0				0				0
		0				0				0				0				0			28.625	0.00026	0.000633567			28.625	0.000128	0.000669869			28.625	0.000255	0.000851132				28.625	6.8e-05	0.000528118		28.625	0.000101	0.000381688		28.625	8e-05	0.000370108		28.625
28.625	0.000313	0.000806801		28.625	0.000192	0.000900056		28.625	0.000214	0.000700537		28.625	0.000291	0.000757213		28.625	0.000128	0.000669869					0					0					0						0				0				0
		0				0				0				0				0			28.75	0.000262	0.00063844			28.75	0.000127	0.000664636			28.75	0.00025	0.000834443				28.75	6.7e-05	0.000520352		28.75	9.9e-05	0.00037413		28.75	8e-05	0.000370108		28.75
28.75	0.000308	0.000793913		28.75	0.000192	0.000900056		28.75	0.000208	0.000680896		28.75	0.000291	0.000757213		28.75	0.000127	0.000664636					0					0					0						0				0				0
		0				0				0				0				0			28.875	0.000255	0.000621383			28.875	0.000129	0.000675103			28.875	0.000248	0.000827768				28.875	6.4e-05	0.000497053		28.875	0.0001	0.000377909		28.875	7.9e-05	0.000365482		28.875
28.875	0.000314	0.000809378		28.875	0.00019	0.000890681		28.875	0.000208	0.000680896		28.875	0.000297	0.000772826		28.875	0.000129	0.000675103					0					0					0						0				0				0
		0				0				0				0				0			29	0.000251	0.000611636			29	0.000129	0.000675103			29	0.000256	0.00085447				29	6.4e-05	0.000497053		29	9.8e-05	0.000370351		29	7.9e-05	0.000365482		29
29	0.000311	0.000801646		29	0.00019	0.000890681		29	0.000213	0.000697263		29	0.000295	0.000767621		29	0.000129	0.000675103					0					0					0						0				0				0
		0				0				0				0				0			29.125	0.000254	0.000618946			29.125	0.000129	0.000675103			29.125	0.000253	0.000844456				29.125	6.4e-05	0.000497053		29.125	9.4e-05	0.000355234		29.125	8e-05	0.000370108		29.125
29.125	0.000305	0.00078618		29.125	0.000194	0.000909432		29.125	0.000221	0.000723452		29.125	0.000293	0.000762417		29.125	0.000129	0.000675103					0					0					0						0				0				0
		0				0				0				0				0			29.25	0.000255	0.000621383			29.25	0.000128	0.000669869			29.25	0.000248	0.000827768				29.25	6.3e-05	0.000489286		29.25	9.5e-05	0.000359014		29.25	7.8e-05	0.000360856		29.25
29.25	0.000307	0.000791335		29.25	0.000195	0.00091412		29.25	0.000221	0.000723452		29.25	0.000288	0.000749407		29.25	0.000128	0.000669869					0					0					0						0				0				0
		0				0				0				0				0			29.375	0.00025	0.000609199			29.375	0.000127	0.000664636			29.375	0.000247	0.00082443				29.375	6.4e-05	0.000497053		29.375	9.9e-05	0.00037413		29.375	7.8e-05	0.000360856		29.375
29.375	0.000312	0.000804223		29.375	0.000194	0.000909432		29.375	0.000222	0.000726725		29.375	0.00029	0.000754611		29.375	0.000127	0.000664636					0					0					0						0				0				0
		0				0				0				0				0			29.5	0.000249	0.000606762			29.5	0.000128	0.000669869			29.5	0.000246	0.000821092				29.5	6.5e-05	0.000504819		29.5	9.9e-05	0.00037413		29.5	7.6e-05	0.000351603		29.5
29.5	0.000311	0.000801646		29.5	0.000202	0.000946934		29.5	0.000222	0.000726725		29.5	0.000289	0.000752009		29.5	0.000128	0.000669869					0					0					0						0				0				0
		0				0				0				0				0			29.625	0.000244	0.000594578			29.625	0.000128	0.000669869			29.625	0.000242	0.000807741				29.625	6.6e-05	0.000512586		29.625	9.9e-05	0.00037413		29.625	7.7e-05	0.000356229		29.625
29.625	0.000301	0.000775869		29.625	0.000199	0.000932871		29.625	0.000217	0.000710357		29.625	0.000287	0.000746805		29.625	0.000128	0.000669869					0					0					0						0				0				0
		0				0				0				0				0			29.75	0.000252	0.000614072			29.75	0.000128	0.000669869			29.75	0.000243	0.000811079				29.75	6.5e-05	0.000504819		29.75	9.7e-05	0.000366572		29.75	7.9e-05	0.000365482		29.75
29.75	0.000298	0.000768136		29.75	0.000197	0.000923495		29.75	0.000216	0.000707084		29.75	0.000283	0.000736396		29.75	0.000128	0.000669869					0					0					0						0				0				0
		0				0				0				0				0			29.875	0.000252	0.000614072			29.875	0.000127	0.000664636			29.875	0.00025	0.000834443				29.875	6.4e-05	0.000497053		29.875	0.000103	0.000389246		29.875	7.6e-05	0.000351603		29.875
29.875	0.000311	0.000801646		29.875	0.000197	0.000923495		29.875	0.000215	0.00070381		29.875	0.000283	0.000736396		29.875	0.000127	0.000664636					0					0					0						0				0				0
		0				0				0				0				0			30	0.000251	0.000611636			30	0.000126	0.000659403			30	0.000259	0.000864483				30	6.3e-05	0.000489286		30	0.000101	0.000381688		30	7.6e-05	0.000351603		30
30	0.000314	0.000809378		30	0.000202	0.000946934		30	0.000215	0.00070381		30	0.000285	0.0007416		30	0.000126	0.000659403					0					0					0						0				0				0
		0				0				0				0				0			30.125	0.000248	0.000604325			30.125	0.000128	0.000669869			30.125	0.000246	0.000821092				30.125	6.4e-05	0.000497053		30.125	9.5e-05	0.000359014		30.125	7.7e-05	0.000356229		30.125
30.125	0.000315	0.000811956		30.125	0.000204	0.00095631		30.125	0.000216	0.000707084		30.125	0.000284	0.000738998		30.125	0.000128	0.000669869					0					0					0						0				0				0
		0				0				0				0				0			30.25	0.000244	0.000594578			30.25	0.000131	0.00068557			30.25	0.000247	0.00082443				30.25	6.4e-05	0.000497053		30.25	9.6e-05	0.000362793		30.25	7.3e-05	0.000337724		30.25
30.25	0.000312	0.000804223		30.25	0.000204	0.00095631		30.25	0.000216	0.000707084		30.25	0.000287	0.000746805		30.25	0.000131	0.00068557					0					0					0						0				0				0
		0				0				0				0				0			30.375	0.000245	0.000597015			30.375	0.00013	0.000680336			30.375	0.000246	0.000821092				30.375	6.4e-05	0.000497053		30.375	9.6e-05	0.000362793		30.375	7.3e-05	0.000337724		30.375
30.375	0.000302	0.000778447		30.375	0.000202	0.000946934		30.375	0.000215	0.00070381		30.375	0.000286	0.000744203		30.375	0.00013	0.000680336					0					0					0						0				0				0
		0				0				0				0				0			30.5	0.000251	0.000611636			30.5	0.00013	0.000680336			30.5	0.000238	0.00079439				30.5	6.3e-05	0.000489286		30.5	9.6e-05	0.000362793		30.5	7.3e-05	0.000337724		30.5
30.5	0.0003	0.000773292		30.5	0.000203	0.000951622		30.5	0.000218	0.000713631		30.5	0.000289	0.000752009		30.5	0.00013	0.000680336					0					0					0						0				0				0
		0				0				0				0				0			30.625	0.000249	0.000606762			30.625	0.00013	0.000680336			30.625	0.000232	0.000774363				30.625	6.3e-05	0.000489286		30.625	9.4e-05	0.000355234		30.625	7.5e-05	0.000346976		30.625
30.625	0.000306	0.000788757		30.625	0.000206	0.000965685		30.625	0.000218	0.000713631		30.625	0.000284	0.000738998		30.625	0.00013	0.000680336					0					0					0						0				0				0
		0				0				0				0				0			30.75	0.000246	0.000599452			30.75	0.00013	0.000680336			30.75	0.000235	0.000784377				30.75	6.4e-05	0.000497053		30.75	9.4e-05	0.000355234		30.75	7.3e-05	0.000337724		30.75
30.75	0.000301	0.000775869		30.75	0.000207	0.000970373		30.75	0.000213	0.000697263		30.75	0.000281	0.000731192		30.75	0.00013	0.000680336					0					0					0						0				0				0
		0				0				0				0				0			30.875	0.000244	0.000594578			30.875	0.00013	0.000680336			30.875	0.000236	0.000787714				30.875	6.3e-05	0.000489286		30.875	9.7e-05	0.000366572		30.875	7.6e-05	0.000351603		30.875
30.875	0.000301	0.000775869		30.875	0.000205	0.000960998		30.875	0.000214	0.000700537		30.875	0.000285	0.0007416		30.875	0.00013	0.000680336					0					0					0						0				0				0
		0				0				0				0				0			31	0.000243	0.000592141			31	0.00013	0.000680336			31	0.000234	0.000781039				31	6.2e-05	0.00048152		31	9.7e-05	0.000366572		31	7.6e-05	0.000351603		31
31	0.000308	0.000793913		31	0.000205	0.000960998		31	0.000212	0.00069399		31	0.000291	0.000757213		31	0.00013	0.000680336					0					0					0						0				0				0
		0				0				0				0				0			31.125	0.000245	0.000597015			31.125	0.000129	0.000675103			31.125	0.000233	0.000777701				31.125	6.2e-05	0.00048152		31.125	9.5e-05	0.000359014		31.125	7.5e-05	0.000346976		31.125
31.125	0.000314	0.000809378		31.125	0.000206	0.000965685		31.125	0.000209	0.000684169		31.125	0.000291	0.000757213		31.125	0.000129	0.000675103					0					0					0						0				0				0
		0				0				0				0				0			31.25	0.000248	0.000604325			31.25	0.00013	0.000680336			31.25	0.000232	0.000774363				31.25	6.3e-05	0.000489286		31.25	9.5e-05	0.000359014		31.25	7.4e-05	0.00034235		31.25
31.25	0.000305	0.00078618		31.25	0.000211	0.000989124		31.25	0.000206	0.000674349		31.25	0.00029	0.000754611		31.25	0.00013	0.000680336					0					0					0						0				0				0
		0				0				0				0				0			31.375	0.00025	0.000609199			31.375	0.000133	0.000696036			31.375	0.000235	0.000784377				31.375	6.2e-05	0.00048152		31.375	9.6e-05	0.000362793		31.375	7.5e-05	0.000346976		31.375
31.375	0.000299	0.000770714		31.375	0.000214	0.00100319		31.375	0.000211	0.000690716		31.375	0.000281	0.000731192		31.375	0.000133	0.000696036					0					0					0						0				0				0
		0				0				0				0				0			31.5	0.000246	0.000599452			31.5	0.000131	0.00068557			31.5	0.000232	0.000774363				31.5	6.2e-05	0.00048152		31.5	9.7e-05	0.000366572		31.5	7.7e-05	0.000356229		31.5
31.5	0.000298	0.000768136		31.5	0.00021	0.000984437		31.5	0.000215	0.00070381		31.5	0.000288	0.000749407		31.5	0.000131	0.00068557					0					0					0						0				0				0
		0				0				0				0				0			31.625	0.00025	0.000609199			31.625	0.000128	0.000669869			31.625	0.000228	0.000761012				31.625	6.2e-05	0.00048152		31.625	9.6e-05	0.000362793		31.625	7.6e-05	0.000351603		31.625
31.625	0.0003	0.000773292		31.625	0.000212	0.000993812		31.625	0.000213	0.000697263		31.625	0.000289	0.000752009		31.625	0.000128	0.000669869					0					0					0						0				0				0
		0				0				0				0				0			31.75	0.000243	0.000592141			31.75	0.000127	0.000664636			31.75	0.000228	0.000761012				31.75	6.2e-05	0.00048152		31.75	9.4e-05	0.000355234		31.75	7.6e-05	0.000351603		31.75
31.75	0.000293	0.000755248		31.75	0.000215	0.00100788		31.75	0.000205	0.000671075		31.75	0.000291	0.000757213		31.75	0.000127	0.000664636					0					0					0						0				0				0
		0				0				0				0				0			31.875	0.00024	0.000584831			31.875	0.00013	0.000680336			31.875	0.00023	0.000767688				31.875	6.2e-05	0.00048152		31.875	9.4e-05	0.000355234		31.875	7.8e-05	0.000360856		31.875
31.875	0.000306	0.000788757		31.875	0.000219	0.00102663		31.875	0.000205	0.000671075		31.875	0.000289	0.000752009		31.875	0.00013	0.000680336					0					0					0						0				0				0
		0				0				0				0				0			32	0.00024	0.000584831			32	0.000131	0.00068557			32	0.000232	0.000774363				32	6.1e-05	0.000473753		32	9.5e-05	0.000359014		32	7.6e-05	0.000351603		32
32	0.000303	0.000781024		32	0.000218	0.00102194		32	0.000216	0.000707084		32	0.000285	0.0007416		32	0.000131	0.00068557					0					0					0						0				0				0
		0				0				0				0				0			32.125	0.000233	0.000567773			32.125	0.00013	0.000680336			32.125	0.000232	0.000774363				32.125	6.1e-05	0.000473753		32.125	9.9e-05	0.00037413		32.125	7.4e-05	0.00034235		32.125
32.125	0.000291	0.000750093		32.125	0.000216	0.00101256		32.125	0.000211	0.000690716		32.125	0.000282	0.000733794		32.125	0.00013	0.000680336					0					0					0						0				0				0
		0				0				0				0				0			32.25	0.00023	0.000560463			32.25	0.000132	0.000690803			32.25	0.000222	0.000740986				32.25	6.2e-05	0.00048152		32.25	9.7e-05	0.000366572		32.25	7.3e-05	0.000337724		32.25
32.25	0.000293	0.000755248		32.25	0.000215	0.00100788		32.25	0.000204	0.000667801		32.25	0.000289	0.000752009		32.25	0.000132	0.000690803					0					0					0						0				0				0
		0				0				0				0				0			32.375	0.000243	0.000592141			32.375	0.000133	0.000696036			32.375	0.000217	0.000724297				32.375	6.2e-05	0.00048152		32.375	9.6e-05	0.000362793		32.375	7.7e-05	0.000356229		32.375
32.375	0.0003	0.000773292		32.375	0.000214	0.00100319		32.375	0.000202	0.000661254		32.375	0.000286	0.000744203		32.375	0.000133	0.000696036					0					0					0						0				0				0
		0				0				0				0				0			32.5	0.000246	0.000599452			32.5	0.000132	0.000690803			32.5	0.000223	0.000744323				32.5	6.2e-05	0.00048152		32.5	9.9e-05	0.00037413		32.5	7.7e-05	0.000356229		32.5
32.5	0.000299	0.000770714		32.5	0.000214	0.00100319		32.5	0.000203	0.000664528		32.5	0.000291	0.000757213		32.5	0.000132	0.000690803					0					0					0						0				0				0
		0				0				0				0				0			32.625	0.00025	0.000609199			32.625	0.000131	0.00068557			32.625	0.000218	0.000727634				32.625	6.2e-05	0.00048152		32.625	0.000101	0.000381688		32.625	7.7e-05	0.000356229		32.625
32.625	0.00029	0.000747515		32.625	0.000216	0.00101256		32.625	0.000203	0.000664528		32.625	0.000283	0.000736396		32.625	0.000131	0.00068557					0					0					0						0				0				0
		0				0				0				0				0			32.75	0.000245	0.000597015			32.75	0.00013	0.000680336			32.75	0.000217	0.000724297				32.75	6.1e-05	0.000473753		32.75	9.7e-05	0.000366572		32.75	7.5e-05	0.000346976		32.75
32.75	0.000295	0.000760403		32.75	0.000215	0.00100788		32.75	0.000202	0.000661254		32.75	0.000279	0.000725988		32.75	0.00013	0.000680336					0					0					0						0				0				0
		0				0				0				0				0			32.875	0.000238	0.000579957			32.875	0.000131	0.00068557			32.875	0.000217	0.000724297				32.875	6.1e-05	0.000473753		32.875	9.5e-05	0.000359014		32.875	7.2e-05	0.000333097		32.875
32.875	0.000282	0.000726894		32.875	0.000215	0.00100788		32.875	0.000211	0.000690716		32.875	0.000284	0.000738998		32.875	0.000131	0.00068557					0					0					0						0				0				0
		0				0				0				0				0			33	0.000243	0.000592141			33	0.000132	0.000690803			33	0.000217	0.000724297				33	6.1e-05	0.000473753		33	9.6e-05	0.000362793		33	7.3e-05	0.000337724		33
33	0.000284	0.000732049		33	0.000218	0.00102194		33	0.000214	0.000700537		33	0.000281	0.000731192		33	0.000132	0.000690803					0					0					0						0				0				0
		0				0				0				0				0			33.125	0.000251	0.000611636			33.125	0.000131	0.00068557			33.125	0.000208	0.000694257				33.125	6.1e-05	0.000473753		33.125	0.0001	0.000377909		33.125	7.6e-05	0.000351603		33.125
33.125	0.000285	0.000734627		33.125	0.000219	0.00102663		33.125	0.000209	0.000684169		33.125	0.000276	0.000718181		33.125	0.000131	0.00068557					0					0					0						0				0				0
		0				0				0				0				0			33.25	0.000244	0.000594578			33.25	0.000132	0.000690803			33.25	0.000202	0.00067423				33.25	6.2e-05	0.00048152		33.25	9.6e-05	0.000362793		33.25	7.6e-05	0.000351603		33.25
33.25	0.000283	0.000729472		33.25	0.00022	0.00103131		33.25	0.00021	0.000687443		33.25	0.000285	0.0007416		33.25	0.000132	0.000690803					0					0					0						0				0				0
		0				0				0				0				0			33.375	0.000238	0.000579957			33.375	0.000132	0.000690803			33.375	0.0002	0.000667555				33.375	6.2e-05	0.00048152		33.375	9.5e-05	0.000359014		33.375	7.5e-05	0.000346976		33.375
33.375	0.000282	0.000726894		33.375	0.000224	0.00105007		33.375	0.000211	0.000690716		33.375	0.000286	0.000744203		33.375	0.000132	0.000690803					0					0					0						0				0				0
		0				0				0				0				0			33.5	0.000245	0.000597015			33.5	0.000132	0.000690803			33.5	0.000208	0.000694257				33.5	6.1e-05	0.000473753		33.5	9.9e-05	0.00037413		33.5	7.5e-05	0.000346976		33.5
33.5	0.000284	0.000732049		33.5	0.00022	0.00103131		33.5	0.000209	0.000684169		33.5	0.000281	0.000731192		33.5	0.000132	0.000690803					0					0					0						0				0				0
		0				0				0				0				0			33.625	0.000237	0.000577521			33.625	0.000131	0.00068557			33.625	0.000206	0.000687581				33.625	6.1e-05	0.000473753		33.625	9.8e-05	0.000370351		33.625	7.5e-05	0.000346976		33.625
33.625	0.000281	0.000724316		33.625	0.000222	0.00104069		33.625	0.00021	0.000687443		33.625	0.000287	0.000746805		33.625	0.000131	0.00068557					0					0					0						0				0				0
		0				0				0				0				0			33.75	0.000235	0.000572647			33.75	0.000131	0.00068557			33.75	0.00021	0.000700932				33.75	6.1e-05	0.000473753		33.75	9.6e-05	0.000362793		33.75	7.5e-05	0.000346976		33.75
33.75	0.000282	0.000726894		33.75	0.000228	0.00106882		33.75	0.000204	0.000667801		33.75	0.000281	0.000731192		33.75	0.000131	0.00068557					0					0					0						0				0				0
		0				0				0				0				0			33.875	0.000236	0.000575084			33.875	0.000133	0.000696036			33.875	0.000202	0.00067423				33.875	6.1e-05	0.000473753		33.875	9.7e-05	0.000366572		33.875	7.4e-05	0.00034235		33.875
33.875	0.000276	0.000711428		33.875	0.000224	0.00105007		33.875	0.000208	0.000680896		33.875	0.000275	0.000715579		33.875	0.000133	0.000696036					0					0					0						0				0				0
		0				0				0				0				0			34	0.000238	0.000579957			34	0.000132	0.000690803			34	0.000199	0.000664217				34	6e-05	0.000465987		34	9.7e-05	0.000366572		34	7.4e-05	0.00034235		34
34	0.00028	0.000721739		34	0.000222	0.00104069		34	0.000205	0.000671075		34	0.000275	0.000715579		34	0.000132	0.000690803					0					0					0						0				0				0
		0				0				0				0				0			34.125	0.000237	0.000577521			34.125	0.000131	0.00068557			34.125	0.000198	0.000660879				34.125	6e-05	0.000465987		34.125	9.6e-05	0.000362793		34.125	7.4e-05	0.00034235		34.125
34.125	0.000277	0.000714006		34.125	0.000219	0.00102663		34.125	0.000208	0.000680896		34.125	0.000278	0.000723386		34.125	0.000131	0.00068557					0					0					0						0				0				0
		0				0				0				0				0			34.25	0.000242	0.000589705			34.25	0.000132	0.000690803			34.25	0.000192	0.000640852				34.25	6.1e-05	0.000473753		34.25	9.9e-05	0.00037413		34.25	7.2e-05	0.000333097		34.25
34.25	0.000272	0.000701118		34.25	0.000217	0.00101725		34.25	0.000209	0.000684169		34.25	0.000273	0.000710375		34.25	0.000132	0.000690803					0					0					0						0				0				0
		0				0				0				0				0			34.375	0.000241	0.000587268			34.375	0.000132	0.000690803			34.375	0.000192	0.000640852				34.375	6.1e-05	0.000473753		34.375	9.8e-05	0.000370351		34.375	7.2e-05	0.000333097		34.375
34.375	0.000282	0.000726894		34.375	0.000223	0.00104538		34.375	0.000206	0.000674349		34.375	0.000271	0.000705171		34.375	0.000132	0.000690803					0					0					0						0				0				0
		0				0				0				0				0			34.5	0.000238	0.000579957			34.5	0.000131	0.00068557			34.5	0.00019	0.000634177				34.5	6e-05	0.000465987		34.5	0.0001	0.000377909		34.5	7.6e-05	0.000351603		34.5
34.5	0.00028	0.000721739		34.5	0.000211	0.000989124		34.5	0.000204	0.000667801		34.5	0.000273	0.000710375		34.5	0.000131	0.00068557					0					0					0						0				0				0
		0				0				0				0				0			34.625	0.000242	0.000589705			34.625	0.000129	0.000675103			34.625	0.000191	0.000637515				34.625	5.9e-05	0.00045822		34.625	9.7e-05	0.000366572		34.625	7.6e-05	0.000351603		34.625
34.625	0.000273	0.000703695		34.625	0.000215	0.00100788		34.625	0.000201	0.000657981		34.625	0.000276	0.000718181		34.625	0.000129	0.000675103					0					0					0						0				0				0
		0				0				0				0				0			34.75	0.000242	0.000589705			34.75	0.000129	0.000675103			34.75	0.00019	0.000634177				34.75	5.9e-05	0.00045822		34.75	9.9e-05	0.00037413		34.75	7.2e-05	0.000333097		34.75
34.75	0.000272	0.000701118		34.75	0.00022	0.00103131		34.75	0.000205	0.000671075		34.75	0.000274	0.000712977		34.75	0.000129	0.000675103					0					0					0						0				0				0
		0				0				0				0				0			34.875	0.000243	0.000592141			34.875	0.00013	0.000680336			34.875	0.000186	0.000620826				34.875	6.1e-05	0.000473753		34.875	0.000103	0.000389246		34.875	7.4e-05	0.00034235		34.875
34.875	0.000264	0.000680497		34.875	0.00022	0.00103131		34.875	0.00021	0.000687443		34.875	0.000277	0.000720784		34.875	0.00013	0.000680336					0					0					0						0				0				0
		0				0				0				0				0			35	0.000236	0.000575084			35	0.00013	0.000680336			35	0.000184	0.00061415				35	6.1e-05	0.000473753		35	9.6e-05	0.000362793		35	7.6e-05	0.000351603		35
35	0.000265	0.000683074		35	0.000218	0.00102194		35	0.000206	0.000674349		35	0.000281	0.000731192		35	0.00013	0.000680336					0					0					0						0				0				0
		0				0				0				0				0			35.125	0.000235	0.000572647			35.125	0.000131	0.00068557			35.125	0.000186	0.000620826				35.125	6e-05	0.000465987		35.125	9.8e-05	0.000370351		35.125	7.5e-05	0.000346976		35.125
35.125	0.000272	0.000701118		35.125	0.000216	0.00101256		35.125	0.000201	0.000657981		35.125	0.000278	0.000723386		35.125	0.000131	0.00068557					0					0					0						0				0				0
		0				0				0				0				0			35.25	0.000241	0.000587268			35.25	0.000133	0.000696036			35.25	0.000187	0.000624163				35.25	6e-05	0.000465987		35.25	9.7e-05	0.000366572		35.25	7.3e-05	0.000337724		35.25
35.25	0.000267	0.000688229		35.25	0.000218	0.00102194		35.25	0.0002	0.000654707		35.25	0.000272	0.000707773		35.25	0.000133	0.000696036					0					0					0						0				0				0
		0				0				0				0				0			35.375	0.000241	0.000587268			35.375	0.000133	0.000696036			35.375	0.000186	0.000620826				35.375	6e-05	0.000465987		35.375	9.8e-05	0.000370351		35.375	7.5e-05	0.000346976		35.375
35.375	0.000267	0.000688229		35.375	0.000212	0.000993812		35.375	0.000203	0.000664528		35.375	0.00027	0.000702569		35.375	0.000133	0.000696036					0					0					0						0				0				0
		0				0				0				0				0			35.5	0.000244	0.000594578			35.5	0.000132	0.000690803			35.5	0.000182	0.000607475				35.5	6e-05	0.000465987		35.5	0.000101	0.000381688		35.5	7.4e-05	0.00034235		35.5
35.5	0.000261	0.000672764		35.5	0.00021	0.000984437		35.5	0.000203	0.000664528		35.5	0.000273	0.000710375		35.5	0.000132	0.000690803					0					0					0						0				0				0
		0				0				0				0				0			35.625	0.000243	0.000592141			35.625	0.000131	0.00068557			35.625	0.000176	0.000587448				35.625	5.9e-05	0.00045822		35.625	0.000101	0.000381688		35.625	7.4e-05	0.00034235		35.625
35.625	0.000262	0.000675341		35.625	0.000215	0.00100788		35.625	0.000201	0.000657981		35.625	0.000275	0.000715579		35.625	0.000131	0.00068557					0					0					0						0				0				0
		0				0				0				0				0			35.75	0.000241	0.000587268			35.75	0.00013	0.000680336			35.75	0.000174	0.000580772				35.75	5.8e-05	0.000450454		35.75	9.9e-05	0.00037413		35.75	7.4e-05	0.00034235		35.75
35.75	0.000262	0.000675341		35.75	0.00022	0.00103131		35.75	0.000205	0.000671075		35.75	0.000278	0.000723386		35.75	0.00013	0.000680336					0					0					0						0				0				0
		0				0				0				0				0			35.875	0.00024	0.000584831			35.875	0.000131	0.00068557			35.875	0.000175	0.00058411				35.875	5.8e-05	0.000450454		35.875	9.7e-05	0.000366572		35.875	7.2e-05	0.000333097		35.875
35.875	0.000265	0.000683074		35.875	0.000207	0.000970373		35.875	0.000206	0.000674349		35.875	0.000272	0.000707773		35.875	0.000131	0.00068557					0					0					0						0				0				0
		0				0				0				0				0			36	0.000241	0.000587268			36	0.000132	0.000690803			36	0.000176	0.000587448				36	5.7e-05	0.000442688		36	9.6e-05	0.000362793		36	7.1e-05	0.000328471		36
36	0.000258	0.000665031		36	0.00021	0.000984437		36	0.000206	0.000674349		36	0.000267	0.000694762		36	0.000132	0.000690803					0					0					0						0				0				0
		0				0				0				0				0			36.125	0.000237	0.000577521			36.125	0.000131	0.00068557			36.125	0.000176	0.000587448				36.125	5.7e-05	0.000442688		36.125	9.5e-05	0.000359014		36.125	7.3e-05	0.000337724		36.125
36.125	0.000264	0.000680497		36.125	0.000213	0.0009985		36.125	0.000205	0.000671075		36.125	0.000266	0.00069216		36.125	0.000131	0.00068557					0					0					0						0				0				0
		0				0				0				0				0			36.25	0.000236	0.000575084			36.25	0.000131	0.00068557			36.25	0.000167	0.000557408				36.25	5.7e-05	0.000442688		36.25	9.4e-05	0.000355234		36.25	7.4e-05	0.00034235		36.25
36.25	0.000263	0.000677919		36.25	0.000213	0.0009985		36.25	0.000212	0.00069399		36.25	0.000268	0.000697365		36.25	0.000131	0.00068557					0					0					0						0				0				0
		0				0				0				0				0			36.375	0.000238	0.000579957			36.375	0.00013	0.000680336			36.375	0.000166	0.00055407				36.375	5.8e-05	0.000450454		36.375	9.8e-05	0.000370351		36.375	7.5e-05	0.000346976		36.375
36.375	0.00026	0.000670186		36.375	0.00021	0.000984437		36.375	0.000206	0.000674349		36.375	0.000277	0.000720784		36.375	0.00013	0.000680336					0					0					0						0				0				0
		0				0				0				0				0			36.5	0.000241	0.000587268			36.5	0.000128	0.000669869			36.5	0.000163	0.000544057				36.5	5.9e-05	0.00045822		36.5	9.7e-05	0.000366572		36.5	7.4e-05	0.00034235		36.5
36.5	0.000257	0.000662453		36.5	0.000204	0.00095631		36.5	0.000203	0.000664528		36.5	0.000271	0.000705171		36.5	0.000128	0.000669869					0					0					0						0				0				0
		0				0				0				0				0			36.625	0.000237	0.000577521			36.625	0.000129	0.000675103			36.625	0.000168	0.000560746				36.625	5.9e-05	0.00045822		36.625	9.8e-05	0.000370351		36.625	7.1e-05	0.000328471		36.625
36.625	0.000254	0.00065472		36.625	0.000203	0.000951622		36.625	0.000207	0.000677622		36.625	0.000262	0.000681752		36.625	0.000129	0.000675103					0					0					0						0				0				0
		0				0				0				0				0			36.75	0.000236	0.000575084			36.75	0.000131	0.00068557			36.75	0.000165	0.000550732				36.75	5.7e-05	0.000442688		36.75	9.5e-05	0.000359014		36.75	7.1e-05	0.000328471		36.75
36.75	0.000248	0.000639254		36.75	0.000208	0.000975061		36.75	0.000202	0.000661254		36.75	0.000268	0.000697365		36.75	0.000131	0.00068557					0					0					0						0				0				0
		0				0				0				0				0			36.875	0.000243	0.000592141			36.875	0.000131	0.00068557			36.875	0.000161	0.000537381				36.875	5.8e-05	0.000450454		36.875	9.6e-05	0.000362793		36.875	7.3e-05	0.000337724		36.875
36.875	0.000253	0.000652143		36.875	0.000209	0.000979749		36.875	0.0002	0.000654707		36.875	0.000267	0.000694762		36.875	0.000131	0.00068557					0					0					0						0				0				0
		0				0				0				0				0			37	0.000242	0.000589705			37	0.000132	0.000690803			37	0.00016	0.000534044				37	5.8e-05	0.000450454		37	9.8e-05	0.000370351		37	6.9e-05	0.000319218		37
37	0.000247	0.000636677		37	0.000202	0.000946934		37	0.000205	0.000671075		37	0.000272	0.000707773		37	0.000132	0.000690803					0					0					0						0				0				0
		0				0				0				0				0			37.125	0.000238	0.000579957			37.125	0.000133	0.000696036			37.125	0.000159	0.000530706				37.125	5.8e-05	0.000450454		37.125	9.6e-05	0.000362793		37.125	7.1e-05	0.000328471		37.125
37.125	0.000245	0.000631521		37.125	0.000198	0.000928183		37.125	0.000207	0.000677622		37.125	0.000265	0.000689558		37.125	0.000133	0.000696036					0					0					0						0				0				0
		0				0				0				0				0			37.25	0.000243	0.000592141			37.25	0.000133	0.000696036			37.25	0.000158	0.000527368				37.25	5.8e-05	0.000450454		37.25	9.8e-05	0.000370351		37.25	7.3e-05	0.000337724		37.25
37.25	0.000242	0.000623789		37.25	0.000197	0.000923495		37.25	0.000205	0.000671075		37.25	0.000266	0.00069216		37.25	0.000133	0.000696036					0					0					0						0				0				0
		0				0				0				0				0			37.375	0.000237	0.000577521			37.375	0.000131	0.00068557			37.375	0.000159	0.000530706				37.375	5.8e-05	0.000450454		37.375	9.6e-05	0.000362793		37.375	7.4e-05	0.00034235		37.375
37.375	0.000241	0.000621211		37.375	0.000202	0.000946934		37.375	0.000208	0.000680896		37.375	0.000266	0.00069216		37.375	0.000131	0.00068557					0					0					0						0				0				0
		0				0				0				0				0			37.5	0.00024	0.000584831			37.5	0.000131	0.00068557			37.5	0.000154	0.000514017				37.5	5.7e-05	0.000442688		37.5	9.8e-05	0.000370351		37.5	7.5e-05	0.000346976		37.5
37.5	0.000249	0.000641832		37.5	0.000197	0.000923495		37.5	0.000207	0.000677622		37.5	0.000267	0.000694762		37.5	0.000131	0.00068557					0					0					0						0				0				0
		0				0				0				0				0			37.625	0.000241	0.000587268			37.625	0.000131	0.00068557			37.625	0.000153	0.000510679				37.625	5.7e-05	0.000442688		37.625	0.000102	0.000385467		37.625	7.4e-05	0.00034235		37.625
37.625	0.000245	0.000631521		37.625	0.000196	0.000918807		37.625	0.000202	0.000661254		37.625	0.000261	0.00067915		37.625	0.000131	0.00068557					0					0					0						0				0				0
		0				0				0				0				0			37.75	0.000244	0.000594578			37.75	0.000129	0.000675103			37.75	0.000152	0.000507341				37.75	5.8e-05	0.000450454		37.75	9.9e-05	0.00037413		37.75	7e-05	0.000323845		37.75
37.75	0.000246	0.000634099		37.75	0.000198	0.000928183		37.75	0.000204	0.000667801		37.75	0.000264	0.000686956		37.75	0.000129	0.000675103					0					0					0						0				0				0
		0				0				0				0				0			37.875	0.000241	0.000587268			37.875	0.000128	0.000669869			37.875	0.000149	0.000497328				37.875	5.8e-05	0.000450454		37.875	9.8e-05	0.000370351		37.875	7e-05	0.000323845		37.875
37.875	0.000243	0.000626366		37.875	0.000195	0.00091412		37.875	0.000204	0.000667801		37.875	0.000264	0.000686956		37.875	0.000128	0.000669869					0					0					0						0				0				0
		0				0				0				0				0			38	0.000239	0.000582394			38	0.00013	0.000680336			38	0.000145	0.000483977				38	5.8e-05	0.000450454		38	9.8e-05	0.000370351		38	7.2e-05	0.000333097		38
38	0.000246	0.000634099		38	0.000191	0.000895368		38	0.000203	0.000664528		38	0.00026	0.000676548		38	0.00013	0.000680336					0					0					0						0				0				0
		0				0				0				0				0			38.125	0.00024	0.000584831			38.125	0.00013	0.000680336			38.125	0.000147	0.000490653				38.125	5.9e-05	0.00045822		38.125	9.7e-05	0.000366572		38.125	7e-05	0.000323845		38.125
38.125	0.000242	0.000623789		38.125	0.000187	0.000876617		38.125	0.000203	0.000664528		38.125	0.00026	0.000676548		38.125	0.00013	0.000680336					0					0					0						0				0				0
		0				0				0				0				0			38.25	0.000241	0.000587268			38.25	0.000129	0.000675103			38.25	0.000146	0.000487315				38.25	5.8e-05	0.000450454		38.25	9.6e-05	0.000362793		38.25	7.2e-05	0.000333097		38.25
38.25	0.00024	0.000618633		38.25	0.000191	0.000895368		38.25	0.000198	0.00064816		38.25	0.000261	0.00067915		38.25	0.000129	0.000675103					0					0					0						0				0				0
		0				0				0				0				0			38.375	0.000239	0.000582394			38.375	0.000127	0.000664636			38.375	0.000144	0.000480639				38.375	5.7e-05	0.000442688		38.375	9.6e-05	0.000362793		38.375	7.1e-05	0.000328471		38.375
38.375	0.000237	0.0006109		38.375	0.000194	0.000909432		38.375	0.000205	0.000671075		38.375	0.000272	0.000707773		38.375	0.000127	0.000664636					0					0					0						0				0				0
		0				0				0				0				0			38.5	0.000237	0.000577521			38.5	0.000126	0.000659403			38.5	0.000143	0.000477301				38.5	5.6e-05	0.000434921		38.5	9.5e-05	0.000359014		38.5	7e-05	0.000323845		38.5
38.5	0.000243	0.000626366		38.5	0.000191	0.000895368		38.5	0.000202	0.000661254		38.5	0.000264	0.000686956		38.5	0.000126	0.000659403					0					0					0						0				0				0
		0				0				0				0				0			38.625	0.000231	0.0005629			38.625	0.000127	0.000664636			38.625	0.000141	0.000470626				38.625	5.6e-05	0.000434921		38.625	9.9e-05	0.00037413		38.625	7.1e-05	0.000328471		38.625
38.625	0.000242	0.000623789		38.625	0.000185	0.000867242		38.625	0.000206	0.000674349		38.625	0.000257	0.000668741		38.625	0.000127	0.000664636					0					0					0						0				0				0
		0				0				0				0				0			38.75	0.000232	0.000565337			38.75	0.000125	0.000654169			38.75	0.000141	0.000470626				38.75	5.6e-05	0.000434921		38.75	0.000103	0.000389246		38.75	7.1e-05	0.000328471		38.75
38.75	0.000229	0.000590279		38.75	0.000181	0.000848491		38.75	0.000205	0.000671075		38.75	0.000259	0.000673946		38.75	0.000125	0.000654169					0					0					0						0				0				0
		0				0				0				0				0			38.875	0.000232	0.000565337			38.875	0.000126	0.000659403			38.875	0.00014	0.000467288				38.875	5.6e-05	0.000434921		38.875	0.000101	0.000381688		38.875	6.9e-05	0.000319218		38.875
38.875	0.000239	0.000616056		38.875	0.000182	0.000853178		38.875	0.000201	0.000657981		38.875	0.000265	0.000689558		38.875	0.000126	0.000659403					0					0					0						0				0				0
		0				0				0				0				0			39	0.000237	0.000577521			39	0.000127	0.000664636			39	0.000135	0.000450599				39	5.6e-05	0.000434921		39	9.9e-05	0.00037413		39	6.8e-05	0.000314592		39
39	0.000235	0.000605745		39	0.000188	0.000881305		39	0.000206	0.000674349		39	0.000257	0.000668741		39	0.000127	0.000664636					0					0					0						0				0				0
		0				0				0				0				0			39.125	0.000236	0.000575084			39.125	0.000125	0.000654169			39.125	0.000131	0.000437248				39.125	5.6e-05	0.000434921		39.125	0.000102	0.000385467		39.125	6.9e-05	0.000319218		39.125
39.125	0.000235	0.000605745		39.125	0.000181	0.000848491		39.125	0.000201	0.000657981		39.125	0.000255	0.000663537		39.125	0.000125	0.000654169					0					0					0						0				0				0
		0				0				0				0				0			39.25	0.000237	0.000577521			39.25	0.000125	0.000654169			39.25	0.000132	0.000440586				39.25	5.5e-05	0.000427155		39.25	0.000101	0.000381688		39.25	6.9e-05	0.000319218		39.25
39.25	0.000232	0.000598012		39.25	0.000181	0.000848491		39.25	0.000196	0.000641613		39.25	0.000255	0.000663537		39.25	0.000125	0.000654169					0					0					0						0				0				0
		0				0				0				0				0			39.375	0.000237	0.000577521			39.375	0.000125	0.000654169			39.375	0.000132	0.000440586				39.375	5.5e-05	0.000427155		39.375	0.000103	0.000389246		39.375	6.7e-05	0.000309966		39.375
39.375	0.000229	0.000590279		39.375	0.000183	0.000857866		39.375	0.000194	0.000635066		39.375	0.000253	0.000658333		39.375	0.000125	0.000654169					0					0					0						0				0				0
		0				0				0				0				0			39.5	0.00023	0.000560463			39.5	0.000125	0.000654169			39.5	0.000129	0.000430573				39.5	5.5e-05	0.000427155		39.5	9.9e-05	0.00037413		39.5	6.9e-05	0.000319218		39.5
39.5	0.000228	0.000587702		39.5	0.000183	0.000857866		39.5	0.000195	0.00063834		39.5	0.000254	0.000660935		39.5	0.000125	0.000654169					0					0					0						0				0				0
		0				0				0				0				0			39.625	0.000233	0.000567773			39.625	0.000124	0.000648936			39.625	0.000127	0.000423897				39.625	5.6e-05	0.000434921		39.625	9.8e-05	0.000370351		39.625	7e-05	0.000323845		39.625
39.625	0.000229	0.000590279		39.625	0.000178	0.000834427		39.625	0.000197	0.000644887		39.625	0.000253	0.000658333		39.625	0.000124	0.000648936					0					0					0						0				0				0
		0				0				0				0				0			39.75	0.000232	0.000565337			39.75	0.000124	0.000648936			39.75	0.000128	0.000427235				39.75	5.5e-05	0.000427155		39.75	0.0001	0.000377909		39.75	7.1e-05	0.000328471		39.75
39.75	0.000221	0.000569658		39.75	0.000178	0.000834427		39.75	0.000198	0.00064816		39.75	0.000252	0.000655731		39.75	0.000124	0.000648936					0					0					0						0				0				0
		0				0				0				0				0			39.875	0.000232	0.000565337			39.875	0.000123	0.000643703			39.875	0.000126	0.000420559				39.875	5.5e-05	0.000427155		39.875	0.000101	0.000381688		39.875	7.1e-05	0.000328471		39.875
39.875	0.000222	0.000572236		39.875	0.000177	0.000829739		39.875	0.000197	0.000644887		39.875	0.000249	0.000647925		39.875	0.000123	0.000643703					0					0					0						0				0				0
		0				0				0				0				0			40	0.000236	0.000575084			40	0.000124	0.000648936			40	0.000124	0.000413884				40	5.5e-05	0.000427155		40	0.000101	0.000381688		40	7e-05	0.000323845		40
40	0.000224	0.000577391		40	0.000174	0.000815676		40	0.000196	0.000641613		40	0.000248	0.000645322		40	0.000124	0.000648936					0					0					0						0				0				0
		0				0				0				0				0			40.125	0.000234	0.00057021			40.125	0.000124	0.000648936			40.125	0.000123	0.000410546				40.125	5.4e-05	0.000419388		40.125	0.000102	0.000385467		40.125	7.2e-05	0.000333097		40.125
40.125	0.000225	0.000579969		40.125	0.000173	0.000810988		40.125	0.000195	0.00063834		40.125	0.000247	0.00064272		40.125	0.000124	0.000648936					0					0					0						0				0				0
		0				0				0				0				0			40.25	0.000229	0.000558026			40.25	0.000121	0.000633236			40.25	0.000126	0.000420559				40.25	5.4e-05	0.000419388		40.25	0.0001	0.000377909		40.25	7.5e-05	0.000346976		40.25
40.25	0.000232	0.000598012		40.25	0.000173	0.000810988		40.25	0.000192	0.000628519		40.25	0.000251	0.000653129		40.25	0.000121	0.000633236					0					0					0						0				0				0
		0				0				0				0				0			40.375	0.000229	0.000558026			40.375	0.000121	0.000633236			40.375	0.000124	0.000413884				40.375	5.4e-05	0.000419388		40.375	0.000103	0.000389246		40.375	7.2e-05	0.000333097		40.375
40.375	0.000232	0.000598012		40.375	0.000172	0.0008063		40.375	0.000191	0.000625246		40.375	0.000244	0.000634914		40.375	0.000121	0.000633236					0					0					0						0				0				0
		0				0				0				0				0			40.5	0.000232	0.000565337			40.5	0.000122	0.000638469			40.5	0.000119	0.000397195				40.5	5.4e-05	0.000419388		40.5	0.000104	0.000393025		40.5	7.3e-05	0.000337724		40.5
40.5	0.000233	0.00060059		40.5	0.00017	0.000796925		40.5	0.000194	0.000635066		40.5	0.000246	0.000640118		40.5	0.000122	0.000638469					0					0					0						0				0				0
		0				0				0				0				0			40.625	0.000233	0.000567773			40.625	0.000122	0.000638469			40.625	0.000118	0.000393857				40.625	5.4e-05	0.000419388		40.625	0.000104	0.000393025		40.625	7.3e-05	0.000337724		40.625
40.625	0.000224	0.000577391		40.625	0.000166	0.000778174		40.625	0.000197	0.000644887		40.625	0.000246	0.000640118		40.625	0.000122	0.000638469					0					0					0						0				0				0
		0				0				0				0				0			40.75	0.000241	0.000587268			40.75	0.000122	0.000638469			40.75	0.000117	0.000390519				40.75	5.5e-05	0.000427155		40.75	0.000104	0.000393025		40.75	7.1e-05	0.000328471		40.75
40.75	0.000223	0.000574813		40.75	0.000168	0.000787549		40.75	0.000194	0.000635066		40.75	0.000245	0.000637516		40.75	0.000122	0.000638469					0					0					0						0				0				0
		0				0				0				0				0			40.875	0.000238	0.000579957			40.875	0.000122	0.000638469			40.875	0.000118	0.000393857				40.875	5.5e-05	0.000427155		40.875	0.000104	0.000393025		40.875	7e-05	0.000323845		40.875
40.875	0.000221	0.000569658		40.875	0.000165	0.000773486		40.875	0.000195	0.00063834		40.875	0.000239	0.000621903		40.875	0.000122	0.000638469					0					0					0						0				0				0
		0				0				0				0				0			41	0.000229	0.000558026			41	0.00012	0.000628003			41	0.000113	0.000377168				41	5.4e-05	0.000419388		41	0.000101	0.000381688		41	7.2e-05	0.000333097		41
41	0.00022	0.00056708		41	0.000164	0.000768798		41	0.000198	0.00064816		41	0.000237	0.000616699		41	0.00012	0.000628003					0					0					0						0				0				0
		0				0				0				0				0			41.125	0.000233	0.000567773			41.125	0.00012	0.000628003			41.125	0.00011	0.000367155				41.125	5.3e-05	0.000411622		41.125	0.000103	0.000389246		41.125	7.3e-05	0.000337724		41.125
41.125	0.000218	0.000561925		41.125	0.00016	0.000750047		41.125	0.000197	0.000644887		41.125	0.000238	0.000619301		41.125	0.00012	0.000628003					0					0					0						0				0				0
		0				0				0				0				0			41.25	0.000228	0.000555589			41.25	0.000119	0.000622769			41.25	0.00011	0.000367155				41.25	5.4e-05	0.000419388		41.25	0.000104	0.000393025		41.25	7.1e-05	0.000328471		41.25
41.25	0.000217	0.000559348		41.25	0.000159	0.000745359		41.25	0.00019	0.000621972		41.25	0.000243	0.000632312		41.25	0.000119	0.000622769					0					0					0						0				0				0
		0				0				0				0				0			41.375	0.000227	0.000553153			41.375	0.00012	0.000628003			41.375	0.000113	0.000377168				41.375	5.4e-05	0.000419388		41.375	0.000104	0.000393025		41.375	6.9e-05	0.000319218		41.375
41.375	0.000222	0.000572236		41.375	0.000159	0.000745359		41.375	0.00019	0.000621972		41.375	0.000234	0.000608893		41.375	0.00012	0.000628003					0					0					0						0				0				0
		0				0				0				0				0			41.5	0.000225	0.000548279			41.5	0.00012	0.000628003			41.5	0.00011	0.000367155				41.5	5.5e-05	0.000427155		41.5	0.000107	0.000404363		41.5	6.9e-05	0.000319218		41.5
41.5	0.000218	0.000561925		41.5	0.000156	0.000731296		41.5	0.000189	0.000618698		41.5	0.000239	0.000621903		41.5	0.00012	0.000628003					0					0					0						0				0				0
		0				0				0				0				0			41.625	0.000231	0.0005629			41.625	0.00012	0.000628003			41.625	0.000108	0.000360479				41.625	5.6e-05	0.000434921		41.625	0.000108	0.000408142		41.625	6.8e-05	0.000314592		41.625
41.625	0.000217	0.000559348		41.625	0.000157	0.000735983		41.625	0.000192	0.000628519		41.625	0.000239	0.000621903		41.625	0.00012	0.000628003					0					0					0						0				0				0
		0				0				0				0				0			41.75	0.000234	0.00057021			41.75	0.000122	0.000638469			41.75	0.000106	0.000353804				41.75	5.6e-05	0.000434921		41.75	0.000106	0.000400583		41.75	7e-05	0.000323845		41.75
41.75	0.000214	0.000551615		41.75	0.000158	0.000740671		41.75	0.000191	0.000625246		41.75	0.000234	0.000608893		41.75	0.000122	0.000638469					0					0					0						0				0				0
		0				0				0				0				0			41.875	0.000229	0.000558026			41.875	0.000121	0.000633236			41.875	0.000105	0.000350466				41.875	5.6e-05	0.000434921		41.875	0.000109	0.000411921		41.875	7e-05	0.000323845		41.875
41.875	0.000209	0.000538726		41.875	0.000155	0.000726608		41.875	0.000193	0.000631793		41.875	0.000231	0.000601087		41.875	0.000121	0.000633236					0					0					0						0				0				0
		0				0				0				0				0			42	0.000218	0.000531221			42	0.000118	0.000617536			42	0.000102	0.000340453				42	5.5e-05	0.000427155		42	0.00011	0.0004157		42	7.1e-05	0.000328471		42
42	0.000208	0.000536149		42	0.000152	0.000712545		42	0.000193	0.000631793		42	0.000228	0.00059328		42	0.000118	0.000617536					0					0					0						0				0				0
		0				0				0				0				0			42.125	0.000219	0.000533658			42.125	0.000118	0.000617536			42.125	0.000101	0.000337115				42.125	5.5e-05	0.000427155		42.125	0.000111	0.000419479		42.125	7e-05	0.000323845		42.125
42.125	0.000213	0.000549037		42.125	0.000156	0.000731296		42.125	0.000189	0.000618698		42.125	0.000227	0.000590678		42.125	0.000118	0.000617536					0					0					0						0				0				0
		0				0				0				0				0			42.25	0.000229	0.000558026			42.25	0.000121	0.000633236			42.25	0.000102	0.000340453				42.25	5.5e-05	0.000427155		42.25	0.00011	0.0004157		42.25	7e-05	0.000323845		42.25
42.25	0.000211	0.000543882		42.25	0.000153	0.000717232		42.25	0.000189	0.000618698		42.25	0.000224	0.000582872		42.25	0.000121	0.000633236					0					0					0						0				0				0
		0				0				0				0				0			42.375	0.00023	0.000560463			42.375	0.00012	0.000628003			42.375	0.000101	0.000337115				42.375	5.5e-05	0.000427155		42.375	0.000107	0.000404363		42.375	6.9e-05	0.000319218		42.375
42.375	0.000211	0.000543882		42.375	0.000151	0.000707857		42.375	0.000192	0.000628519		42.375	0.000228	0.00059328		42.375	0.00012	0.000628003					0					0					0						0				0				0
		0				0				0				0				0			42.5	0.000222	0.000540969			42.5	0.000118	0.000617536			42.5	9.8e-05	0.000327102				42.5	5.5e-05	0.000427155		42.5	0.000103	0.000389246		42.5	7.1e-05	0.000328471		42.5
42.5	0.000209	0.000538726		42.5	0.000152	0.000712545		42.5	0.000193	0.000631793		42.5	0.000226	0.000588076		42.5	0.000118	0.000617536					0					0					0						0				0				0
		0				0				0				0				0			42.625	0.000232	0.000565337			42.625	0.000119	0.000622769			42.625	9.8e-05	0.000327102				42.625	5.6e-05	0.000434921		42.625	0.000104	0.000393025		42.625	7.1e-05	0.000328471		42.625
42.625	0.000211	0.000543882		42.625	0.000153	0.000717232		42.625	0.000192	0.000628519		42.625	0.000227	0.000590678		42.625	0.000119	0.000622769					0					0					0						0				0				0
		0				0				0				0				0			42.75	0.000233	0.000567773			42.75	0.00012	0.000628003			42.75	9.6e-05	0.000320426				42.75	5.5e-05	0.000427155		42.75	0.000107	0.000404363		42.75	7.1e-05	0.000328471		42.75
42.75	0.000208	0.000536149		42.75	0.00015	0.000703169		42.75	0.000188	0.000615425		42.75	0.000224	0.000582872		42.75	0.00012	0.000628003					0					0					0						0				0				0
		0				0				0				0				0			42.875	0.000229	0.000558026			42.875	0.00012	0.000628003			42.875	9.5e-05	0.000317088				42.875	5.5e-05	0.000427155		42.875	0.00011	0.0004157		42.875	7.1e-05	0.000328471		42.875
42.875	0.000207	0.000533571		42.875	0.000148	0.000693793		42.875	0.000185	0.000605604		42.875	0.000229	0.000595882		42.875	0.00012	0.000628003					0					0					0						0				0				0
		0				0				0				0				0			43	0.000227	0.000553153			43	0.000119	0.000622769			43	9.3e-05	0.000310413				43	5.3e-05	0.000411622		43	0.000111	0.000419479		43	7.1e-05	0.000328471		43
43	0.000211	0.000543882		43	0.000148	0.000693793		43	0.000184	0.000602331		43	0.000227	0.000590678		43	0.000119	0.000622769					0					0					0						0				0				0
		0				0				0				0				0			43.125	0.000232	0.000565337			43.125	0.000118	0.000617536			43.125	9.5e-05	0.000317088				43.125	5.4e-05	0.000419388		43.125	0.000111	0.000419479		43.125	7e-05	0.000323845		43.125
43.125	0.000205	0.000528416		43.125	0.000147	0.000689106		43.125	0.000188	0.000615425		43.125	0.000224	0.000582872		43.125	0.000118	0.000617536					0					0					0						0				0				0
		0				0				0				0				0			43.25	0.000228	0.000555589			43.25	0.00012	0.000628003			43.25	9e-05	0.0003004				43.25	5.4e-05	0.000419388		43.25	0.000112	0.000423258		43.25	7e-05	0.000323845		43.25
43.25	0.000204	0.000525838		43.25	0.000149	0.000698481		43.25	0.000187	0.000612151		43.25	0.000223	0.00058027		43.25	0.00012	0.000628003					0					0					0						0				0				0
		0				0				0				0				0			43.375	0.000231	0.0005629			43.375	0.00012	0.000628003			43.375	9e-05	0.0003004				43.375	5.3e-05	0.000411622		43.375	0.000112	0.000423258		43.375	7e-05	0.000323845		43.375
43.375	0.000212	0.000546459		43.375	0.000145	0.00067973		43.375	0.000182	0.000595784		43.375	0.000219	0.000569861		43.375	0.00012	0.000628003					0					0					0						0				0				0
		0				0				0				0				0			43.5	0.000233	0.000567773			43.5	0.000118	0.000617536			43.5	8.9e-05	0.000297062				43.5	5.4e-05	0.000419388		43.5	0.000111	0.000419479		43.5	7e-05	0.000323845		43.5
43.5	0.000207	0.000533571		43.5	0.000142	0.000665667		43.5	0.000182	0.000595784		43.5	0.000216	0.000562055		43.5	0.000118	0.000617536					0					0					0						0				0				0
		0				0				0				0				0			43.625	0.00023	0.000560463			43.625	0.000115	0.000601836			43.625	8.9e-05	0.000297062				43.625	5.4e-05	0.000419388		43.625	0.000111	0.000419479		43.625	6.9e-05	0.000319218		43.625
43.625	0.000209	0.000538726		43.625	0.000145	0.00067973		43.625	0.000184	0.000602331		43.625	0.00021	0.000546442		43.625	0.000115	0.000601836					0					0					0						0				0				0
		0				0				0				0				0			43.75	0.000223	0.000543405			43.75	0.000114	0.000596603			43.75	8.8e-05	0.000293724				43.75	5.4e-05	0.000419388		43.75	0.000111	0.000419479		43.75	7.1e-05	0.000328471		43.75
43.75	0.000207	0.000533571		43.75	0.000142	0.000665667		43.75	0.000183	0.000599057		43.75	0.000216	0.000562055		43.75	0.000114	0.000596603					0					0					0						0				0				0
		0				0				0				0				0			43.875	0.000223	0.000543405			43.875	0.000114	0.000596603			43.875	8.8e-05	0.000293724				43.875	5.4e-05	0.000419388		43.875	0.000111	0.000419479		43.875	7.1e-05	0.000328471		43.875
43.875	0.000207	0.000533571		43.875	0.000145	0.00067973		43.875	0.000183	0.000599057		43.875	0.000216	0.000562055		43.875	0.000114	0.000596603					0					0					0						0				0				0
		0				0				0				0				0			44	0.000225	0.000548279			44	0.000113	0.000591369			44	8.7e-05	0.000290386				44	5.3e-05	0.000411622		44	0.000112	0.000423258		44	7.1e-05	0.000328471		44
44	0.000206	0.000530994		44	0.000143	0.000670354		44	0.000187	0.000612151		44	0.000211	0.000549045		44	0.000113	0.000591369					0					0					0						0				0				0
		0				0				0				0				0			44.125	0.000227	0.000553153			44.125	0.000114	0.000596603			44.125	8.7e-05	0.000290386				44.125	5.3e-05	0.000411622		44.125	0.000114	0.000430816		44.125	7e-05	0.000323845		44.125
44.125	0.000203	0.000523261		44.125	0.000143	0.000670354		44.125	0.000182	0.000595784		44.125	0.000215	0.000559453		44.125	0.000114	0.000596603					0					0					0						0				0				0
		0				0				0				0				0			44.25	0.000225	0.000548279			44.25	0.000115	0.000601836			44.25	8.5e-05	0.000283711				44.25	5.3e-05	0.000411622		44.25	0.000112	0.000423258		44.25	7.1e-05	0.000328471		44.25
44.25	0.000204	0.000525838		44.25	0.000141	0.000660979		44.25	0.00018	0.000589237		44.25	0.000211	0.000549045		44.25	0.000115	0.000601836					0					0					0						0				0				0
		0				0				0				0				0			44.375	0.000222	0.000540969			44.375	0.000115	0.000601836			44.375	8.2e-05	0.000273697				44.375	5.2e-05	0.000403855		44.375	0.000109	0.000411921		44.375	7.1e-05	0.000328471		44.375
44.375	0.000205	0.000528416		44.375	0.000136	0.00063754		44.375	0.00018	0.000589237		44.375	0.000209	0.00054384		44.375	0.000115	0.000601836					0					0					0						0				0				0
		0				0				0				0				0			44.5	0.00022	0.000536095			44.5	0.000113	0.000591369			44.5	8.2e-05	0.000273697				44.5	5.1e-05	0.000396089		44.5	0.000113	0.000427037		44.5	7e-05	0.000323845		44.5
44.5	0.000208	0.000536149		44.5	0.000142	0.000665667		44.5	0.000178	0.00058269		44.5	0.000209	0.00054384		44.5	0.000113	0.000591369					0					0					0						0				0				0
		0				0				0				0				0			44.625	0.000221	0.000538532			44.625	0.000113	0.000591369			44.625	8e-05	0.000267022				44.625	5.2e-05	0.000403855		44.625	0.000119	0.000449712		44.625	6.9e-05	0.000319218		44.625
44.625	0.000207	0.000533571		44.625	0.00014	0.000656291		44.625	0.000178	0.00058269		44.625	0.000211	0.000549045		44.625	0.000113	0.000591369					0					0					0						0				0				0
		0				0				0				0				0			44.75	0.000224	0.000545842			44.75	0.000116	0.000607069			44.75	7.8e-05	0.000260346				44.75	5.3e-05	0.000411622		44.75	0.000117	0.000442153		44.75	6.9e-05	0.000319218		44.75
44.75	0.000205	0.000528416		44.75	0.000141	0.000660979		44.75	0.000177	0.000579416		44.75	0.000211	0.000549045		44.75	0.000116	0.000607069					0					0					0						0				0				0
		0				0				0				0				0			44.875	0.000223	0.000543405			44.875	0.000117	0.000612303			44.875	7.7e-05	0.000257008				44.875	5.4e-05	0.000419388		44.875	0.000113	0.000427037		44.875	7e-05	0.000323845		44.875
44.875	0.0002	0.000515528		44.875	0.000137	0.000642228		44.875	0.000178	0.00058269		44.875	0.000211	0.000549045		44.875	0.000117	0.000612303					0					0					0						0				0				0
		0				0				0				0				0			45	0.000225	0.000548279			45	0.000116	0.000607069			45	7.6e-05	0.000253671				45	5.3e-05	0.000411622		45	0.000118	0.000445933		45	7.1e-05	0.000328471		45
45	0.000199	0.00051295		45	0.000136	0.00063754		45	0.000178	0.00058269		45	0.000206	0.000536034		45	0.000116	0.000607069					0					0					0						0				0				0
		0				0				0				0				0			45.125	0.000232	0.000565337			45.125	0.000115	0.000601836			45.125	7.6e-05	0.000253671				45.125	5.2e-05	0.000403855		45.125	0.000114	0.000430816		45.125	7.1e-05	0.000328471		45.125
45.125	0.000198	0.000510372		45.125	0.000137	0.000642228		45.125	0.000177	0.000579416		45.125	0.000213	0.000554249		45.125	0.000115	0.000601836					0					0					0						0				0				0
		0				0				0				0				0			45.25	0.000228	0.000555589			45.25	0.000114	0.000596603			45.25	7.4e-05	0.000246995				45.25	5.2e-05	0.000403855		45.25	0.000114	0.000430816		45.25	6.9e-05	0.000319218		45.25
45.25	0.0002	0.000515528		45.25	0.000136	0.00063754		45.25	0.000179	0.000585963		45.25	0.000214	0.000556851		45.25	0.000114	0.000596603					0					0					0						0				0				0
		0				0				0				0				0			45.375	0.000229	0.000558026			45.375	0.000114	0.000596603			45.375	7.4e-05	0.000246995				45.375	5.3e-05	0.000411622		45.375	0.000115	0.000434595		45.375	7.2e-05	0.000333097		45.375
45.375	0.000202	0.000520683		45.375	0.000133	0.000623476		45.375	0.000178	0.00058269		45.375	0.000213	0.000554249		45.375	0.000114	0.000596603					0					0					0						0				0				0
		0				0				0				0				0			45.5	0.000221	0.000538532			45.5	0.000113	0.000591369			45.5	7.3e-05	0.000243657				45.5	5.3e-05	0.000411622		45.5	0.000114	0.000430816		45.5	7.2e-05	0.000333097		45.5
45.5	0.000199	0.00051295		45.5	0.000133	0.000623476		45.5	0.000171	0.000559775		45.5	0.000205	0.000533432		45.5	0.000113	0.000591369					0					0					0						0				0				0
		0				0				0				0				0			45.625	0.000222	0.000540969			45.625	0.000114	0.000596603			45.625	7.1e-05	0.000236982				45.625	5.2e-05	0.000403855		45.625	0.000112	0.000423258		45.625	7.3e-05	0.000337724		45.625
45.625	0.000197	0.000507795		45.625	0.000134	0.000628164		45.625	0.000173	0.000566322		45.625	0.000198	0.000515217		45.625	0.000114	0.000596603					0					0					0						0				0				0
		0				0				0				0				0			45.75	0.000229	0.000558026			45.75	0.000115	0.000601836			45.75	7.2e-05	0.00024032				45.75	5.2e-05	0.000403855		45.75	0.00011	0.0004157		45.75	6.9e-05	0.000319218		45.75
45.75	0.000195	0.00050264		45.75	0.000135	0.000632852		45.75	0.000175	0.000572869		45.75	0.000201	0.000523023		45.75	0.000115	0.000601836					0					0					0						0				0				0
		0				0				0				0				0			45.875	0.000223	0.000543405			45.875	0.000114	0.000596603			45.875	7.1e-05	0.000236982				45.875	5.2e-05	0.000403855		45.875	0.000113	0.000427037		45.875	6.7e-05	0.000309966		45.875
45.875	0.000196	0.000505217		45.875	0.000133	0.000623476		45.875	0.000174	0.000569595		45.875	0.000208	0.000541238		45.875	0.000114	0.000596603					0					0					0						0				0				0
		0				0				0				0				0			46	0.000224	0.000545842			46	0.000114	0.000596603			46	7e-05	0.000233644				46	5.3e-05	0.000411622		46	0.000115	0.000434595		46	6.8e-05	0.000314592		46
46	0.000193	0.000497484		46	0.000131	0.000614101		46	0.000174	0.000569595		46	0.000202	0.000525626		46	0.000114	0.000596603					0					0					0						0				0				0
		0				0				0				0				0			46.125	0.000222	0.000540969			46.125	0.000113	0.000591369			46.125	6.8e-05	0.000226969				46.125	5.2e-05	0.000403855		46.125	0.000112	0.000423258		46.125	7.1e-05	0.000328471		46.125
46.125	0.000198	0.000510372		46.125	0.000133	0.000623476		46.125	0.000174	0.000569595		46.125	0.000202	0.000525626		46.125	0.000113	0.000591369					0					0					0						0				0				0
		0				0				0				0				0			46.25	0.000222	0.000540969			46.25	0.000112	0.000586136			46.25	6.6e-05	0.000220293				46.25	5.2e-05	0.000403855		46.25	0.000111	0.000419479		46.25	7.1e-05	0.000328471		46.25
46.25	0.000201	0.000518105		46.25	0.000131	0.000614101		46.25	0.000172	0.000563048		46.25	0.000201	0.000523023		46.25	0.000112	0.000586136					0					0					0						0				0				0
		0				0				0				0				0			46.375	0.00023	0.000560463			46.375	0.000111	0.000580902			46.375	6.6e-05	0.000220293				46.375	5.2e-05	0.000403855		46.375	0.000116	0.000438374		46.375	6.9e-05	0.000319218		46.375
46.375	0.000199	0.00051295		46.375	0.000131	0.000614101		46.375	0.00017	0.000556501		46.375	0.000199	0.000517819		46.375	0.000111	0.000580902					0					0					0						0				0				0
		0				0				0				0				0			46.5	0.000225	0.000548279			46.5	0.000112	0.000586136			46.5	6.5e-05	0.000216955				46.5	5.2e-05	0.000403855		46.5	0.000114	0.000430816		46.5	7e-05	0.000323845		46.5
46.5	0.000194	0.000500062		46.5	0.000128	0.000600038		46.5	0.000169	0.000553228		46.5	0.000198	0.000515217		46.5	0.000112	0.000586136					0					0					0						0				0				0
		0				0				0				0				0			46.625	0.000219	0.000533658			46.625	0.000114	0.000596603			46.625	6.2e-05	0.000206942				46.625	5.2e-05	0.000403855		46.625	0.000112	0.000423258		46.625	7.1e-05	0.000328471		46.625
46.625	0.000194	0.000500062		46.625	0.000131	0.000614101		46.625	0.00017	0.000556501		46.625	0.000197	0.000512615		46.625	0.000114	0.000596603					0					0					0						0				0				0
		0				0				0				0				0			46.75	0.000224	0.000545842			46.75	0.000115	0.000601836			46.75	6.2e-05	0.000206942				46.75	5.2e-05	0.000403855		46.75	0.000113	0.000427037		46.75	7e-05	0.000323845		46.75
46.75	0.000201	0.000518105		46.75	0.000131	0.000614101		46.75	0.000171	0.000559775		46.75	0.000197	0.000512615		46.75	0.000115	0.000601836					0					0					0						0				0				0
		0				0				0				0				0			46.875	0.000221	0.000538532			46.875	0.000115	0.000601836			46.875	6.1e-05	0.000203604				46.875	5.2e-05	0.000403855		46.875	0.000114	0.000430816		46.875	6.8e-05	0.000314592		46.875
46.875	0.000199	0.00051295		46.875	0.000128	0.000600038		46.875	0.000172	0.000563048		46.875	0.000198	0.000515217		46.875	0.000115	0.000601836					0					0					0						0				0				0
		0				0				0				0				0			47	0.000223	0.000543405			47	0.000113	0.000591369			47	5.9e-05	0.000196929				47	5.2e-05	0.000403855		47	0.000116	0.000438374		47	7e-05	0.000323845		47
47	0.0002	0.000515528		47	0.000129	0.000604725		47	0.00017	0.000556501		47	0.000197	0.000512615		47	0.000113	0.000591369					0					0					0						0				0				0
		0				0				0				0				0			47.125	0.000225	0.000548279			47.125	0.00011	0.000575669			47.125	5.8e-05	0.000193591				47.125	5.2e-05	0.000403855		47.125	0.000115	0.000434595		47.125	7.2e-05	0.000333097		47.125
47.125	0.000198	0.000510372		47.125	0.000127	0.00059535		47.125	0.000166	0.000543407		47.125	0.000193	0.000502207		47.125	0.00011	0.000575669					0					0					0						0				0				0
		0				0				0				0				0			47.25	0.000217	0.000528785			47.25	0.000111	0.000580902			47.25	5.9e-05	0.000196929				47.25	5.2e-05	0.000403855		47.25	0.000111	0.000419479		47.25	7e-05	0.000323845		47.25
47.25	0.000195	0.00050264		47.25	0.00013	0.000609413		47.25	0.000166	0.000543407		47.25	0.00019	0.0004944		47.25	0.000111	0.000580902					0					0					0						0				0				0
		0				0				0				0				0			47.375	0.000217	0.000528785			47.375	0.000113	0.000591369			47.375	5.7e-05	0.000190253				47.375	5.2e-05	0.000403855		47.375	0.000111	0.000419479		47.375	7e-05	0.000323845		47.375
47.375	0.000194	0.000500062		47.375	0.000129	0.000604725		47.375	0.00017	0.000556501		47.375	0.000195	0.000507411		47.375	0.000113	0.000591369					0					0					0						0				0				0
		0				0				0				0				0			47.5	0.000222	0.000540969			47.5	0.000112	0.000586136			47.5	5.7e-05	0.000190253				47.5	5.2e-05	0.000403855		47.5	0.000109	0.000411921		47.5	7e-05	0.000323845		47.5
47.5	0.00019	0.000489751		47.5	0.000123	0.000576599		47.5	0.000168	0.000549954		47.5	0.00019	0.0004944		47.5	0.000112	0.000586136					0					0					0						0				0				0
		0				0				0				0				0			47.625	0.000224	0.000545842			47.625	0.000109	0.000570436			47.625	5.6e-05	0.000186915				47.625	5.1e-05	0.000396089		47.625	0.000109	0.000411921		47.625	7.2e-05	0.000333097		47.625
47.625	0.000191	0.000492329		47.625	0.000125	0.000585974		47.625	0.000167	0.000546681		47.625	0.000187	0.000486594		47.625	0.000109	0.000570436					0					0					0						0				0				0
		0				0				0				0				0			47.75	0.000219	0.000533658			47.75	0.000109	0.000570436			47.75	5.4e-05	0.00018024				47.75	5.1e-05	0.000396089		47.75	0.000111	0.000419479		47.75	7e-05	0.000323845		47.75
47.75	0.000189	0.000487174		47.75	0.000126	0.000590662		47.75	0.000171	0.000559775		47.75	0.000186	0.000483992		47.75	0.000109	0.000570436					0					0					0						0				0				0
		0				0				0				0				0			47.875	0.00022	0.000536095			47.875	0.000111	0.000580902			47.875	5.3e-05	0.000176902				47.875	5.1e-05	0.000396089		47.875	0.00011	0.0004157		47.875	7e-05	0.000323845		47.875
47.875	0.000189	0.000487174		47.875	0.000123	0.000576599		47.875	0.000169	0.000553228		47.875	0.000187	0.000486594		47.875	0.000111	0.000580902					0					0					0						0				0				0
		0				0				0				0				0			48	0.00022	0.000536095			48	0.000111	0.000580902			48	5.3e-05	0.000176902				48	5.1e-05	0.000396089		48	0.000115	0.000434595		48	7e-05	0.000323845		48
48	0.0002	0.000515528		48	0.000124	0.000581286		48	0.000166	0.000543407		48	0.00019	0.0004944		48	0.000111	0.000580902					0					0					0						0				0				0
		0				0				0				0				0			48.125	0.00022	0.000536095			48.125	0.000111	0.000580902			48.125	5.3e-05	0.000176902				48.125	5.1e-05	0.000396089		48.125	0.00011	0.0004157		48.125	6.9e-05	0.000319218		48.125
48.125	0.0002	0.000515528		48.125	0.000122	0.000571911		48.125	0.000167	0.000546681		48.125	0.000191	0.000497002		48.125	0.000111	0.000580902					0					0					0						0				0				0
		0				0				0				0				0			48.25	0.00022	0.000536095			48.25	0.000111	0.000580902			48.25	5.2e-05	0.000173564				48.25	5e-05	0.000388322		48.25	0.000109	0.000411921		48.25	6.8e-05	0.000314592		48.25
48.25	0.000197	0.000507795		48.25	0.000125	0.000585974		48.25	0.000167	0.000546681		48.25	0.000187	0.000486594		48.25	0.000111	0.000580902					0					0					0						0				0				0
		0				0				0				0				0			48.375	0.000219	0.000533658			48.375	0.000111	0.000580902			48.375	5.1e-05	0.000170226				48.375	5e-05	0.000388322		48.375	0.00011	0.0004157		48.375	6.8e-05	0.000314592		48.375
48.375	0.000198	0.000510372		48.375	0.000126	0.000590662		48.375	0.000164	0.00053686		48.375	0.00018	0.000468379		48.375	0.000111	0.000580902					0					0					0						0				0				0
		0				0				0				0				0			48.5	0.000215	0.000523911			48.5	0.000112	0.000586136			48.5	5e-05	0.000166889				48.5	5.1e-05	0.000396089		48.5	0.000108	0.000408142		48.5	6.7e-05	0.000309966		48.5
48.5	0.000198	0.000510372		48.5	0.000124	0.000581286		48.5	0.000164	0.00053686		48.5	0.00018	0.000468379		48.5	0.000112	0.000586136					0					0					0						0				0				0
		0				0				0				0				0			48.625	0.000216	0.000526348			48.625	0.000111	0.000580902			48.625	4.9e-05	0.000163551				48.625	5.1e-05	0.000396089		48.625	0.000107	0.000404363		48.625	6.8e-05	0.000314592		48.625
48.625	0.000195	0.00050264		48.625	0.000122	0.000571911		48.625	0.000165	0.000540134		48.625	0.000186	0.000483992		48.625	0.000111	0.000580902					0					0					0						0				0				0
		0				0				0				0				0			48.75	0.000215	0.000523911			48.75	0.000111	0.000580902			48.75	4.7e-05	0.000156875				48.75	5e-05	0.000388322		48.75	0.000106	0.000400583		48.75	7e-05	0.000323845		48.75
48.75	0.000189	0.000487174		48.75	0.000121	0.000567223		48.75	0.000169	0.000553228		48.75	0.000189	0.000491798		48.75	0.000111	0.000580902					0					0					0						0				0				0
		0				0				0				0				0			48.875	0.000216	0.000526348			48.875	0.00011	0.000575669			48.875	4.6e-05	0.000153538				48.875	5e-05	0.000388322		48.875	0.000107	0.000404363		48.875	7e-05	0.000323845		48.875
48.875	0.000192	0.000494907		48.875	0.000121	0.000567223		48.875	0.000168	0.000549954		48.875	0.000182	0.000473583		48.875	0.00011	0.000575669					0					0					0						0				0				0
		0				0				0				0				0			49	0.000214	0.000521474			49	0.00011	0.000575669			49	4.7e-05	0.000156875				49	5.1e-05	0.000396089		49	0.000106	0.000400583		49	6.9e-05	0.000319218		49
49	0.000195	0.00050264		49	0.000121	0.000567223		49	0.000169	0.000553228		49	0.000183	0.000476186		49	0.00011	0.000575669					0					0					0						0				0				0
		0				0				0				0				0			49.125	0.000215	0.000523911			49.125	0.000109	0.000570436			49.125	4.5e-05	0.0001502				49.125	5.1e-05	0.000396089		49.125	0.000107	0.000404363		49.125	7.1e-05	0.000328471		49.125
49.125	0.000192	0.000494907		49.125	0.00012	0.000562535		49.125	0.000163	0.000533586		49.125	0.000181	0.000470981		49.125	0.000109	0.000570436					0					0					0						0				0				0
		0				0				0				0				0			49.25	0.000218	0.000531221			49.25	0.000109	0.000570436			49.25	4.3e-05	0.000143524				49.25	5.1e-05	0.000396089		49.25	0.000105	0.000396804		49.25	7e-05	0.000323845		49.25
49.25	0.000192	0.000494907		49.25	0.000119	0.000557847		49.25	0.00016	0.000523766		49.25	0.00018	0.000468379		49.25	0.000109	0.000570436					0					0					0						0				0				0
		0				0				0				0				0			49.375	0.00022	0.000536095			49.375	0.00011	0.000575669			49.375	4.3e-05	0.000143524				49.375	5e-05	0.000388322		49.375	0.000105	0.000396804		49.375	6.9e-05	0.000319218		49.375
49.375	0.000198	0.000510372		49.375	0.000118	0.00055316		49.375	0.000161	0.000527039		49.375	0.000176	0.000457971		49.375	0.00011	0.000575669					0					0					0						0				0				0
		0				0				0				0				0			49.5	0.000215	0.000523911			49.5	0.000107	0.000559969			49.5	4.3e-05	0.000143524				49.5	5.1e-05	0.000396089		49.5	0.000105	0.000396804		49.5	6.9e-05	0.000319218		49.5
49.5	0.000195	0.00050264		49.5	0.000117	0.000548472		49.5	0.000159	0.000520492		49.5	0.000176	0.000457971		49.5	0.000107	0.000559969					0					0					0						0				0				0
		0				0				0				0				0			49.625	0.000217	0.000528785			49.625	0.000106	0.000554736			49.625	4.2e-05	0.000140186				49.625	5e-05	0.000388322		49.625	0.000104	0.000393025		49.625	7e-05	0.000323845		49.625
49.625	0.00019	0.000489751		49.625	0.000116	0.000543784		49.625	0.000162	0.000530313		49.625	0.000182	0.000473583		49.625	0.000106	0.000554736					0					0					0						0				0				0
		0				0				0				0				0			49.75	0.000219	0.000533658			49.75	0.000106	0.000554736			49.75	4.2e-05	0.000140186				49.75	4.9e-05	0.000380556		49.75	0.000105	0.000396804		49.75	6.8e-05	0.000314592		49.75
49.75	0.00019	0.000489751		49.75	0.000115	0.000539096		49.75	0.000162	0.000530313		49.75	0.000182	0.000473583		49.75	0.000106	0.000554736					0					0					0						0				0				0
		0				0				0				0				0			49.875	0.000216	0.000526348			49.875	0.000106	0.000554736			49.875	4.1e-05	0.000136849				49.875	4.9e-05	0.000380556		49.875	0.000105	0.000396804		49.875	6.9e-05	0.000319218		49.875
49.875	0.00019	0.000489751		49.875	0.000114	0.000534408		49.875	0.00016	0.000523766		49.875	0.000176	0.000457971		49.875	0.000106	0.000554736					0					0					0						0				0				0
		0				0				0				0				0			50	0.000212	0.000516601			50	0.000107	0.000559969			50	3.9e-05	0.000130173				50	4.8e-05	0.000372789		50	0.000108	0.000408142		50	6.8e-05	0.000314592		50
50	0.000192	0.000494907		50	0.000116	0.000543784		50	0.000161	0.000527039		50	0.00017	0.000442358		50	0.000107	0.000559969					0					0					0						0				0				0
		0				0				0				0				0			50.125	0.000207	0.000504417			50.125	0.000107	0.000559969			50.125	3.9e-05	0.000130173				50.125	4.8e-05	0.000372789		50.125	0.000106	0.000400583		50.125	7e-05	0.000323845		50.125
50.125	0.000194	0.000500062		50.125	0.000118	0.00055316		50.125	0.000163	0.000533586		50.125	0.000175	0.000455369		50.125	0.000107	0.000559969					0					0					0						0				0				0
		0				0				0				0				0			50.25	0.000211	0.000514164			50.25	0.000107	0.000559969			50.25	3.7e-05	0.000123498				50.25	4.9e-05	0.000380556		50.25	0.000102	0.000385467		50.25	7.1e-05	0.000328471		50.25
50.25	0.00019	0.000489751		50.25	0.000117	0.000548472		50.25	0.000162	0.000530313		50.25	0.000172	0.000447562		50.25	0.000107	0.000559969					0					0					0						0				0				0
		0				0				0				0				0			50.375	0.000211	0.000514164			50.375	0.000109	0.000570436			50.375	3.8e-05	0.000126835				50.375	5e-05	0.000388322		50.375	0.000101	0.000381688		50.375	6.9e-05	0.000319218		50.375
50.375	0.000191	0.000492329		50.375	0.000116	0.000543784		50.375	0.000156	0.000510672		50.375	0.000169	0.000439756		50.375	0.000109	0.000570436					0					0					0						0				0				0
		0				0				0				0				0			50.5	0.000209	0.00050929			50.5	0.000109	0.000570436			50.5	3.7e-05	0.000123498				50.5	4.9e-05	0.000380556		50.5	0.000103	0.000389246		50.5	6.7e-05	0.000309966		50.5
50.5	0.000191	0.000492329		50.5	0.000115	0.000539096		50.5	0.000157	0.000513945		50.5	0.000168	0.000437154		50.5	0.000109	0.000570436					0					0					0						0				0				0
		0				0				0				0				0			50.625	0.000209	0.00050929			50.625	0.000107	0.000559969			50.625	3.6e-05	0.00012016				50.625	4.9e-05	0.000380556		50.625	0.000104	0.000393025		50.625	6.5e-05	0.000300713		50.625
50.625	0.000188	0.000484596		50.625	0.000117	0.000548472		50.625	0.000153	0.000500851		50.625	0.000174	0.000452767		50.625	0.000107	0.000559969					0					0					0						0				0				0
		0				0				0				0				0			50.75	0.000217	0.000528785			50.75	0.000107	0.000559969			50.75	3.6e-05	0.00012016				50.75	4.9e-05	0.000380556		50.75	0.000102	0.000385467		50.75	6.5e-05	0.000300713		50.75
50.75	0.000189	0.000487174		50.75	0.000118	0.00055316		50.75	0.000155	0.000507398		50.75	0.000176	0.000457971		50.75	0.000107	0.000559969					0					0					0						0				0				0
		0				0				0				0				0			50.875	0.000209	0.00050929			50.875	0.000108	0.000565202			50.875	3.3e-05	0.000110146				50.875	5e-05	0.000388322		50.875	0.000102	0.000385467		50.875	6.9e-05	0.000319218		50.875
50.875	0.000191	0.000492329		50.875	0.000118	0.00055316		50.875	0.000159	0.000520492		50.875	0.000176	0.000457971		50.875	0.000108	0.000565202					0					0					0						0				0				0
		0				0				0				0				0			51	0.000215	0.000523911			51	0.000105	0.000549502			51	3.3e-05	0.000110146				51	4.9e-05	0.000380556		51	0.0001	0.000377909		51	6.8e-05	0.000314592		51
51	0.000192	0.000494907		51	0.000118	0.00055316		51	0.000154	0.000504125		51	0.000171	0.00044496		51	0.000105	0.000549502					0					0					0						0				0				0
		0				0				0				0				0			51.125	0.000217	0.000528785			51.125	0.000104	0.000544269			51.125	3.3e-05	0.000110146				51.125	4.8e-05	0.000372789		51.125	0.000103	0.000389246		51.125	6.9e-05	0.000319218		51.125
51.125	0.000186	0.000479441		51.125	0.000117	0.000548472		51.125	0.000152	0.000497578		51.125	0.000168	0.000437154		51.125	0.000104	0.000544269					0					0					0						0				0				0
		0				0				0				0				0			51.25	0.000209	0.00050929			51.25	0.000103	0.000539036			51.25	3.3e-05	0.000110146				51.25	4.8e-05	0.000372789		51.25	0.000102	0.000385467		51.25	7e-05	0.000323845		51.25
51.25	0.000188	0.000484596		51.25	0.000113	0.000529721		51.25	0.000153	0.000500851		51.25	0.00017	0.000442358		51.25	0.000103	0.000539036					0					0					0						0				0				0
		0				0				0				0				0			51.375	0.000207	0.000504417			51.375	0.000103	0.000539036			51.375	3.2e-05	0.000106809				51.375	4.8e-05	0.000372789		51.375	9.9e-05	0.00037413		51.375	6.9e-05	0.000319218		51.375
51.375	0.000191	0.000492329		51.375	0.000113	0.000529721		51.375	0.000154	0.000504125		51.375	0.000167	0.000434552		51.375	0.000103	0.000539036					0					0					0						0				0				0
		0				0				0				0				0			51.5	0.000211	0.000514164			51.5	0.000103	0.000539036			51.5	3.1e-05	0.000103471				51.5	4.8e-05	0.000372789		51.5	9.9e-05	0.00037413		51.5	6.9e-05	0.000319218		51.5
51.5	0.000189	0.000487174		51.5	0.000112	0.000525033		51.5	0.000151	0.000494304		51.5	0.000168	0.000437154		51.5	0.000103	0.000539036					0					0					0						0				0				0
		0				0				0				0				0			51.625	0.00021	0.000511727			51.625	0.000103	0.000539036			51.625	3e-05	0.000100133				51.625	4.9e-05	0.000380556		51.625	9.8e-05	0.000370351		51.625	6.9e-05	0.000319218		51.625
51.625	0.000186	0.000479441		51.625	0.000112	0.000525033		51.625	0.000147	0.00048121		51.625	0.000171	0.00044496		51.625	0.000103	0.000539036					0					0					0						0				0				0
		0				0				0				0				0			51.75	0.000201	0.000489796			51.75	0.000105	0.000549502			51.75	3e-05	0.000100133				51.75	4.9e-05	0.000380556		51.75	0.0001	0.000377909		51.75	6.9e-05	0.000319218		51.75
51.75	0.000182	0.00046913		51.75	0.000113	0.000529721		51.75	0.00015	0.000491031		51.75	0.000169	0.000439756		51.75	0.000105	0.000549502					0					0					0						0				0				0
		0				0				0				0				0			51.875	0.000204	0.000497106			51.875	0.000106	0.000554736			51.875	2.9e-05	9.67954e-05				51.875	4.8e-05	0.000372789		51.875	0.000102	0.000385467		51.875	6.8e-05	0.000314592		51.875
51.875	0.000186	0.000479441		51.875	0.000112	0.000525033		51.875	0.000151	0.000494304		51.875	0.000164	0.000426745		51.875	0.000106	0.000554736					0					0					0						0				0				0
		0				0				0				0				0			52	0.000207	0.000504417			52	0.000104	0.000544269			52	2.9e-05	9.67954e-05				52	4.7e-05	0.000365023		52	0.000102	0.000385467		52	6.8e-05	0.000314592		52
52	0.000187	0.000482018		52	0.000113	0.000529721		52	0.00015	0.000491031		52	0.000165	0.000429348		52	0.000104	0.000544269					0					0					0						0				0				0
		0				0				0				0				0			52.125	0.000205	0.000499543			52.125	0.000104	0.000544269			52.125	2.8e-05	9.34576e-05				52.125	4.7e-05	0.000365023		52.125	9.7e-05	0.000366572		52.125	6.9e-05	0.000319218		52.125
52.125	0.000189	0.000487174		52.125	0.000111	0.000520345		52.125	0.000148	0.000484483		52.125	0.000164	0.000426745		52.125	0.000104	0.000544269					0					0					0						0				0				0
		0				0				0				0				0			52.25	0.000209	0.00050929			52.25	0.000104	0.000544269			52.25	2.7e-05	9.01199e-05				52.25	4.7e-05	0.000365023		52.25	9.6e-05	0.000362793		52.25	7e-05	0.000323845		52.25
52.25	0.000185	0.000476863		52.25	0.000111	0.000520345		52.25	0.00015	0.000491031		52.25	0.000166	0.00043195		52.25	0.000104	0.000544269					0					0					0						0				0				0
		0				0				0				0				0			52.375	0.000209	0.00050929			52.375	0.000103	0.000539036			52.375	2.7e-05	9.01199e-05				52.375	4.8e-05	0.000372789		52.375	9.4e-05	0.000355234		52.375	7.1e-05	0.000328471		52.375
52.375	0.000178	0.00045882		52.375	0.00011	0.000515657		52.375	0.000152	0.000497578		52.375	0.000164	0.000426745		52.375	0.000103	0.000539036					0					0					0						0				0				0
		0				0				0				0				0			52.5	0.000206	0.00050198			52.5	0.000103	0.000539036			52.5	2.6e-05	8.67821e-05				52.5	4.9e-05	0.000380556		52.5	9.7e-05	0.000366572		52.5	7.2e-05	0.000333097		52.5
52.5	0.000178	0.00045882		52.5	0.000109	0.000510969		52.5	0.000151	0.000494304		52.5	0.00016	0.000416337		52.5	0.000103	0.000539036					0					0					0						0				0				0
		0				0				0				0				0			52.625	0.000203	0.00049467			52.625	0.000103	0.000539036			52.625	2.5e-05	8.34443e-05				52.625	4.9e-05	0.000380556		52.625	9.4e-05	0.000355234		52.625	7.2e-05	0.000333097		52.625
52.625	0.000178	0.00045882		52.625	0.000107	0.000501594		52.625	0.000149	0.000487757		52.625	0.000159	0.000413735		52.625	0.000103	0.000539036					0					0					0						0				0				0
		0				0				0				0				0			52.75	0.000206	0.00050198			52.75	0.000103	0.000539036			52.75	2.5e-05	8.34443e-05				52.75	4.7e-05	0.000365023		52.75	9.3e-05	0.000351455		52.75	7e-05	0.000323845		52.75
52.75	0.000179	0.000461397		52.75	0.000107	0.000501594		52.75	0.00015	0.000491031		52.75	0.000158	0.000411133		52.75	0.000103	0.000539036					0					0					0						0				0				0
		0				0				0				0				0			52.875	0.000206	0.00050198			52.875	0.000102	0.000533802			52.875	2.4e-05	8.01065e-05				52.875	4.7e-05	0.000365023		52.875	9.6e-05	0.000362793		52.875	7e-05	0.000323845		52.875
52.875	0.000183	0.000471708		52.875	0.000108	0.000506282		52.875	0.000148	0.000484483		52.875	0.000157	0.000408531		52.875	0.000102	0.000533802					0					0					0						0				0				0
		0				0				0				0				0			53	0.0002	0.000487359			53	0.000101	0.000528569			53	2.4e-05	8.01065e-05				53	4.9e-05	0.000380556		53	9.7e-05	0.000366572		53	6.9e-05	0.000319218		53
53	0.000181	0.000466553		53	0.000105	0.000492218		53	0.000147	0.00048121		53	0.000158	0.000411133		53	0.000101	0.000528569					0					0					0						0				0				0
		0				0				0				0				0			53.125	0.000196	0.000477612			53.125	0.0001	0.000523336			53.125	2.3e-05	7.67688e-05				53.125	4.9e-05	0.000380556		53.125	9.9e-05	0.00037413		53.125	6.9e-05	0.000319218		53.125
53.125	0.00018	0.000463975		53.125	0.000107	0.000501594		53.125	0.000146	0.000477936		53.125	0.000159	0.000413735		53.125	0.0001	0.000523336					0					0					0						0				0				0
		0				0				0				0				0			53.25	0.000199	0.000484922			53.25	0.000102	0.000533802			53.25	2.3e-05	7.67688e-05				53.25	4.8e-05	0.000372789		53.25	9.7e-05	0.000366572		53.25	7.2e-05	0.000333097		53.25
53.25	0.000183	0.000471708		53.25	0.000111	0.000520345		53.25	0.000146	0.000477936		53.25	0.000157	0.000408531		53.25	0.000102	0.000533802					0					0					0						0				0				0
		0				0				0				0				0			53.375	0.000202	0.000492233			53.375	0.000101	0.000528569			53.375	2.3e-05	7.67688e-05				53.375	4.9e-05	0.000380556		53.375	9.6e-05	0.000362793		53.375	7.2e-05	0.000333097		53.375
53.375	0.000184	0.000474285		53.375	0.000113	0.000529721		53.375	0.000146	0.000477936		53.375	0.000159	0.000413735		53.375	0.000101	0.000528569					0					0					0						0				0				0
		0				0				0				0				0			53.5	0.000208	0.000506853			53.5	9.9e-05	0.000518102			53.5	2.3e-05	7.67688e-05				53.5	4.9e-05	0.000380556		53.5	9.5e-05	0.000359014		53.5	7e-05	0.000323845		53.5
53.5	0.000174	0.000448509		53.5	0.00011	0.000515657		53.5	0.000142	0.000464842		53.5	0.000157	0.000408531		53.5	9.9e-05	0.000518102					0					0					0						0				0				0
		0				0				0				0				0			53.625	0.000204	0.000497106			53.625	9.8e-05	0.000512869			53.625	2.2e-05	7.3431e-05				53.625	4.8e-05	0.000372789		53.625	9.2e-05	0.000347676		53.625	7.2e-05	0.000333097		53.625
53.625	0.000174	0.000448509		53.625	0.000107	0.000501594		53.625	0.000143	0.000468116		53.625	0.000153	0.000398122		53.625	9.8e-05	0.000512869					0					0					0						0				0				0
		0				0				0				0				0			53.75	0.000195	0.000475175			53.75	9.8e-05	0.000512869			53.75	2.1e-05	7.00932e-05				53.75	4.8e-05	0.000372789		53.75	9.3e-05	0.000351455		53.75	7.2e-05	0.000333097		53.75
53.75	0.000177	0.000456242		53.75	0.000108	0.000506282		53.75	0.000143	0.000468116		53.75	0.000153	0.000398122		53.75	9.8e-05	0.000512869					0					0					0						0				0				0
		0				0				0				0				0			53.875	0.000197	0.000480049			53.875	9.9e-05	0.000518102			53.875	2.1e-05	7.00932e-05				53.875	4.8e-05	0.000372789		53.875	9.5e-05	0.000359014		53.875	7.1e-05	0.000328471		53.875
53.875	0.000178	0.00045882		53.875	0.000106	0.000496906		53.875	0.000144	0.000471389		53.875	0.000151	0.000392918		53.875	9.9e-05	0.000518102					0					0					0						0				0				0
		0				0				0				0				0			54	0.000195	0.000475175			54	9.8e-05	0.000512869			54	2e-05	6.67555e-05				54	4.7e-05	0.000365023		54	9.4e-05	0.000355234		54	7.1e-05	0.000328471		54
54	0.000175	0.000451087		54	0.000105	0.000492218		54	0.000141	0.000461569		54	0.000153	0.000398122		54	9.8e-05	0.000512869					0					0					0						0				0				0
		0				0				0				0				0			54.125	0.000188	0.000458118			54.125	9.9e-05	0.000518102			54.125	2e-05	6.67555e-05				54.125	4.7e-05	0.000365023		54.125	9.4e-05	0.000355234		54.125	7.2e-05	0.000333097		54.125
54.125	0.000172	0.000443354		54.125	0.000105	0.000492218		54.125	0.000139	0.000455022		54.125	0.000152	0.00039552		54.125	9.9e-05	0.000518102					0					0					0						0				0				0
		0				0				0				0				0			54.25	0.000187	0.000455681			54.25	9.9e-05	0.000518102			54.25	1.9e-05	6.34177e-05				54.25	4.8e-05	0.000372789		54.25	9.4e-05	0.000355234		54.25	7.1e-05	0.000328471		54.25
54.25	0.000176	0.000453664		54.25	0.000104	0.00048753		54.25	0.000141	0.000461569		54.25	0.000147	0.00038251		54.25	9.9e-05	0.000518102					0					0					0						0				0				0
		0				0				0				0				0			54.375	0.000185	0.000450807			54.375	9.7e-05	0.000507635			54.375	1.9e-05	6.34177e-05				54.375	4.8e-05	0.000372789		54.375	9.3e-05	0.000351455		54.375	7.3e-05	0.000337724		54.375
54.375	0.000173	0.000445931		54.375	0.000104	0.00048753		54.375	0.000137	0.000448475		54.375	0.000147	0.00038251		54.375	9.7e-05	0.000507635					0					0					0						0				0				0
		0				0				0				0				0			54.5	0.000189	0.000460554			54.5	9.8e-05	0.000512869			54.5	1.8e-05	6.00799e-05				54.5	4.8e-05	0.000372789		54.5	9.3e-05	0.000351455		54.5	7.1e-05	0.000328471		54.5
54.5	0.000168	0.000433043		54.5	0.000104	0.00048753		54.5	0.000139	0.000455022		54.5	0.000148	0.000385112		54.5	9.8e-05	0.000512869					0					0					0						0				0				0
		0				0				0				0				0			54.625	0.000193	0.000470302			54.625	9.7e-05	0.000507635			54.625	1.8e-05	6.00799e-05				54.625	4.8e-05	0.000372789		54.625	9.3e-05	0.000351455		54.625	7e-05	0.000323845		54.625
54.625	0.000171	0.000440776		54.625	0.000104	0.00048753		54.625	0.000141	0.000461569		54.625	0.00015	0.000390316		54.625	9.7e-05	0.000507635					0					0					0						0				0				0
		0				0				0				0				0			54.75	0.000191	0.000465428			54.75	9.5e-05	0.000497169			54.75	1.8e-05	6.00799e-05				54.75	4.8e-05	0.000372789		54.75	9.4e-05	0.000355234		54.75	6.9e-05	0.000319218		54.75
54.75	0.000167	0.000430466		54.75	0.000103	0.000482843		54.75	0.000138	0.000451748		54.75	0.000152	0.00039552		54.75	9.5e-05	0.000497169					0					0					0						0				0				0
		0				0				0				0				0			54.875	0.000184	0.00044837			54.875	9.6e-05	0.000502402			54.875	1.7e-05	5.67421e-05				54.875	4.8e-05	0.000372789		54.875	9.3e-05	0.000351455		54.875	6.8e-05	0.000314592		54.875
54.875	0.000173	0.000445931		54.875	0.000104	0.00048753		54.875	0.000137	0.000448475		54.875	0.000151	0.000392918		54.875	9.6e-05	0.000502402					0					0					0						0				0				0
		0				0				0				0				0			55	0.000182	0.000443497			55	9.7e-05	0.000507635			55	1.7e-05	5.67421e-05				55	4.8e-05	0.000372789		55	9.3e-05	0.000351455		55	6.8e-05	0.000314592		55
55	0.000176	0.000453664		55	0.000103	0.000482843		55	0.000136	0.000445201		55	0.000151	0.000392918		55	9.7e-05	0.000507635					0					0					0						0				0				0
		0				0				0				0				0			55.125	0.000185	0.000450807			55.125	9.6e-05	0.000502402			55.125	1.7e-05	5.67421e-05				55.125	4.7e-05	0.000365023		55.125	9.3e-05	0.000351455		55.125	7.1e-05	0.000328471		55.125
55.125	0.000172	0.000443354		55.125	0.000102	0.000478155		55.125	0.000137	0.000448475		55.125	0.000152	0.00039552		55.125	9.6e-05	0.000502402					0					0					0						0				0				0
		0				0				0				0				0			55.25	0.000187	0.000455681			55.25	9.4e-05	0.000491935			55.25	1.6e-05	5.34044e-05				55.25	4.7e-05	0.000365023		55.25	9.3e-05	0.000351455		55.25	7.1e-05	0.000328471		55.25
55.25	0.000164	0.000422733		55.25	0.000103	0.000482843		55.25	0.000135	0.000441927		55.25	0.000146	0.000379908		55.25	9.4e-05	0.000491935					0					0					0						0				0				0
		0				0				0				0				0			55.375	0.000184	0.00044837			55.375	9.4e-05	0.000491935			55.375	1.6e-05	5.34044e-05				55.375	4.8e-05	0.000372789		55.375	9.1e-05	0.000343897		55.375	6.8e-05	0.000314592		55.375
55.375	0.000164	0.000422733		55.375	0.000102	0.000478155		55.375	0.000134	0.000438654		55.375	0.00014	0.000364295		55.375	9.4e-05	0.000491935					0					0					0						0				0				0
		0				0				0				0				0			55.5	0.00018	0.000438623			55.5	9.4e-05	0.000491935			55.5	1.6e-05	5.34044e-05				55.5	4.8e-05	0.000372789		55.5	9.1e-05	0.000343897		55.5	7.1e-05	0.000328471		55.5
55.5	0.000168	0.000433043		55.5	0.000104	0.00048753		55.5	0.000134	0.000438654		55.5	0.000141	0.000366897		55.5	9.4e-05	0.000491935					0					0					0						0				0				0
		0				0				0				0				0			55.625	0.000181	0.00044106			55.625	9.3e-05	0.000486702			55.625	1.6e-05	5.34044e-05				55.625	4.7e-05	0.000365023		55.625	9.3e-05	0.000351455		55.625	7e-05	0.000323845		55.625
55.625	0.000167	0.000430466		55.625	0.000103	0.000482843		55.625	0.000133	0.00043538		55.625	0.000145	0.000377305		55.625	9.3e-05	0.000486702					0					0					0						0				0				0
		0				0				0				0				0			55.75	0.000185	0.000450807			55.75	9.2e-05	0.000481469			55.75	1.5e-05	5.00666e-05				55.75	4.6e-05	0.000357257		55.75	9.2e-05	0.000347676		55.75	7.1e-05	0.000328471		55.75
55.75	0.000165	0.00042531		55.75	0.000101	0.000473467		55.75	0.000129	0.000422286		55.75	0.000143	0.000372101		55.75	9.2e-05	0.000481469					0					0					0						0				0				0
		0				0				0				0				0			55.875	0.000178	0.00043375			55.875	9.2e-05	0.000481469			55.875	1.5e-05	5.00666e-05				55.875	4.7e-05	0.000365023		55.875	9.1e-05	0.000343897		55.875	6.9e-05	0.000319218		55.875
55.875	0.000161	0.000415		55.875	0.0001	0.000468779		55.875	0.000132	0.000432107		55.875	0.000139	0.000361693		55.875	9.2e-05	0.000481469					0					0					0						0				0				0
		0				0				0				0				0			56	0.000176	0.000428876			56	9.1e-05	0.000476235			56	1.4e-05	4.67288e-05				56	4.7e-05	0.000365023		56	9.2e-05	0.000347676		56	6.9e-05	0.000319218		56
56	0.000159	0.000409845		56	9.8e-05	0.000459404		56	0.000131	0.000428833		56	0.00014	0.000364295		56	9.1e-05	0.000476235					0					0					0						0				0				0
		0				0				0				0				0			56.125	0.000177	0.000431313			56.125	9.1e-05	0.000476235			56.125	1.5e-05	5.00666e-05				56.125	4.6e-05	0.000357257		56.125	9.2e-05	0.000347676		56.125	6.9e-05	0.000319218		56.125
56.125	0.000162	0.000417577		56.125	0.000102	0.000478155		56.125	0.000132	0.000432107		56.125	0.00014	0.000364295		56.125	9.1e-05	0.000476235					0					0					0						0				0				0
		0				0				0				0				0			56.25	0.000178	0.00043375			56.25	9.2e-05	0.000481469			56.25	1.5e-05	5.00666e-05				56.25	4.6e-05	0.000357257		56.25	9.3e-05	0.000351455		56.25	6.7e-05	0.000309966		56.25
56.25	0.000162	0.000417577		56.25	0.0001	0.000468779		56.25	0.000132	0.000432107		56.25	0.000136	0.000353887		56.25	9.2e-05	0.000481469					0					0					0						0				0				0
		0				0				0				0				0			56.375	0.000176	0.000428876			56.375	9.1e-05	0.000476235			56.375	1.4e-05	4.67288e-05				56.375	4.5e-05	0.00034949		56.375	9.5e-05	0.000359014		56.375	6.8e-05	0.000314592		56.375
56.375	0.000164	0.000422733		56.375	0.000101	0.000473467		56.375	0.000129	0.000422286		56.375	0.000135	0.000351284		56.375	9.1e-05	0.000476235					0					0					0						0				0				0
		0				0				0				0				0			56.5	0.00018	0.000438623			56.5	9e-05	0.000471002			56.5	1.4e-05	4.67288e-05				56.5	4.5e-05	0.00034949		56.5	9.3e-05	0.000351455		56.5	7e-05	0.000323845		56.5
56.5	0.000158	0.000407267		56.5	0.0001	0.000468779		56.5	0.000127	0.000415739		56.5	0.000135	0.000351284		56.5	9e-05	0.000471002					0					0					0						0				0				0
		0				0				0				0				0			56.625	0.000176	0.000428876			56.625	8.9e-05	0.000465769			56.625	1.4e-05	4.67288e-05				56.625	4.6e-05	0.000357257		56.625	9.3e-05	0.000351455		56.625	7e-05	0.000323845		56.625
56.625	0.000158	0.000407267		56.625	0.0001	0.000468779		56.625	0.000131	0.000428833		56.625	0.000134	0.000348682		56.625	8.9e-05	0.000465769					0					0					0						0				0				0
		0				0				0				0				0			56.75	0.000172	0.000419129			56.75	8.8e-05	0.000460535			56.75	1.3e-05	4.3391e-05				56.75	4.6e-05	0.000357257		56.75	9.2e-05	0.000347676		56.75	6.8e-05	0.000314592		56.75
56.75	0.000159	0.000409845		56.75	9.9e-05	0.000464092		56.75	0.000133	0.00043538		56.75	0.000136	0.000353887		56.75	8.8e-05	0.000460535					0					0					0						0				0				0
		0				0				0				0				0			56.875	0.000173	0.000421566			56.875	8.8e-05	0.000460535			56.875	1.3e-05	4.3391e-05				56.875	4.6e-05	0.000357257		56.875	9.2e-05	0.000347676		56.875	6.8e-05	0.000314592		56.875
56.875	0.000161	0.000415		56.875	9.8e-05	0.000459404		56.875	0.000129	0.000422286		56.875	0.000135	0.000351284		56.875	8.8e-05	0.000460535					0					0					0						0				0				0
		0				0				0				0				0			57	0.000175	0.000426439			57	8.8e-05	0.000460535			57	1.3e-05	4.3391e-05				57	4.7e-05	0.000365023		57	9e-05	0.000340118		57	6.8e-05	0.000314592		57
57	0.000161	0.000415		57	9.7e-05	0.000454716		57	0.000128	0.000419013		57	0.000132	0.000343478		57	8.8e-05	0.000460535					0					0					0						0				0				0
		0				0				0				0				0			57.125	0.000177	0.000431313			57.125	8.7e-05	0.000455302			57.125	1.3e-05	4.3391e-05				57.125	4.6e-05	0.000357257		57.125	9.2e-05	0.000347676		57.125	6.8e-05	0.000314592		57.125
57.125	0.000152	0.000391801		57.125	9.9e-05	0.000464092		57.125	0.000129	0.000422286		57.125	0.000133	0.00034608		57.125	8.7e-05	0.000455302					0					0					0						0				0				0
		0				0				0				0				0			57.25	0.000174	0.000424002			57.25	8.5e-05	0.000444835			57.25	1.2e-05	4.00533e-05				57.25	4.5e-05	0.00034949		57.25	9.1e-05	0.000343897		57.25	7e-05	0.000323845		57.25
57.25	0.000152	0.000391801		57.25	9.7e-05	0.000454716		57.25	0.000127	0.000415739		57.25	0.000136	0.000353887		57.25	8.5e-05	0.000444835					0					0					0						0				0				0
		0				0				0				0				0			57.375	0.000173	0.000421566			57.375	8.5e-05	0.000444835			57.375	1.2e-05	4.00533e-05				57.375	4.5e-05	0.00034949		57.375	9e-05	0.000340118		57.375	6.8e-05	0.000314592		57.375
57.375	0.000154	0.000396956		57.375	9.5e-05	0.00044534		57.375	0.000125	0.000409192		57.375	0.000134	0.000348682		57.375	8.5e-05	0.000444835					0					0					0						0				0				0
		0				0				0				0				0			57.5	0.000174	0.000424002			57.5	8.5e-05	0.000444835			57.5	1.2e-05	4.00533e-05				57.5	4.6e-05	0.000357257		57.5	8.5e-05	0.000321223		57.5	6.6e-05	0.000305339		57.5
57.5	0.000154	0.000396956		57.5	9.5e-05	0.00044534		57.5	0.000123	0.000402645		57.5	0.00013	0.000338274		57.5	8.5e-05	0.000444835					0					0					0						0				0				0
		0				0				0				0				0			57.625	0.000173	0.000421566			57.625	8.4e-05	0.000439602			57.625	1.2e-05	4.00533e-05				57.625	4.6e-05	0.000357257		57.625	8.8e-05	0.00033256		57.625	6.8e-05	0.000314592		57.625
57.625	0.000152	0.000391801		57.625	9.6e-05	0.000450028		57.625	0.000123	0.000402645		57.625	0.000131	0.000340876		57.625	8.4e-05	0.000439602					0					0					0						0				0				0
		0				0				0				0				0			57.75	0.000172	0.000419129			57.75	8.4e-05	0.000439602			57.75	1.2e-05	4.00533e-05				57.75	4.6e-05	0.000357257		57.75	9.1e-05	0.000343897		57.75	6.7e-05	0.000309966		57.75
57.75	0.00015	0.000386646		57.75	9.6e-05	0.000450028		57.75	0.000122	0.000399371		57.75	0.000131	0.000340876		57.75	8.4e-05	0.000439602					0					0					0						0				0				0
		0				0				0				0				0			57.875	0.00017	0.000414255			57.875	8.4e-05	0.000439602			57.875	1.2e-05	4.00533e-05				57.875	4.5e-05	0.00034949		57.875	9e-05	0.000340118		57.875	6.6e-05	0.000305339		57.875
57.875	0.000148	0.00038149		57.875	9.5e-05	0.00044534		57.875	0.000123	0.000402645		57.875	0.000126	0.000327865		57.875	8.4e-05	0.000439602					0					0					0						0				0				0
		0				0				0				0				0			58	0.000167	0.000406945			58	8.3e-05	0.000434368			58	1.1e-05	3.67155e-05				58	4.5e-05	0.00034949		58	9.1e-05	0.000343897		58	6.6e-05	0.000305339		58
58	0.000151	0.000389223		58	9.6e-05	0.000450028		58	0.000125	0.000409192		58	0.000125	0.000325263		58	8.3e-05	0.000434368					0					0					0						0				0				0
		0				0				0				0				0			58.125	0.000165	0.000402071			58.125	8.3e-05	0.000434368			58.125	1.1e-05	3.67155e-05				58.125	4.5e-05	0.00034949		58.125	9e-05	0.000340118		58.125	6.7e-05	0.000309966		58.125
58.125	0.000151	0.000389223		58.125	9.7e-05	0.000454716		58.125	0.000123	0.000402645		58.125	0.000127	0.000330468		58.125	8.3e-05	0.000434368					0					0					0						0				0				0
		0				0				0				0				0			58.25	0.000166	0.000404508			58.25	8.3e-05	0.000434368			58.25	1.1e-05	3.67155e-05				58.25	4.4e-05	0.000341724		58.25	8.7e-05	0.000328781		58.25	6.6e-05	0.000305339		58.25
58.25	0.000148	0.00038149		58.25	9.4e-05	0.000440653		58.25	0.000121	0.000396098		58.25	0.000131	0.000340876		58.25	8.3e-05	0.000434368					0					0					0						0				0				0
		0				0				0				0				0			58.375	0.000167	0.000406945			58.375	8.2e-05	0.000429135			58.375	1.1e-05	3.67155e-05				58.375	4.4e-05	0.000341724		58.375	8.6e-05	0.000325002		58.375	6.4e-05	0.000296087		58.375
58.375	0.000145	0.000373758		58.375	9.4e-05	0.000440653		58.375	0.000118	0.000386277		58.375	0.000131	0.000340876		58.375	8.2e-05	0.000429135					0					0					0						0				0				0
		0				0				0				0				0			58.5	0.000161	0.000392324			58.5	8e-05	0.000418668			58.5	1.1e-05	3.67155e-05				58.5	4.4e-05	0.000341724		58.5	8.5e-05	0.000321223		58.5	6.4e-05	0.000296087		58.5
58.5	0.000146	0.000376335		58.5	9.7e-05	0.000454716		58.5	0.000118	0.000386277		58.5	0.000127	0.000330468		58.5	8e-05	0.000418668					0					0					0						0				0				0
		0				0				0				0				0			58.625	0.00016	0.000389887			58.625	8e-05	0.000418668			58.625	1.1e-05	3.67155e-05				58.625	4.4e-05	0.000341724		58.625	8.5e-05	0.000321223		58.625	6.6e-05	0.000305339		58.625
58.625	0.000144	0.00037118		58.625	9.7e-05	0.000454716		58.625	0.000117	0.000383004		58.625	0.000124	0.000322661		58.625	8e-05	0.000418668					0					0					0						0				0				0
		0				0				0				0				0			58.75	0.000166	0.000404508			58.75	8e-05	0.000418668			58.75	1.1e-05	3.67155e-05				58.75	4.4e-05	0.000341724		58.75	8.7e-05	0.000328781		58.75	6.7e-05	0.000309966		58.75
58.75	0.000149	0.000384068		58.75	9.4e-05	0.000440653		58.75	0.000118	0.000386277		58.75	0.000126	0.000327865		58.75	8e-05	0.000418668					0					0					0						0				0				0
		0				0				0				0				0			58.875	0.000164	0.000399634			58.875	8e-05	0.000418668			58.875	1.1e-05	3.67155e-05				58.875	4.4e-05	0.000341724		58.875	8.6e-05	0.000325002		58.875	6.7e-05	0.000309966		58.875
58.875	0.000149	0.000384068		58.875	9.2e-05	0.000431277		58.875	0.000117	0.000383004		58.875	0.000129	0.000335672		58.875	8e-05	0.000418668					0					0					0						0				0				0
		0				0				0				0				0			59	0.000162	0.000394761			59	7.9e-05	0.000413435			59	1.1e-05	3.67155e-05				59	4.3e-05	0.000333957		59	8.6e-05	0.000325002		59	6.6e-05	0.000305339		59
59	0.000145	0.000373758		59	9.2e-05	0.000431277		59	0.000115	0.000376457		59	0.000125	0.000325263		59	7.9e-05	0.000413435					0					0					0						0				0				0
		0				0				0				0				0			59.125	0.000162	0.000394761			59.125	7.8e-05	0.000408202			59.125	1.1e-05	3.67155e-05				59.125	4.3e-05	0.000333957		59.125	8.6e-05	0.000325002		59.125	6.5e-05	0.000300713		59.125
59.125	0.00014	0.000360869		59.125	9.3e-05	0.000435965		59.125	0.000114	0.000373183		59.125	0.000122	0.000317457		59.125	7.8e-05	0.000408202					0					0					0						0				0				0
		0				0				0				0				0			59.25	0.000156	0.00038014			59.25	7.9e-05	0.000413435			59.25	1.1e-05	3.67155e-05				59.25	4.3e-05	0.000333957		59.25	8.6e-05	0.000325002		59.25	6.4e-05	0.000296087		59.25
59.25	0.00014	0.000360869		59.25	9.2e-05	0.000431277		59.25	0.000111	0.000363363		59.25	0.000122	0.000317457		59.25	7.9e-05	0.000413435					0					0					0						0				0				0
		0				0				0				0				0			59.375	0.000157	0.000382577			59.375	7.8e-05	0.000408202			59.375	1.1e-05	3.67155e-05				59.375	4.4e-05	0.000341724		59.375	8.7e-05	0.000328781		59.375	6.5e-05	0.000300713		59.375
59.375	0.000138	0.000355714		59.375	9.5e-05	0.00044534		59.375	0.000113	0.00036991		59.375	0.000124	0.000322661		59.375	7.8e-05	0.000408202					0					0					0						0				0				0
		0				0				0				0				0			59.5	0.000158	0.000385014			59.5	7.7e-05	0.000402968			59.5	1.1e-05	3.67155e-05				59.5	4.3e-05	0.000333957		59.5	8.5e-05	0.000321223		59.5	6.6e-05	0.000305339		59.5
59.5	0.000136	0.000350559		59.5	9.5e-05	0.00044534		59.5	0.000113	0.00036991		59.5	0.00012	0.000312253		59.5	7.7e-05	0.000402968					0					0					0						0				0				0
		0				0				0				0				0			59.625	0.000156	0.00038014			59.625	7.8e-05	0.000408202			59.625	1.1e-05	3.67155e-05				59.625	4.2e-05	0.000326191		59.625	8.7e-05	0.000328781		59.625	6.4e-05	0.000296087		59.625
59.625	0.000141	0.000363447		59.625	9.1e-05	0.000426589		59.625	0.000114	0.000373183		59.625	0.000119	0.000309651		59.625	7.8e-05	0.000408202					0					0					0						0				0				0
		0				0				0				0				0			59.75	0.000157	0.000382577			59.75	7.7e-05	0.000402968			59.75	1e-05	3.33777e-05				59.75	4.3e-05	0.000333957		59.75	8.6e-05	0.000325002		59.75	6.6e-05	0.000305339		59.75
59.75	0.000139	0.000358292		59.75	9.1e-05	0.000426589		59.75	0.000111	0.000363363		59.75	0.000125	0.000325263		59.75	7.7e-05	0.000402968					0					0					0						0				0				0
		0				0				0				0				0			59.875	0.00016	0.000389887			59.875	7.7e-05	0.000402968			59.875	1e-05	3.33777e-05				59.875	4.3e-05	0.000333957		59.875	8.6e-05	0.000325002		59.875	6.4e-05	0.000296087		59.875
59.875	0.000151	0.000389223		59.875	8.9e-05	0.000417214		59.875	0.000109	0.000356816		59.875	0.000122	0.000317457		59.875	7.7e-05	0.000402968					0					0					0						0				0				0
		0				0				0				0				0			60	0.000157	0.000382577			60	7.7e-05	0.000402968			60	1e-05	3.33777e-05				60	4.3e-05	0.000333957		60	8.4e-05	0.000317444		60	6.3e-05	0.00029146		60
60	0.000175	0.000451087		60	8.6e-05	0.00040315		60	0.000113	0.00036991		60	0.000118	0.000307049		60	7.7e-05	0.000402968					0					0					0						0				0				0
		0				0				0				0				0			60.125	0.000148	0.000360646			60.125	7.8e-05	0.000408202			60.125	1.1e-05	3.67155e-05				60.125	4.3e-05	0.000333957		60.125	8.4e-05	0.000317444		60.125	6.5e-05	0.000300713		60.125
60.125	0.000141	0.000363447		60.125	8.7e-05	0.000407838		60.125	0.000112	0.000366636		60.125	0.000115	0.000299242		60.125	7.8e-05	0.000408202					0					0					0						0				0				0
		0				0				0				0				0			60.25	0.000146	0.000355772			60.25	7.7e-05	0.000402968			60.25	1e-05	3.33777e-05				60.25	4.3e-05	0.000333957		60.25	8.3e-05	0.000313664		60.25	6.4e-05	0.000296087		60.25
60.25	0.000132	0.000340248		60.25	9e-05	0.000421901		60.25	0.000112	0.000366636		60.25	0.000116	0.000301844		60.25	7.7e-05	0.000402968					0					0					0						0				0				0
		0				0				0				0				0			60.375	0.000149	0.000363083			60.375	7.4e-05	0.000387268			60.375	1.1e-05	3.67155e-05				60.375	4.3e-05	0.000333957		60.375	8.4e-05	0.000317444		60.375	6.3e-05	0.00029146		60.375
60.375	0.000134	0.000345404		60.375	9.2e-05	0.000431277		60.375	0.00011	0.000360089		60.375	0.000116	0.000301844		60.375	7.4e-05	0.000387268					0					0					0						0				0				0
		0				0				0				0				0			60.5	0.00015	0.000365519			60.5	7.2e-05	0.000376802			60.5	1.1e-05	3.67155e-05				60.5	4.2e-05	0.000326191		60.5	8.5e-05	0.000321223		60.5	6.3e-05	0.00029146		60.5
60.5	0.000131	0.000337671		60.5	8.9e-05	0.000417214		60.5	0.000105	0.000343721		60.5	0.000116	0.000301844		60.5	7.2e-05	0.000376802					0					0					0						0				0				0
		0				0				0				0				0			60.625	0.000146	0.000355772			60.625	7.1e-05	0.000371568			60.625	1.1e-05	3.67155e-05				60.625	4.2e-05	0.000326191		60.625	8.3e-05	0.000313664		60.625	6.3e-05	0.00029146		60.625
60.625	0.000128	0.000329938		60.625	8.7e-05	0.000407838		60.625	0.000107	0.000350268		60.625	0.000115	0.000299242		60.625	7.1e-05	0.000371568					0					0					0						0				0				0
		0				0				0				0				0			60.75	0.000145	0.000353335			60.75	7.2e-05	0.000376802			60.75	1.1e-05	3.67155e-05				60.75	4.2e-05	0.000326191		60.75	8.2e-05	0.000309885		60.75	6.3e-05	0.00029146		60.75
60.75	0.00013	0.000335093		60.75	8.8e-05	0.000412526		60.75	0.000107	0.000350268		60.75	0.000112	0.000291436		60.75	7.2e-05	0.000376802					0					0					0						0				0				0
		0				0				0				0				0			60.875	0.000144	0.000350899			60.875	7.2e-05	0.000376802			60.875	1.1e-05	3.67155e-05				60.875	4.2e-05	0.000326191		60.875	8.4e-05	0.000317444		60.875	6.5e-05	0.000300713		60.875
60.875	0.00013	0.000335093		60.875	8.8e-05	0.000412526		60.875	0.000105	0.000343721		60.875	0.000112	0.000291436		60.875	7.2e-05	0.000376802					0					0					0						0				0				0
		0				0				0				0				0			61	0.000142	0.000346025			61	7.1e-05	0.000371568			61	1.1e-05	3.67155e-05				61	4.1e-05	0.000318424		61	8.1e-05	0.000306106		61	6.1e-05	0.000282208		61
61	0.000131	0.000337671		61	8.7e-05	0.000407838		61	0.000106	0.000346995		61	0.000112	0.000291436		61	7.1e-05	0.000371568					0					0					0						0				0				0
		0				0				0				0				0			61.125	0.000146	0.000355772			61.125	7.1e-05	0.000371568			61.125	1.1e-05	3.67155e-05				61.125	4e-05	0.000310658		61.125	8.2e-05	0.000309885		61.125	6e-05	0.000277581		61.125
61.125	0.000128	0.000329938		61.125	8.6e-05	0.00040315		61.125	0.000102	0.000333901		61.125	0.000111	0.000288834		61.125	7.1e-05	0.000371568					0					0					0						0				0				0
		0				0				0				0				0			61.25	0.000144	0.000350899			61.25	7.1e-05	0.000371568			61.25	1.1e-05	3.67155e-05				61.25	4.1e-05	0.000318424		61.25	8.2e-05	0.000309885		61.25	5.9e-05	0.000272955		61.25
61.25	0.000125	0.000322205		61.25	8.8e-05	0.000412526		61.25	0.000103	0.000337174		61.25	0.000112	0.000291436		61.25	7.1e-05	0.000371568					0					0					0						0				0				0
		0				0				0				0				0			61.375	0.000141	0.000343588			61.375	7.1e-05	0.000371568			61.375	1.1e-05	3.67155e-05				61.375	4.2e-05	0.000326191		61.375	8e-05	0.000302327		61.375	5.8e-05	0.000268328		61.375
61.375	0.000128	0.000329938		61.375	8.6e-05	0.00040315		61.375	0.000102	0.000333901		61.375	0.000112	0.000291436		61.375	7.1e-05	0.000371568					0					0					0						0				0				0
		0				0				0				0				0			61.5	0.000142	0.000346025			61.5	7.1e-05	0.000371568			61.5	1.1e-05	3.67155e-05				61.5	4.1e-05	0.000318424		61.5	8e-05	0.000302327		61.5	5.9e-05	0.000272955		61.5
61.5	0.000131	0.000337671		61.5	8.5e-05	0.000398462		61.5	0.0001	0.000327354		61.5	0.00011	0.000286232		61.5	7.1e-05	0.000371568					0					0					0						0				0				0
		0				0				0				0				0			61.625	0.000138	0.000336278			61.625	7.1e-05	0.000371568			61.625	1.1e-05	3.67155e-05				61.625	4.1e-05	0.000318424		61.625	8e-05	0.000302327		61.625	6.1e-05	0.000282208		61.625
61.625	0.000128	0.000329938		61.625	8.5e-05	0.000398462		61.625	0.000101	0.000330627		61.625	0.000109	0.00028363		61.625	7.1e-05	0.000371568					0					0					0						0				0				0
		0				0				0				0				0			61.75	0.000136	0.000331404			61.75	6.9e-05	0.000361102			61.75	1.1e-05	3.67155e-05				61.75	4e-05	0.000310658		61.75	7.8e-05	0.000294769		61.75	6.1e-05	0.000282208		61.75
61.75	0.000127	0.00032736		61.75	8.6e-05	0.00040315		61.75	9.9e-05	0.00032408		61.75	0.00011	0.000286232		61.75	6.9e-05	0.000361102					0					0					0						0				0				0
		0				0				0				0				0			61.875	0.000139	0.000338715			61.875	6.8e-05	0.000355868			61.875	1.1e-05	3.67155e-05				61.875	4e-05	0.000310658		61.875	7.7e-05	0.00029099		61.875	6e-05	0.000277581		61.875
61.875	0.000121	0.000311894		61.875	8.6e-05	0.00040315		61.875	0.0001	0.000327354		61.875	0.000109	0.00028363		61.875	6.8e-05	0.000355868					0					0					0						0				0				0
		0				0				0				0				0			62	0.000142	0.000346025			62	6.8e-05	0.000355868			62	1.1e-05	3.67155e-05				62	4e-05	0.000310658		62	7.6e-05	0.000287211		62	5.9e-05	0.000272955		62
62	0.000116	0.000299006		62	8.5e-05	0.000398462		62	0.000101	0.000330627		62	0.000109	0.00028363		62	6.8e-05	0.000355868					0					0					0						0				0				0
		0				0				0				0				0			62.125	0.000139	0.000338715			62.125	6.7e-05	0.000350635			62.125	1.2e-05	4.00533e-05				62.125	4e-05	0.000310658		62.125	8e-05	0.000302327		62.125	5.9e-05	0.000272955		62.125
62.125	0.00012	0.000309317		62.125	8.5e-05	0.000398462		62.125	9.9e-05	0.00032408		62.125	0.000109	0.00028363		62.125	6.7e-05	0.000350635					0					0					0						0				0				0
		0				0				0				0				0			62.25	0.000139	0.000338715			62.25	6.7e-05	0.000350635			62.25	1.2e-05	4.00533e-05				62.25	4e-05	0.000310658		62.25	7.9e-05	0.000298548		62.25	5.8e-05	0.000268328		62.25
62.25	0.00012	0.000309317		62.25	8.4e-05	0.000393775		62.25	0.0001	0.000327354		62.25	0.000106	0.000275823		62.25	6.7e-05	0.000350635					0					0					0						0				0				0
		0				0				0				0				0			62.375	0.000138	0.000336278			62.375	6.7e-05	0.000350635			62.375	1.2e-05	4.00533e-05				62.375	3.9e-05	0.000302891		62.375	7.6e-05	0.000287211		62.375	5.6e-05	0.000259076		62.375
62.375	0.000121	0.000311894		62.375	8.4e-05	0.000393775		62.375	9.7e-05	0.000317533		62.375	0.000106	0.000275823		62.375	6.7e-05	0.000350635					0					0					0						0				0				0
		0				0				0				0				0			62.5	0.000136	0.000331404			62.5	6.7e-05	0.000350635			62.5	1.1e-05	3.67155e-05				62.5	4e-05	0.000310658		62.5	7.6e-05	0.000287211		62.5	5.8e-05	0.000268328		62.5
62.5	0.000123	0.00031705		62.5	8.4e-05	0.000393775		62.5	9.7e-05	0.000317533		62.5	0.000106	0.000275823		62.5	6.7e-05	0.000350635					0					0					0						0				0				0
		0				0				0				0				0			62.625	0.000135	0.000328967			62.625	6.6e-05	0.000345401			62.625	1.1e-05	3.67155e-05				62.625	4e-05	0.000310658		62.625	7.9e-05	0.000298548		62.625	5.8e-05	0.000268328		62.625
62.625	0.000123	0.00031705		62.625	8.5e-05	0.000398462		62.625	9.4e-05	0.000307712		62.625	0.000104	0.000270619		62.625	6.6e-05	0.000345401					0					0					0						0				0				0
		0				0				0				0				0			62.75	0.000135	0.000328967			62.75	6.5e-05	0.000340168			62.75	1.2e-05	4.00533e-05				62.75	4e-05	0.000310658		62.75	7.8e-05	0.000294769		62.75	5.9e-05	0.000272955		62.75
62.75	0.000117	0.000301584		62.75	8.4e-05	0.000393775		62.75	9.4e-05	0.000307712		62.75	0.000106	0.000275823		62.75	6.5e-05	0.000340168					0					0					0						0				0				0
		0				0				0				0				0			62.875	0.000132	0.000321657			62.875	6.5e-05	0.000340168			62.875	1.2e-05	4.00533e-05				62.875	4e-05	0.000310658		62.875	7.6e-05	0.000287211		62.875	5.7e-05	0.000263702		62.875
62.875	0.000116	0.000299006		62.875	8.3e-05	0.000389087		62.875	9.5e-05	0.000310986		62.875	0.000106	0.000275823		62.875	6.5e-05	0.000340168					0					0					0						0				0				0
		0				0				0				0				0			63	0.000129	0.000314347			63	6.5e-05	0.000340168			63	1.2e-05	4.00533e-05				63	3.9e-05	0.000302891		63	7.7e-05	0.00029099		63	5.4e-05	0.000249823		63
63	0.000114	0.000293851		63	8.5e-05	0.000398462		63	9.2e-05	0.000301165		63	0.000106	0.000275823		63	6.5e-05	0.000340168					0					0					0						0				0				0
		0				0				0				0				0			63.125	0.000131	0.00031922			63.125	6.5e-05	0.000340168			63.125	1.2e-05	4.00533e-05				63.125	3.8e-05	0.000295125		63.125	7.5e-05	0.000283432		63.125	5.6e-05	0.000259076		63.125
63.125	0.000113	0.000291273		63.125	8.4e-05	0.000393775		63.125	9e-05	0.000294618		63.125	0.000106	0.000275823		63.125	6.5e-05	0.000340168					0					0					0						0				0				0
		0				0				0				0				0			63.25	0.000131	0.00031922			63.25	6.4e-05	0.000334935			63.25	1.2e-05	4.00533e-05				63.25	3.8e-05	0.000295125		63.25	7.6e-05	0.000287211		63.25	5.7e-05	0.000263702		63.25
63.25	0.000114	0.000293851		63.25	8.3e-05	0.000389087		63.25	9.1e-05	0.000297892		63.25	0.000103	0.000268017		63.25	6.4e-05	0.000334935					0					0					0						0				0				0
		0				0				0				0				0			63.375	0.000128	0.00031191			63.375	6.3e-05	0.000329701			63.375	1.2e-05	4.00533e-05				63.375	3.8e-05	0.000295125		63.375	7.5e-05	0.000283432		63.375	5.6e-05	0.000259076		63.375
63.375	0.000115	0.000296428		63.375	8.2e-05	0.000384399		63.375	9.2e-05	0.000301165		63.375	0.000102	0.000265415		63.375	6.3e-05	0.000329701					0					0					0						0				0				0
		0				0				0				0				0			63.5	0.000128	0.00031191			63.5	6.3e-05	0.000329701			63.5	1.2e-05	4.00533e-05				63.5	3.7e-05	0.000287359		63.5	7.4e-05	0.000279653		63.5	5.6e-05	0.000259076		63.5
63.5	0.00011	0.00028354		63.5	8.2e-05	0.000384399		63.5	9.2e-05	0.000301165		63.5	0.000101	0.000262813		63.5	6.3e-05	0.000329701					0					0					0						0				0				0
		0				0				0				0				0			63.625	0.00013	0.000316783			63.625	6.4e-05	0.000334935			63.625	1.2e-05	4.00533e-05				63.625	3.7e-05	0.000287359		63.625	7.4e-05	0.000279653		63.625	5.6e-05	0.000259076		63.625
63.625	0.000111	0.000286118		63.625	8.1e-05	0.000379711		63.625	9.2e-05	0.000301165		63.625	0.0001	0.000260211		63.625	6.4e-05	0.000334935					0					0					0						0				0				0
		0				0				0				0				0			63.75	0.000129	0.000314347			63.75	6.4e-05	0.000334935			63.75	1.2e-05	4.00533e-05				63.75	3.7e-05	0.000287359		63.75	7.2e-05	0.000272094		63.75	5.5e-05	0.000254449		63.75
63.75	0.000113	0.000291273		63.75	8e-05	0.000375023		63.75	9e-05	0.000294618		63.75	0.000101	0.000262813		63.75	6.4e-05	0.000334935					0					0					0						0				0				0
		0				0				0				0				0			63.875	0.000125	0.000304599			63.875	6.2e-05	0.000324468			63.875	1.2e-05	4.00533e-05				63.875	3.7e-05	0.000287359		63.875	7.6e-05	0.000287211		63.875	5.5e-05	0.000254449		63.875
63.875	0.000113	0.000291273		63.875	8.1e-05	0.000379711		63.875	8.8e-05	0.000288071		63.875	9.9e-05	0.000257609		63.875	6.2e-05	0.000324468					0					0					0						0				0				0
		0				0				0				0				0			64	0.000122	0.000297289			64	6.1e-05	0.000319235			64	1.2e-05	4.00533e-05				64	3.7e-05	0.000287359		64	7.3e-05	0.000275874		64	5.6e-05	0.000259076		64
64	0.000113	0.000291273		64	8.2e-05	0.000384399		64	8.6e-05	0.000281524		64	9.8e-05	0.000255006		64	6.1e-05	0.000319235					0					0					0						0				0				0
		0				0				0				0				0			64.125	0.000123	0.000299726			64.125	6.2e-05	0.000324468			64.125	1.2e-05	4.00533e-05				64.125	3.7e-05	0.000287359		64.125	7.4e-05	0.000279653		64.125	5.3e-05	0.000245197		64.125
64.125	0.000109	0.000280963		64.125	8.2e-05	0.000384399		64.125	8.7e-05	0.000284798		64.125	9.9e-05	0.000257609		64.125	6.2e-05	0.000324468					0					0					0						0				0				0
		0				0				0				0				0			64.25	0.000128	0.00031191			64.25	6.1e-05	0.000319235			64.25	1.3e-05	4.3391e-05				64.25	3.8e-05	0.000295125		64.25	7.5e-05	0.000283432		64.25	5.2e-05	0.00024057		64.25
64.25	0.000109	0.000280963		64.25	8.1e-05	0.000379711		64.25	8.6e-05	0.000281524		64.25	9.8e-05	0.000255006		64.25	6.1e-05	0.000319235					0					0					0						0				0				0
		0				0				0				0				0			64.375	0.000123	0.000299726			64.375	6e-05	0.000314001			64.375	1.3e-05	4.3391e-05				64.375	3.7e-05	0.000287359		64.375	7.3e-05	0.000275874		64.375	5.3e-05	0.000245197		64.375
64.375	0.00011	0.00028354		64.375	8.1e-05	0.000379711		64.375	8.9e-05	0.000291345		64.375	9.7e-05	0.000252404		64.375	6e-05	0.000314001					0					0					0						0				0				0
		0				0				0				0				0			64.5	0.000119	0.000289979			64.5	6e-05	0.000314001			64.5	1.3e-05	4.3391e-05				64.5	3.6e-05	0.000279592		64.5	7.4e-05	0.000279653		64.5	5.3e-05	0.000245197		64.5
64.5	0.000107	0.000275807		64.5	8.2e-05	0.000384399		64.5	8.8e-05	0.000288071		64.5	9.7e-05	0.000252404		64.5	6e-05	0.000314001					0					0					0						0				0				0
		0				0				0				0				0			64.625	0.000117	0.000285105			64.625	6e-05	0.000314001			64.625	1.3e-05	4.3391e-05				64.625	3.7e-05	0.000287359		64.625	7.2e-05	0.000272094		64.625	5.2e-05	0.00024057		64.625
64.625	0.000107	0.000275807		64.625	8e-05	0.000375023		64.625	8.6e-05	0.000281524		64.625	9.7e-05	0.000252404		64.625	6e-05	0.000314001					0					0					0						0				0				0
		0				0				0				0				0			64.75	0.000122	0.000297289			64.75	6e-05	0.000314001			64.75	1.3e-05	4.3391e-05				64.75	3.6e-05	0.000279592		64.75	7.2e-05	0.000272094		64.75	5.2e-05	0.00024057		64.75
64.75	0.000103	0.000265497		64.75	7.8e-05	0.000365648		64.75	8.6e-05	0.000281524		64.75	9.6e-05	0.000249802		64.75	6e-05	0.000314001					0					0					0						0				0				0
		0				0				0				0				0			64.875	0.00012	0.000292415			64.875	5.9e-05	0.000308768			64.875	1.3e-05	4.3391e-05				64.875	3.6e-05	0.000279592		64.875	7.1e-05	0.000268315		64.875	5.3e-05	0.000245197		64.875
64.875	0.000103	0.000265497		64.875	7.9e-05	0.000370336		64.875	8.6e-05	0.000281524		64.875	9.3e-05	0.000241996		64.875	5.9e-05	0.000308768					0					0					0						0				0				0
		0				0				0				0				0			65	0.000116	0.000282668			65	5.8e-05	0.000303535			65	1.3e-05	4.3391e-05				65	3.6e-05	0.000279592		65	7.2e-05	0.000272094		65	5.3e-05	0.000245197		65
65	0.000103	0.000265497		65	7.9e-05	0.000370336		65	8.2e-05	0.00026843		65	9.2e-05	0.000239394		65	5.8e-05	0.000303535					0					0					0						0				0				0
		0				0				0				0				0			65.125	0.000115	0.000280231			65.125	5.7e-05	0.000298301			65.125	1.4e-05	4.67288e-05				65.125	3.5e-05	0.000271826		65.125	7e-05	0.000264536		65.125	5.2e-05	0.00024057		65.125
65.125	0.000103	0.000265497		65.125	7.8e-05	0.000365648		65.125	8.3e-05	0.000271704		65.125	9.4e-05	0.000244598		65.125	5.7e-05	0.000298301					0					0					0						0				0				0
		0				0				0				0				0			65.25	0.000118	0.000287542			65.25	5.7e-05	0.000298301			65.25	1.4e-05	4.67288e-05				65.25	3.4e-05	0.000264059		65.25	7.1e-05	0.000268315		65.25	5.1e-05	0.000235944		65.25
65.25	0.000109	0.000280963		65.25	7.8e-05	0.000365648		65.25	8.6e-05	0.000281524		65.25	9.3e-05	0.000241996		65.25	5.7e-05	0.000298301					0					0					0						0				0				0
		0				0				0				0				0			65.375	0.000121	0.000294852			65.375	5.7e-05	0.000298301			65.375	1.3e-05	4.3391e-05				65.375	3.5e-05	0.000271826		65.375	7.1e-05	0.000268315		65.375	5.1e-05	0.000235944		65.375
65.375	0.000107	0.000275807		65.375	7.7e-05	0.00036096		65.375	8.2e-05	0.00026843		65.375	9e-05	0.00023419		65.375	5.7e-05	0.000298301					0					0					0						0				0				0
		0				0				0				0				0			65.5	0.000121	0.000294852			65.5	5.7e-05	0.000298301			65.5	1.4e-05	4.67288e-05				65.5	3.5e-05	0.000271826		65.5	7.1e-05	0.000268315		65.5	5.1e-05	0.000235944		65.5
65.5	0.000105	0.000270652		65.5	7.6e-05	0.000356272		65.5	8.1e-05	0.000265156		65.5	8.9e-05	0.000231587		65.5	5.7e-05	0.000298301					0					0					0						0				0				0
		0				0				0				0				0			65.625	0.000119	0.000289979			65.625	5.6e-05	0.000293068			65.625	1.4e-05	4.67288e-05				65.625	3.5e-05	0.000271826		65.625	7.1e-05	0.000268315		65.625	5.3e-05	0.000245197		65.625
65.625	0.000104	0.000268074		65.625	7.5e-05	0.000351584		65.625	8e-05	0.000261883		65.625	8.8e-05	0.000228985		65.625	5.6e-05	0.000293068					0					0					0						0				0				0
		0				0				0				0				0			65.75	0.000116	0.000282668			65.75	5.6e-05	0.000293068			65.75	1.4e-05	4.67288e-05				65.75	3.5e-05	0.000271826		65.75	7.3e-05	0.000275874		65.75	5.1e-05	0.000235944		65.75
65.75	0.000104	0.000268074		65.75	7.7e-05	0.00036096		65.75	8.1e-05	0.000265156		65.75	9.1e-05	0.000236792		65.75	5.6e-05	0.000293068					0					0					0						0				0				0
		0				0				0				0				0			65.875	0.000114	0.000277795			65.875	5.6e-05	0.000293068			65.875	1.4e-05	4.67288e-05				65.875	3.5e-05	0.000271826		65.875	7.2e-05	0.000272094		65.875	5e-05	0.000231318		65.875
65.875	0.000103	0.000265497		65.875	7.7e-05	0.00036096		65.875	8.3e-05	0.000271704		65.875	8.8e-05	0.000228985		65.875	5.6e-05	0.000293068					0					0					0						0				0				0
		0				0				0				0				0			66	0.000112	0.000272921			66	5.5e-05	0.000287835			66	1.4e-05	4.67288e-05				66	3.5e-05	0.000271826		66	6.9e-05	0.000260757		66	5e-05	0.000231318		66
66	0.0001	0.000257764		66	7.7e-05	0.00036096		66	8.2e-05	0.00026843		66	9.1e-05	0.000236792		66	5.5e-05	0.000287835					0					0					0						0				0				0
		0				0				0				0				0			66.125	0.000113	0.000275358			66.125	5.5e-05	0.000287835			66.125	1.4e-05	4.67288e-05				66.125	3.5e-05	0.000271826		66.125	6.9e-05	0.000260757		66.125	4.9e-05	0.000226691		66.125
66.125	0.0001	0.000257764		66.125	7.5e-05	0.000351584		66.125	8e-05	0.000261883		66.125	9e-05	0.00023419		66.125	5.5e-05	0.000287835					0					0					0						0				0				0
		0				0				0				0				0			66.25	0.000112	0.000272921			66.25	5.7e-05	0.000298301			66.25	1.5e-05	5.00666e-05				66.25	3.4e-05	0.000264059		66.25	7.1e-05	0.000268315		66.25	4.9e-05	0.000226691		66.25
66.25	0.0001	0.000257764		66.25	7.4e-05	0.000346897		66.25	7.8e-05	0.000255336		66.25	8.7e-05	0.000226383		66.25	5.7e-05	0.000298301					0					0					0						0				0				0
		0				0				0				0				0			66.375	0.00011	0.000268048			66.375	5.6e-05	0.000293068			66.375	1.5e-05	5.00666e-05				66.375	3.3e-05	0.000256293		66.375	6.7e-05	0.000253199		66.375	4.9e-05	0.000226691		66.375
66.375	9.7e-05	0.000250031		66.375	7.3e-05	0.000342209		66.375	7.8e-05	0.000255336		66.375	8.7e-05	0.000226383		66.375	5.6e-05	0.000293068					0					0					0						0				0				0
		0				0				0				0				0			66.5	0.000111	0.000270484			66.5	5.5e-05	0.000287835			66.5	1.4e-05	4.67288e-05				66.5	3.4e-05	0.000264059		66.5	6.8e-05	0.000256978		66.5	4.9e-05	0.000226691		66.5
66.5	9.7e-05	0.000250031		66.5	7.2e-05	0.000337521		66.5	7.8e-05	0.000255336		66.5	8.6e-05	0.000223781		66.5	5.5e-05	0.000287835					0					0					0						0				0				0
		0				0				0				0				0			66.625	0.000111	0.000270484			66.625	5.5e-05	0.000287835			66.625	1.5e-05	5.00666e-05				66.625	3.3e-05	0.000256293		66.625	7e-05	0.000264536		66.625	4.8e-05	0.000222065		66.625
66.625	0.0001	0.000257764		66.625	7.3e-05	0.000342209		66.625	7.8e-05	0.000255336		66.625	8.7e-05	0.000226383		66.625	5.5e-05	0.000287835					0					0					0						0				0				0
		0				0				0				0				0			66.75	0.000112	0.000272921			66.75	5.5e-05	0.000287835			66.75	1.5e-05	5.00666e-05				66.75	3.3e-05	0.000256293		66.75	7e-05	0.000264536		66.75	4.8e-05	0.000222065		66.75
66.75	9.6e-05	0.000247453		66.75	7.2e-05	0.000337521		66.75	7.7e-05	0.000252062		66.75	8.7e-05	0.000226383		66.75	5.5e-05	0.000287835					0					0					0						0				0				0
		0				0				0				0				0			66.875	0.00011	0.000268048			66.875	5.5e-05	0.000287835			66.875	1.5e-05	5.00666e-05				66.875	3.3e-05	0.000256293		66.875	6.9e-05	0.000260757		66.875	4.8e-05	0.000222065		66.875
66.875	9.4e-05	0.000242298		66.875	7.1e-05	0.000332833		66.875	7.7e-05	0.000252062		66.875	8.6e-05	0.000223781		66.875	5.5e-05	0.000287835					0					0					0						0				0				0
		0				0				0				0				0			67	0.000108	0.000263174			67	5.5e-05	0.000287835			67	1.5e-05	5.00666e-05				67	3.3e-05	0.000256293		67	6.9e-05	0.000260757		67	4.7e-05	0.000217439		67
67	9.5e-05	0.000244876		67	7.2e-05	0.000337521		67	7.8e-05	0.000255336		67	8.6e-05	0.000223781		67	5.5e-05	0.000287835					0					0					0						0				0				0
		0				0				0				0				0			67.125	0.000107	0.000260737			67.125	5.5e-05	0.000287835			67.125	1.5e-05	5.00666e-05				67.125	3.3e-05	0.000256293		67.125	7e-05	0.000264536		67.125	4.8e-05	0.000222065		67.125
67.125	9.7e-05	0.000250031		67.125	7.3e-05	0.000342209		67.125	7.6e-05	0.000248789		67.125	8.4e-05	0.000218577		67.125	5.5e-05	0.000287835					0					0					0						0				0				0
		0				0				0				0				0			67.25	0.000105	0.000255864			67.25	5.4e-05	0.000282601			67.25	1.6e-05	5.34044e-05				67.25	3.3e-05	0.000256293		67.25	6.9e-05	0.000260757		67.25	4.8e-05	0.000222065		67.25
67.25	9.9e-05	0.000255186		67.25	7.1e-05	0.000332833		67.25	7.4e-05	0.000242242		67.25	8.2e-05	0.000213373		67.25	5.4e-05	0.000282601					0					0					0						0				0				0
		0				0				0				0				0			67.375	0.000106	0.0002583			67.375	5.3e-05	0.000277368			67.375	1.6e-05	5.34044e-05				67.375	3.3e-05	0.000256293		67.375	6.9e-05	0.000260757		67.375	4.8e-05	0.000222065		67.375
67.375	9.7e-05	0.000250031		67.375	6.9e-05	0.000323458		67.375	7.4e-05	0.000242242		67.375	8.4e-05	0.000218577		67.375	5.3e-05	0.000277368					0					0					0						0				0				0
		0				0				0				0				0			67.5	0.000107	0.000260737			67.5	5.3e-05	0.000277368			67.5	1.5e-05	5.00666e-05				67.5	3.2e-05	0.000248526		67.5	6.9e-05	0.000260757		67.5	4.6e-05	0.000212812		67.5
67.5	9.4e-05	0.000242298		67.5	7e-05	0.000328146		67.5	7.3e-05	0.000238968		67.5	8.2e-05	0.000213373		67.5	5.3e-05	0.000277368					0					0					0						0				0				0
		0				0				0				0				0			67.625	0.000106	0.0002583			67.625	5.3e-05	0.000277368			67.625	1.6e-05	5.34044e-05				67.625	3.2e-05	0.000248526		67.625	6.9e-05	0.000260757		67.625	4.7e-05	0.000217439		67.625
67.625	9.5e-05	0.000244876		67.625	7e-05	0.000328146		67.625	7.2e-05	0.000235695		67.625	7.9e-05	0.000205566		67.625	5.3e-05	0.000277368					0					0					0						0				0				0
		0				0				0				0				0			67.75	0.000105	0.000255864			67.75	5.2e-05	0.000272134			67.75	1.6e-05	5.34044e-05				67.75	3.2e-05	0.000248526		67.75	6.6e-05	0.00024942		67.75	4.7e-05	0.000217439		67.75
67.75	9.5e-05	0.000244876		67.75	7.1e-05	0.000332833		67.75	7.2e-05	0.000235695		67.75	8e-05	0.000208169		67.75	5.2e-05	0.000272134					0					0					0						0				0				0
		0				0				0				0				0			67.875	0.000106	0.0002583			67.875	5.2e-05	0.000272134			67.875	1.6e-05	5.34044e-05				67.875	3.2e-05	0.000248526		67.875	6.4e-05	0.000241862		67.875	4.6e-05	0.000212812		67.875
67.875	9.3e-05	0.00023972		67.875	7.3e-05	0.000342209		67.875	7.2e-05	0.000235695		67.875	8.1e-05	0.000210771		67.875	5.2e-05	0.000272134					0					0					0						0				0				0
		0				0				0				0				0			68	0.000104	0.000253427			68	5.2e-05	0.000272134			68	1.6e-05	5.34044e-05				68	3.2e-05	0.000248526		68	6.3e-05	0.000238083		68	4.4e-05	0.00020356		68
68	9.1e-05	0.000234565		68	7.1e-05	0.000332833		68	7.1e-05	0.000232421		68	8e-05	0.000208169		68	5.2e-05	0.000272134					0					0					0						0				0				0
		0				0				0				0				0			68.125	0.000104	0.000253427			68.125	5.2e-05	0.000272134			68.125	1.6e-05	5.34044e-05				68.125	3.2e-05	0.000248526		68.125	6.3e-05	0.000238083		68.125	4.5e-05	0.000208186		68.125
68.125	8.9e-05	0.00022941		68.125	6.9e-05	0.000323458		68.125	7e-05	0.000229148		68.125	7.8e-05	0.000202964		68.125	5.2e-05	0.000272134					0					0					0						0				0				0
		0				0				0				0				0			68.25	0.000105	0.000255864			68.25	5.2e-05	0.000272134			68.25	1.7e-05	5.67421e-05				68.25	3.1e-05	0.00024076		68.25	6.4e-05	0.000241862		68.25	4.6e-05	0.000212812		68.25
68.25	9.2e-05	0.000237143		68.25	6.9e-05	0.000323458		68.25	7e-05	0.000229148		68.25	7.9e-05	0.000205566		68.25	5.2e-05	0.000272134					0					0					0						0				0				0
		0				0				0				0				0			68.375	0.000102	0.000248553			68.375	5.2e-05	0.000272134			68.375	1.7e-05	5.67421e-05				68.375	3.1e-05	0.00024076		68.375	6.6e-05	0.00024942		68.375	4.6e-05	0.000212812		68.375
68.375	9.1e-05	0.000234565		68.375	7.1e-05	0.000332833		68.375	7e-05	0.000229148		68.375	8e-05	0.000208169		68.375	5.2e-05	0.000272134					0					0					0						0				0				0
		0				0				0				0				0			68.5	9.9e-05	0.000241243			68.5	5.1e-05	0.000266901			68.5	1.7e-05	5.67421e-05				68.5	3.1e-05	0.00024076		68.5	6.6e-05	0.00024942		68.5	4.5e-05	0.000208186		68.5
68.5	8.8e-05	0.000226832		68.5	7.1e-05	0.000332833		68.5	6.9e-05	0.000225874		68.5	8.1e-05	0.000210771		68.5	5.1e-05	0.000266901					0					0					0						0				0				0
		0				0				0				0				0			68.625	0.0001	0.00024368			68.625	5e-05	0.000261668			68.625	1.7e-05	5.67421e-05				68.625	3.1e-05	0.00024076		68.625	6.6e-05	0.00024942		68.625	4.4e-05	0.00020356		68.625
68.625	8.7e-05	0.000224255		68.625	6.9e-05	0.000323458		68.625	6.9e-05	0.000225874		68.625	8.1e-05	0.000210771		68.625	5e-05	0.000261668					0					0					0						0				0				0
		0				0				0				0				0			68.75	9.7e-05	0.000236369			68.75	5.1e-05	0.000266901			68.75	1.7e-05	5.67421e-05				68.75	3.1e-05	0.00024076		68.75	6.4e-05	0.000241862		68.75	4.4e-05	0.00020356		68.75
68.75	8.7e-05	0.000224255		68.75	6.7e-05	0.000314082		68.75	6.8e-05	0.0002226		68.75	7.8e-05	0.000202964		68.75	5.1e-05	0.000266901					0					0					0						0				0				0
		0				0				0				0				0			68.875	9.9e-05	0.000241243			68.875	5.1e-05	0.000266901			68.875	1.7e-05	5.67421e-05				68.875	3.1e-05	0.00024076		68.875	6.4e-05	0.000241862		68.875	4.4e-05	0.00020356		68.875
68.875	8.5e-05	0.000219099		68.875	6.7e-05	0.000314082		68.875	6.8e-05	0.0002226		68.875	7.7e-05	0.000200362		68.875	5.1e-05	0.000266901					0					0					0						0				0				0
		0				0				0				0				0			69	9.8e-05	0.000238806			69	5e-05	0.000261668			69	1.7e-05	5.67421e-05				69	3e-05	0.000232993		69	6.4e-05	0.000241862		69	4.3e-05	0.000198933		69
69	8.5e-05	0.000219099		69	6.8e-05	0.00031877		69	6.7e-05	0.000219327		69	7.6e-05	0.00019776		69	5e-05	0.000261668					0					0					0						0				0				0
		0				0				0				0				0			69.125	9.7e-05	0.000236369			69.125	4.9e-05	0.000256434			69.125	1.8e-05	6.00799e-05				69.125	3e-05	0.000232993		69.125	6.3e-05	0.000238083		69.125	4.3e-05	0.000198933		69.125
69.125	8.7e-05	0.000224255		69.125	6.7e-05	0.000314082		69.125	6.8e-05	0.0002226		69.125	7.7e-05	0.000200362		69.125	4.9e-05	0.000256434					0					0					0						0				0				0
		0				0				0				0				0			69.25	9.5e-05	0.000231496			69.25	4.9e-05	0.000256434			69.25	1.7e-05	5.67421e-05				69.25	3e-05	0.000232993		69.25	6.4e-05	0.000241862		69.25	4.3e-05	0.000198933		69.25
69.25	8.5e-05	0.000219099		69.25	6.7e-05	0.000314082		69.25	7e-05	0.000229148		69.25	7.7e-05	0.000200362		69.25	4.9e-05	0.000256434					0					0					0						0				0				0
		0				0				0				0				0			69.375	9.2e-05	0.000224185			69.375	4.9e-05	0.000256434			69.375	1.7e-05	5.67421e-05				69.375	3e-05	0.000232993		69.375	6.6e-05	0.00024942		69.375	4.4e-05	0.00020356		69.375
69.375	8.4e-05	0.000216522		69.375	6.6e-05	0.000309394		69.375	6.8e-05	0.0002226		69.375	7.5e-05	0.000195158		69.375	4.9e-05	0.000256434					0					0					0						0				0				0
		0				0				0				0				0			69.5	9.5e-05	0.000231496			69.5	4.9e-05	0.000256434			69.5	1.7e-05	5.67421e-05				69.5	3e-05	0.000232993		69.5	6.6e-05	0.00024942		69.5	4.4e-05	0.00020356		69.5
69.5	8.4e-05	0.000216522		69.5	6.4e-05	0.000300019		69.5	6.6e-05	0.000216053		69.5	7.6e-05	0.00019776		69.5	4.9e-05	0.000256434					0					0					0						0				0				0
		0				0				0				0				0			69.625	9.5e-05	0.000231496			69.625	4.8e-05	0.000251201			69.625	1.7e-05	5.67421e-05				69.625	3e-05	0.000232993		69.625	6.5e-05	0.000245641		69.625	4.3e-05	0.000198933		69.625
69.625	8.5e-05	0.000219099		69.625	6.5e-05	0.000304707		69.625	6.5e-05	0.00021278		69.625	7.6e-05	0.00019776		69.625	4.8e-05	0.000251201					0					0					0						0				0				0
		0				0				0				0				0			69.75	9.5e-05	0.000231496			69.75	4.8e-05	0.000251201			69.75	1.8e-05	6.00799e-05				69.75	3e-05	0.000232993		69.75	6.4e-05	0.000241862		69.75	4.2e-05	0.000194307		69.75
69.75	8.3e-05	0.000213944		69.75	6.6e-05	0.000309394		69.75	6.6e-05	0.000216053		69.75	7.7e-05	0.000200362		69.75	4.8e-05	0.000251201					0					0					0						0				0				0
		0				0				0				0				0			69.875	9.4e-05	0.000229059			69.875	4.8e-05	0.000251201			69.875	1.8e-05	6.00799e-05				69.875	3e-05	0.000232993		69.875	6.3e-05	0.000238083		69.875	4.2e-05	0.000194307		69.875
69.875	8.3e-05	0.000213944		69.875	6.5e-05	0.000304707		69.875	6.5e-05	0.00021278		69.875	7.6e-05	0.00019776		69.875	4.8e-05	0.000251201					0					0					0						0				0				0
		0				0				0				0				0			70	9.4e-05	0.000229059			70	4.7e-05	0.000245968			70	1.8e-05	6.00799e-05				70	3e-05	0.000232993		70	6.4e-05	0.000241862		70	4.1e-05	0.00018968		70
70	8.3e-05	0.000213944		70	6.6e-05	0.000309394		70	6.4e-05	0.000209506		70	7.2e-05	0.000187352		70	4.7e-05	0.000245968					0					0					0						0				0				0
		0				0				0				0				0			70.125	9.5e-05	0.000231496			70.125	4.7e-05	0.000245968			70.125	1.8e-05	6.00799e-05				70.125	3e-05	0.000232993		70.125	6.6e-05	0.00024942		70.125	4.2e-05	0.000194307		70.125
70.125	8.5e-05	0.000219099		70.125	6.6e-05	0.000309394		70.125	6.5e-05	0.00021278		70.125	7.2e-05	0.000187352		70.125	4.7e-05	0.000245968					0					0					0						0				0				0
		0				0				0				0				0			70.25	9.5e-05	0.000231496			70.25	4.7e-05	0.000245968			70.25	1.9e-05	6.34177e-05				70.25	2.9e-05	0.000225227		70.25	6.5e-05	0.000245641		70.25	4.1e-05	0.00018968		70.25
70.25	8.5e-05	0.000219099		70.25	6.7e-05	0.000314082		70.25	6.4e-05	0.000209506		70.25	7.3e-05	0.000189954		70.25	4.7e-05	0.000245968					0					0					0						0				0				0
		0				0				0				0				0			70.375	9.4e-05	0.000229059			70.375	4.7e-05	0.000245968			70.375	1.8e-05	6.00799e-05				70.375	2.9e-05	0.000225227		70.375	6.2e-05	0.000234304		70.375	4e-05	0.000185054		70.375
70.375	8.3e-05	0.000213944		70.375	6.7e-05	0.000314082		70.375	6.3e-05	0.000206233		70.375	7.2e-05	0.000187352		70.375	4.7e-05	0.000245968					0					0					0						0				0				0
		0				0				0				0				0			70.5	9.2e-05	0.000224185			70.5	4.7e-05	0.000245968			70.5	1.9e-05	6.34177e-05				70.5	2.9e-05	0.000225227		70.5	6.1e-05	0.000230524		70.5	4.1e-05	0.00018968		70.5
70.5	8.1e-05	0.000208789		70.5	6.4e-05	0.000300019		70.5	6.2e-05	0.000202959		70.5	7.2e-05	0.000187352		70.5	4.7e-05	0.000245968					0					0					0						0				0				0
		0				0				0				0				0			70.625	9.2e-05	0.000224185			70.625	4.7e-05	0.000245968			70.625	1.9e-05	6.34177e-05				70.625	2.9e-05	0.000225227		70.625	6e-05	0.000226745		70.625	4.2e-05	0.000194307		70.625
70.625	8.2e-05	0.000211366		70.625	6.3e-05	0.000295331		70.625	6.1e-05	0.000199686		70.625	7.2e-05	0.000187352		70.625	4.7e-05	0.000245968					0					0					0						0				0				0
		0				0				0				0				0			70.75	9.3e-05	0.000226622			70.75	4.6e-05	0.000240734			70.75	1.9e-05	6.34177e-05				70.75	2.9e-05	0.000225227		70.75	6.2e-05	0.000234304		70.75	4e-05	0.000185054		70.75
70.75	8e-05	0.000206211		70.75	6.2e-05	0.000290643		70.75	6.2e-05	0.000202959		70.75	7.1e-05	0.00018475		70.75	4.6e-05	0.000240734					0					0					0						0				0				0
		0				0				0				0				0			70.875	9e-05	0.000219312			70.875	4.6e-05	0.000240734			70.875	1.9e-05	6.34177e-05				70.875	2.9e-05	0.000225227		70.875	6.4e-05	0.000241862		70.875	4e-05	0.000185054		70.875
70.875	7.9e-05	0.000203633		70.875	6.3e-05	0.000295331		70.875	6.1e-05	0.000199686		70.875	7.2e-05	0.000187352		70.875	4.6e-05	0.000240734					0					0					0						0				0				0
		0				0				0				0				0			71	8.9e-05	0.000216875			71	4.5e-05	0.000235501			71	1.9e-05	6.34177e-05				71	2.9e-05	0.000225227		71	6.2e-05	0.000234304		71	4.2e-05	0.000194307		71
71	7.9e-05	0.000203633		71	6.3e-05	0.000295331		71	6.2e-05	0.000202959		71	7.3e-05	0.000189954		71	4.5e-05	0.000235501					0					0					0						0				0				0
		0				0				0				0				0			71.125	8.8e-05	0.000214438			71.125	4.5e-05	0.000235501			71.125	2e-05	6.67555e-05				71.125	2.9e-05	0.000225227		71.125	6.2e-05	0.000234304		71.125	4.1e-05	0.00018968		71.125
71.125	8.1e-05	0.000208789		71.125	6.1e-05	0.000285955		71.125	6.2e-05	0.000202959		71.125	7e-05	0.000182147		71.125	4.5e-05	0.000235501					0					0					0						0				0				0
		0				0				0				0				0			71.25	8.7e-05	0.000212001			71.25	4.5e-05	0.000235501			71.25	2e-05	6.67555e-05				71.25	2.9e-05	0.000225227		71.25	6.1e-05	0.000230524		71.25	4e-05	0.000185054		71.25
71.25	8.1e-05	0.000208789		71.25	6.1e-05	0.000285955		71.25	6.1e-05	0.000199686		71.25	7e-05	0.000182147		71.25	4.5e-05	0.000235501					0					0					0						0				0				0
		0				0				0				0				0			71.375	9e-05	0.000219312			71.375	4.5e-05	0.000235501			71.375	1.9e-05	6.34177e-05				71.375	2.8e-05	0.000217461		71.375	6.1e-05	0.000230524		71.375	4.1e-05	0.00018968		71.375
71.375	7.8e-05	0.000201056		71.375	5.9e-05	0.00027658		71.375	6e-05	0.000196412		71.375	7e-05	0.000182147		71.375	4.5e-05	0.000235501					0					0					0						0				0				0
		0				0				0				0				0			71.5	8.8e-05	0.000214438			71.5	4.5e-05	0.000235501			71.5	1.9e-05	6.34177e-05				71.5	2.8e-05	0.000217461		71.5	6e-05	0.000226745		71.5	4e-05	0.000185054		71.5
71.5	7.9e-05	0.000203633		71.5	6e-05	0.000281268		71.5	5.9e-05	0.000193139		71.5	6.8e-05	0.000176943		71.5	4.5e-05	0.000235501					0					0					0						0				0				0
		0				0				0				0				0			71.625	8.7e-05	0.000212001			71.625	4.5e-05	0.000235501			71.625	1.9e-05	6.34177e-05				71.625	2.8e-05	0.000217461		71.625	6e-05	0.000226745		71.625	3.9e-05	0.000180428		71.625
71.625	8.1e-05	0.000208789		71.625	6e-05	0.000281268		71.625	5.8e-05	0.000189865		71.625	6.8e-05	0.000176943		71.625	4.5e-05	0.000235501					0					0					0						0				0				0
		0				0				0				0				0			71.75	8.9e-05	0.000216875			71.75	4.5e-05	0.000235501			71.75	1.9e-05	6.34177e-05				71.75	2.8e-05	0.000217461		71.75	6.1e-05	0.000230524		71.75	3.9e-05	0.000180428		71.75
71.75	8e-05	0.000206211		71.75	6e-05	0.000281268		71.75	6e-05	0.000196412		71.75	6.9e-05	0.000179545		71.75	4.5e-05	0.000235501					0					0					0						0				0				0
		0				0				0				0				0			71.875	8.8e-05	0.000214438			71.875	4.5e-05	0.000235501			71.875	1.9e-05	6.34177e-05				71.875	2.8e-05	0.000217461		71.875	6.2e-05	0.000234304		71.875	4e-05	0.000185054		71.875
71.875	7.6e-05	0.000195901		71.875	6.2e-05	0.000290643		71.875	5.9e-05	0.000193139		71.875	6.8e-05	0.000176943		71.875	4.5e-05	0.000235501					0					0					0						0				0				0
		0				0				0				0				0			72	8.7e-05	0.000212001			72	4.5e-05	0.000235501			72	2e-05	6.67555e-05				72	2.9e-05	0.000225227		72	6e-05	0.000226745		72	3.9e-05	0.000180428		72
72	7.9e-05	0.000203633		72	6.1e-05	0.000285955		72	5.9e-05	0.000193139		72	6.8e-05	0.000176943		72	4.5e-05	0.000235501					0					0					0						0				0				0
		0				0				0				0				0			72.125	8.8e-05	0.000214438			72.125	4.5e-05	0.000235501			72.125	1.9e-05	6.34177e-05				72.125	2.8e-05	0.000217461		72.125	6e-05	0.000226745		72.125	4e-05	0.000185054		72.125
72.125	7.9e-05	0.000203633		72.125	6e-05	0.000281268		72.125	5.7e-05	0.000186592		72.125	6.8e-05	0.000176943		72.125	4.5e-05	0.000235501					0					0					0						0				0				0
		0				0				0				0				0			72.25	8.6e-05	0.000209564			72.25	4.4e-05	0.000230268			72.25	1.9e-05	6.34177e-05				72.25	2.7e-05	0.000209694		72.25	6.1e-05	0.000230524		72.25	3.9e-05	0.000180428		72.25
72.25	7.7e-05	0.000198478		72.25	5.8e-05	0.000271892		72.25	5.7e-05	0.000186592		72.25	6.7e-05	0.000174341		72.25	4.4e-05	0.000230268					0					0					0						0				0				0
		0				0				0				0				0			72.375	8.4e-05	0.000204691			72.375	4.4e-05	0.000230268			72.375	2e-05	6.67555e-05				72.375	2.7e-05	0.000209694		72.375	6e-05	0.000226745		72.375	3.8e-05	0.000175801		72.375
72.375	7.6e-05	0.000195901		72.375	5.9e-05	0.00027658		72.375	5.8e-05	0.000189865		72.375	6.5e-05	0.000169137		72.375	4.4e-05	0.000230268					0					0					0						0				0				0
		0				0				0				0				0			72.5	8.1e-05	0.00019738			72.5	4.4e-05	0.000230268			72.5	2e-05	6.67555e-05				72.5	2.7e-05	0.000209694		72.5	5.9e-05	0.000222966		72.5	3.7e-05	0.000171175		72.5
72.5	7.5e-05	0.000193323		72.5	5.9e-05	0.00027658		72.5	5.8e-05	0.000189865		72.5	6.6e-05	0.000171739		72.5	4.4e-05	0.000230268					0					0					0						0				0				0
		0				0				0				0				0			72.625	8.2e-05	0.000199817			72.625	4.4e-05	0.000230268			72.625	2.1e-05	7.00932e-05				72.625	2.7e-05	0.000209694		72.625	6e-05	0.000226745		72.625	3.7e-05	0.000171175		72.625
72.625	7.4e-05	0.000190745		72.625	5.9e-05	0.00027658		72.625	5.9e-05	0.000193139		72.625	6.5e-05	0.000169137		72.625	4.4e-05	0.000230268					0					0					0						0				0				0
		0				0				0				0				0			72.75	8.3e-05	0.000202254			72.75	4.4e-05	0.000230268			72.75	2.1e-05	7.00932e-05				72.75	2.7e-05	0.000209694		72.75	5.9e-05	0.000222966		72.75	3.6e-05	0.000166549		72.75
72.75	7.4e-05	0.000190745		72.75	6e-05	0.000281268		72.75	5.9e-05	0.000193139		72.75	6.4e-05	0.000166535		72.75	4.4e-05	0.000230268					0					0					0						0				0				0
		0				0				0				0				0			72.875	8.3e-05	0.000202254			72.875	4.3e-05	0.000225034			72.875	2.1e-05	7.00932e-05				72.875	2.7e-05	0.000209694		72.875	5.9e-05	0.000222966		72.875	3.6e-05	0.000166549		72.875
72.875	7.3e-05	0.000188168		72.875	6.1e-05	0.000285955		72.875	5.8e-05	0.000189865		72.875	6.5e-05	0.000169137		72.875	4.3e-05	0.000225034					0					0					0						0				0				0
		0				0				0				0				0			73	8.3e-05	0.000202254			73	4.2e-05	0.000219801			73	2.1e-05	7.00932e-05				73	2.6e-05	0.000201928		73	5.9e-05	0.000222966		73	3.6e-05	0.000166549		73
73	7.4e-05	0.000190745		73	6.1e-05	0.000285955		73	5.7e-05	0.000186592		73	6.5e-05	0.000169137		73	4.2e-05	0.000219801					0					0					0						0				0				0
		0				0				0				0				0			73.125	8.1e-05	0.00019738			73.125	4.2e-05	0.000219801			73.125	2.1e-05	7.00932e-05				73.125	2.7e-05	0.000209694		73.125	5.9e-05	0.000222966		73.125	3.8e-05	0.000175801		73.125
73.125	7.1e-05	0.000183012		73.125	5.9e-05	0.00027658		73.125	5.5e-05	0.000180045		73.125	6.4e-05	0.000166535		73.125	4.2e-05	0.000219801					0					0					0						0				0				0
		0				0				0				0				0			73.25	8.2e-05	0.000199817			73.25	4.3e-05	0.000225034			73.25	2.1e-05	7.00932e-05				73.25	2.7e-05	0.000209694		73.25	6e-05	0.000226745		73.25	3.8e-05	0.000175801		73.25
73.25	7.2e-05	0.00018559		73.25	5.8e-05	0.000271892		73.25	5.6e-05	0.000183318		73.25	6.4e-05	0.000166535		73.25	4.3e-05	0.000225034					0					0					0						0				0				0
		0				0				0				0				0			73.375	8e-05	0.000194944			73.375	4.3e-05	0.000225034			73.375	2.1e-05	7.00932e-05				73.375	2.7e-05	0.000209694		73.375	5.9e-05	0.000222966		73.375	3.7e-05	0.000171175		73.375
73.375	7.4e-05	0.000190745		73.375	5.8e-05	0.000271892		73.375	5.5e-05	0.000180045		73.375	6.4e-05	0.000166535		73.375	4.3e-05	0.000225034					0					0					0						0				0				0
		0				0				0				0				0			73.5	7.9e-05	0.000192507			73.5	4.2e-05	0.000219801			73.5	2e-05	6.67555e-05				73.5	2.7e-05	0.000209694		73.5	5.7e-05	0.000215408		73.5	3.7e-05	0.000171175		73.5
73.5	7.3e-05	0.000188168		73.5	5.8e-05	0.000271892		73.5	5.5e-05	0.000180045		73.5	6.5e-05	0.000169137		73.5	4.2e-05	0.000219801					0					0					0						0				0				0
		0				0				0				0				0			73.625	7.7e-05	0.000187633			73.625	4.2e-05	0.000219801			73.625	2.1e-05	7.00932e-05				73.625	2.6e-05	0.000201928		73.625	5.9e-05	0.000222966		73.625	3.6e-05	0.000166549		73.625
73.625	7.1e-05	0.000183012		73.625	5.7e-05	0.000267204		73.625	5.4e-05	0.000176771		73.625	6.4e-05	0.000166535		73.625	4.2e-05	0.000219801					0					0					0						0				0				0
		0				0				0				0				0			73.75	7.8e-05	0.00019007			73.75	4.2e-05	0.000219801			73.75	2.1e-05	7.00932e-05				73.75	2.6e-05	0.000201928		73.75	6.1e-05	0.000230524		73.75	3.6e-05	0.000166549		73.75
73.75	7.3e-05	0.000188168		73.75	5.6e-05	0.000262516		73.75	5.4e-05	0.000176771		73.75	6.2e-05	0.000161331		73.75	4.2e-05	0.000219801					0					0					0						0				0				0
		0				0				0				0				0			73.875	8e-05	0.000194944			73.875	4.2e-05	0.000219801			73.875	2.2e-05	7.3431e-05				73.875	2.6e-05	0.000201928		73.875	6.3e-05	0.000238083		73.875	3.8e-05	0.000175801		73.875
73.875	7.2e-05	0.00018559		73.875	5.7e-05	0.000267204		73.875	5.3e-05	0.000173497		73.875	6e-05	0.000156126		73.875	4.2e-05	0.000219801					0					0					0						0				0				0
		0				0				0				0				0			74	7.9e-05	0.000192507			74	4.2e-05	0.000219801			74	2.1e-05	7.00932e-05				74	2.6e-05	0.000201928		74	6e-05	0.000226745		74	3.6e-05	0.000166549		74
74	7e-05	0.000180435		74	5.6e-05	0.000262516		74	5.2e-05	0.000170224		74	6e-05	0.000156126		74	4.2e-05	0.000219801					0					0					0						0				0				0
		0				0				0				0				0			74.125	7.7e-05	0.000187633			74.125	4.1e-05	0.000214568			74.125	2.1e-05	7.00932e-05				74.125	2.6e-05	0.000201928		74.125	5.6e-05	0.000211629		74.125	3.6e-05	0.000166549		74.125
74.125	6.9e-05	0.000177857		74.125	5.7e-05	0.000267204		74.125	5.4e-05	0.000176771		74.125	6.2e-05	0.000161331		74.125	4.1e-05	0.000214568					0					0					0						0				0				0
		0				0				0				0				0			74.25	7.6e-05	0.000185196			74.25	4.1e-05	0.000214568			74.25	2.1e-05	7.00932e-05				74.25	2.6e-05	0.000201928		74.25	5.5e-05	0.00020785		74.25	3.7e-05	0.000171175		74.25
74.25	7.2e-05	0.00018559		74.25	5.8e-05	0.000271892		74.25	5.5e-05	0.000180045		74.25	6.1e-05	0.000158729		74.25	4.1e-05	0.000214568					0					0					0						0				0				0
		0				0				0				0				0			74.375	7.6e-05	0.000185196			74.375	4.1e-05	0.000214568			74.375	2.2e-05	7.3431e-05				74.375	2.6e-05	0.000201928		74.375	5.7e-05	0.000215408		74.375	3.7e-05	0.000171175		74.375
74.375	7.4e-05	0.000190745		74.375	5.7e-05	0.000267204		74.375	5.5e-05	0.000180045		74.375	6.2e-05	0.000161331		74.375	4.1e-05	0.000214568					0					0					0						0				0				0
		0				0				0				0				0			74.5	7.9e-05	0.000192507			74.5	4.1e-05	0.000214568			74.5	2.2e-05	7.3431e-05				74.5	2.7e-05	0.000209694		74.5	5.8e-05	0.000219187		74.5	3.6e-05	0.000166549		74.5
74.5	7e-05	0.000180435		74.5	5.6e-05	0.000262516		74.5	5.3e-05	0.000173497		74.5	6.1e-05	0.000158729		74.5	4.1e-05	0.000214568					0					0					0						0				0				0
		0				0				0				0				0			74.625	7.9e-05	0.000192507			74.625	4.1e-05	0.000214568			74.625	2.2e-05	7.3431e-05				74.625	2.6e-05	0.000201928		74.625	5.9e-05	0.000222966		74.625	3.6e-05	0.000166549		74.625
74.625	6.9e-05	0.000177857		74.625	5.6e-05	0.000262516		74.625	5.2e-05	0.000170224		74.625	6.1e-05	0.000158729		74.625	4.1e-05	0.000214568					0					0					0						0				0				0
		0				0				0				0				0			74.75	7.6e-05	0.000185196			74.75	4e-05	0.000209334			74.75	2.2e-05	7.3431e-05				74.75	2.6e-05	0.000201928		74.75	5.9e-05	0.000222966		74.75	3.6e-05	0.000166549		74.75
74.75	7e-05	0.000180435		74.75	5.6e-05	0.000262516		74.75	5.1e-05	0.00016695		74.75	6e-05	0.000156126		74.75	4e-05	0.000209334					0					0					0						0				0				0
		0				0				0				0				0			74.875	7.4e-05	0.000180323			74.875	4e-05	0.000209334			74.875	2.2e-05	7.3431e-05				74.875	2.6e-05	0.000201928		74.875	5.9e-05	0.000222966		74.875	3.5e-05	0.000161922		74.875
74.875	6.7e-05	0.000172702		74.875	5.6e-05	0.000262516		74.875	5e-05	0.000163677		74.875	5.9e-05	0.000153524		74.875	4e-05	0.000209334					0					0					0						0				0				0
		0				0				0				0				0			75	7.3e-05	0.000177886			75	4.1e-05	0.000214568			75	2.2e-05	7.3431e-05				75	2.5e-05	0.000194161		75	5.6e-05	0.000211629		75	3.5e-05	0.000161922		75
75	6.9e-05	0.000177857		75	5.6e-05	0.000262516		75	5.2e-05	0.000170224		75	6e-05	0.000156126		75	4.1e-05	0.000214568					0					0					0						0				0				0
		0				0				0				0				0			75.125	7.5e-05	0.00018276			75.125	4.1e-05	0.000214568			75.125	2.2e-05	7.3431e-05				75.125	2.5e-05	0.000194161		75.125	5.6e-05	0.000211629		75.125	3.4e-05	0.000157296		75.125
75.125	6.7e-05	0.000172702		75.125	5.6e-05	0.000262516		75.125	5.2e-05	0.000170224		75.125	6e-05	0.000156126		75.125	4.1e-05	0.000214568					0					0					0						0				0				0
		0				0				0				0				0			75.25	7.5e-05	0.00018276			75.25	4e-05	0.000209334			75.25	2.2e-05	7.3431e-05				75.25	2.5e-05	0.000194161		75.25	5.5e-05	0.00020785		75.25	3.3e-05	0.00015267		75.25
75.25	6.7e-05	0.000172702		75.25	5.5e-05	0.000257829		75.25	5.2e-05	0.000170224		75.25	5.9e-05	0.000153524		75.25	4e-05	0.000209334					0					0					0						0				0				0
		0				0				0				0				0			75.375	7.5e-05	0.00018276			75.375	4e-05	0.000209334			75.375	2.2e-05	7.3431e-05				75.375	2.5e-05	0.000194161		75.375	5.4e-05	0.000204071		75.375	3.4e-05	0.000157296		75.375
75.375	6.8e-05	0.000175279		75.375	5.5e-05	0.000257829		75.375	5.1e-05	0.00016695		75.375	5.9e-05	0.000153524		75.375	4e-05	0.000209334					0					0					0						0				0				0
		0				0				0				0				0			75.5	7.5e-05	0.00018276			75.5	4e-05	0.000209334			75.5	2.2e-05	7.3431e-05				75.5	2.5e-05	0.000194161		75.5	5.7e-05	0.000215408		75.5	3.5e-05	0.000161922		75.5
75.5	6.6e-05	0.000170124		75.5	5.4e-05	0.000253141		75.5	5.1e-05	0.00016695		75.5	5.8e-05	0.000150922		75.5	4e-05	0.000209334					0					0					0						0				0				0
		0				0				0				0				0			75.625	7.4e-05	0.000180323			75.625	4e-05	0.000209334			75.625	2.2e-05	7.3431e-05				75.625	2.5e-05	0.000194161		75.625	5.7e-05	0.000215408		75.625	3.3e-05	0.00015267		75.625
75.625	6.6e-05	0.000170124		75.625	5.5e-05	0.000257829		75.625	4.9e-05	0.000160403		75.625	5.8e-05	0.000150922		75.625	4e-05	0.000209334					0					0					0						0				0				0
		0				0				0				0				0			75.75	7.5e-05	0.00018276			75.75	4e-05	0.000209334			75.75	2.3e-05	7.67688e-05				75.75	2.5e-05	0.000194161		75.75	5.7e-05	0.000215408		75.75	3.3e-05	0.00015267		75.75
75.75	6.7e-05	0.000172702		75.75	5.5e-05	0.000257829		75.75	4.8e-05	0.00015713		75.75	5.7e-05	0.00014832		75.75	4e-05	0.000209334					0					0					0						0				0				0
		0				0				0				0				0			75.875	7.4e-05	0.000180323			75.875	3.9e-05	0.000204101			75.875	2.3e-05	7.67688e-05				75.875	2.5e-05	0.000194161		75.875	5.5e-05	0.00020785		75.875	3.3e-05	0.00015267		75.875
75.875	6.6e-05	0.000170124		75.875	5.4e-05	0.000253141		75.875	4.9e-05	0.000160403		75.875	5.7e-05	0.00014832		75.875	3.9e-05	0.000204101					0					0					0						0				0				0
		0				0				0				0				0			76	7.4e-05	0.000180323			76	3.9e-05	0.000204101			76	2.2e-05	7.3431e-05				76	2.5e-05	0.000194161		76	5.4e-05	0.000204071		76	3.3e-05	0.00015267		76
76	6.5e-05	0.000167547		76	5.3e-05	0.000248453		76	4.8e-05	0.00015713		76	5.8e-05	0.000150922		76	3.9e-05	0.000204101					0					0					0						0				0				0
		0				0				0				0				0			76.125	7.2e-05	0.000175449			76.125	3.9e-05	0.000204101			76.125	2.2e-05	7.3431e-05				76.125	2.5e-05	0.000194161		76.125	5.6e-05	0.000211629		76.125	3.4e-05	0.000157296		76.125
76.125	6.5e-05	0.000167547		76.125	5.4e-05	0.000253141		76.125	4.9e-05	0.000160403		76.125	5.8e-05	0.000150922		76.125	3.9e-05	0.000204101					0					0					0						0				0				0
		0				0				0				0				0			76.25	7e-05	0.000170576			76.25	3.9e-05	0.000204101			76.25	2.2e-05	7.3431e-05				76.25	2.5e-05	0.000194161		76.25	5.8e-05	0.000219187		76.25	3.3e-05	0.00015267		76.25
76.25	6.4e-05	0.000164969		76.25	5.3e-05	0.000248453		76.25	5.1e-05	0.00016695		76.25	5.7e-05	0.00014832		76.25	3.9e-05	0.000204101					0					0					0						0				0				0
		0				0				0				0				0			76.375	7.2e-05	0.000175449			76.375	3.9e-05	0.000204101			76.375	2.2e-05	7.3431e-05				76.375	2.5e-05	0.000194161		76.375	5.9e-05	0.000222966		76.375	3.3e-05	0.00015267		76.375
76.375	6.3e-05	0.000162391		76.375	5.3e-05	0.000248453		76.375	4.9e-05	0.000160403		76.375	5.7e-05	0.00014832		76.375	3.9e-05	0.000204101					0					0					0						0				0				0
		0				0				0				0				0			76.5	7.2e-05	0.000175449			76.5	3.8e-05	0.000198868			76.5	2.2e-05	7.3431e-05				76.5	2.5e-05	0.000194161		76.5	5.7e-05	0.000215408		76.5	3.2e-05	0.000148043		76.5
76.5	6.5e-05	0.000167547		76.5	5.3e-05	0.000248453		76.5	4.7e-05	0.000153856		76.5	5.5e-05	0.000143116		76.5	3.8e-05	0.000198868					0					0					0						0				0				0
		0				0				0				0				0			76.625	7e-05	0.000170576			76.625	3.8e-05	0.000198868			76.625	2.3e-05	7.67688e-05				76.625	2.5e-05	0.000194161		76.625	5.5e-05	0.00020785		76.625	3.2e-05	0.000148043		76.625
76.625	6.6e-05	0.000170124		76.625	5.3e-05	0.000248453		76.625	4.7e-05	0.000153856		76.625	5.7e-05	0.00014832		76.625	3.8e-05	0.000198868					0					0					0						0				0				0
		0				0				0				0				0			76.75	7.1e-05	0.000173012			76.75	3.9e-05	0.000204101			76.75	2.3e-05	7.67688e-05				76.75	2.5e-05	0.000194161		76.75	5.6e-05	0.000211629		76.75	3.2e-05	0.000148043		76.75
76.75	6.5e-05	0.000167547		76.75	5.2e-05	0.000243765		76.75	4.8e-05	0.00015713		76.75	5.7e-05	0.00014832		76.75	3.9e-05	0.000204101					0					0					0						0				0				0
		0				0				0				0				0			76.875	7e-05	0.000170576			76.875	3.9e-05	0.000204101			76.875	2.3e-05	7.67688e-05				76.875	2.4e-05	0.000186395		76.875	5.6e-05	0.000211629		76.875	3.2e-05	0.000148043		76.875
76.875	6.5e-05	0.000167547		76.875	5.1e-05	0.000239077		76.875	4.8e-05	0.00015713		76.875	5.6e-05	0.000145718		76.875	3.9e-05	0.000204101					0					0					0						0				0				0
		0				0				0				0				0			77	7e-05	0.000170576			77	3.8e-05	0.000198868			77	2.3e-05	7.67688e-05				77	2.4e-05	0.000186395		77	5.5e-05	0.00020785		77	3.2e-05	0.000148043		77
77	6.4e-05	0.000164969		77	5.1e-05	0.000239077		77	4.8e-05	0.00015713		77	5.5e-05	0.000143116		77	3.8e-05	0.000198868					0					0					0						0				0				0
		0				0				0				0				0			77.125	7e-05	0.000170576			77.125	3.8e-05	0.000198868			77.125	2.3e-05	7.67688e-05				77.125	2.4e-05	0.000186395		77.125	5.6e-05	0.000211629		77.125	3.2e-05	0.000148043		77.125
77.125	6.3e-05	0.000162391		77.125	5.1e-05	0.000239077		77.125	4.6e-05	0.000150583		77.125	5.4e-05	0.000140514		77.125	3.8e-05	0.000198868					0					0					0						0				0				0
		0				0				0				0				0			77.25	7e-05	0.000170576			77.25	3.8e-05	0.000198868			77.25	2.2e-05	7.3431e-05				77.25	2.4e-05	0.000186395		77.25	5.5e-05	0.00020785		77.25	3.1e-05	0.000143417		77.25
77.25	6.1e-05	0.000157236		77.25	5.1e-05	0.000239077		77.25	4.6e-05	0.000150583		77.25	5.5e-05	0.000143116		77.25	3.8e-05	0.000198868					0					0					0						0				0				0
		0				0				0				0				0			77.375	6.9e-05	0.000168139			77.375	3.8e-05	0.000198868			77.375	2.3e-05	7.67688e-05				77.375	2.4e-05	0.000186395		77.375	5.3e-05	0.000200292		77.375	3.1e-05	0.000143417		77.375
77.375	6.3e-05	0.000162391		77.375	5.3e-05	0.000248453		77.375	4.7e-05	0.000153856		77.375	5.3e-05	0.000137912		77.375	3.8e-05	0.000198868					0					0					0						0				0				0
		0				0				0				0				0			77.5	6.9e-05	0.000168139			77.5	3.8e-05	0.000198868			77.5	2.4e-05	8.01065e-05				77.5	2.4e-05	0.000186395		77.5	5.4e-05	0.000204071		77.5	3.2e-05	0.000148043		77.5
77.5	6.3e-05	0.000162391		77.5	5.3e-05	0.000248453		77.5	4.7e-05	0.000153856		77.5	5.2e-05	0.00013531		77.5	3.8e-05	0.000198868					0					0					0						0				0				0
		0				0				0				0				0			77.625	6.7e-05	0.000163265			77.625	3.8e-05	0.000198868			77.625	2.4e-05	8.01065e-05				77.625	2.4e-05	0.000186395		77.625	5.5e-05	0.00020785		77.625	3.2e-05	0.000148043		77.625
77.625	6.2e-05	0.000159814		77.625	5.2e-05	0.000243765		77.625	4.8e-05	0.00015713		77.625	5.2e-05	0.00013531		77.625	3.8e-05	0.000198868					0					0					0						0				0				0
		0				0				0				0				0			77.75	6.8e-05	0.000165702			77.75	3.8e-05	0.000198868			77.75	2.4e-05	8.01065e-05				77.75	2.3e-05	0.000178628		77.75	5.3e-05	0.000200292		77.75	3.2e-05	0.000148043		77.75
77.75	6.4e-05	0.000164969		77.75	5e-05	0.00023439		77.75	4.7e-05	0.000153856		77.75	5.3e-05	0.000137912		77.75	3.8e-05	0.000198868					0					0					0						0				0				0
		0				0				0				0				0			77.875	6.9e-05	0.000168139			77.875	3.7e-05	0.000193634			77.875	2.3e-05	7.67688e-05				77.875	2.3e-05	0.000178628		77.875	5.3e-05	0.000200292		77.875	3.3e-05	0.00015267		77.875
77.875	6.4e-05	0.000164969		77.875	5e-05	0.00023439		77.875	4.7e-05	0.000153856		77.875	5.4e-05	0.000140514		77.875	3.7e-05	0.000193634					0					0					0						0				0				0
		0				0				0				0				0			78	6.8e-05	0.000165702			78	3.6e-05	0.000188401			78	2.4e-05	8.01065e-05				78	2.3e-05	0.000178628		78	5.2e-05	0.000196513		78	3.3e-05	0.00015267		78
78	6.3e-05	0.000162391		78	4.9e-05	0.000229702		78	4.7e-05	0.000153856		78	5.2e-05	0.00013531		78	3.6e-05	0.000188401					0					0					0						0				0				0
		0				0				0				0				0			78.125	6.7e-05	0.000163265			78.125	3.7e-05	0.000193634			78.125	2.4e-05	8.01065e-05				78.125	2.3e-05	0.000178628		78.125	5.3e-05	0.000200292		78.125	3.2e-05	0.000148043		78.125
78.125	6.2e-05	0.000159814		78.125	5e-05	0.00023439		78.125	4.6e-05	0.000150583		78.125	5.1e-05	0.000132707		78.125	3.7e-05	0.000193634					0					0					0						0				0				0
		0				0				0				0				0			78.25	6.7e-05	0.000163265			78.25	3.7e-05	0.000193634			78.25	2.3e-05	7.67688e-05				78.25	2.3e-05	0.000178628		78.25	5.5e-05	0.00020785		78.25	3.1e-05	0.000143417		78.25
78.25	6.1e-05	0.000157236		78.25	5e-05	0.00023439		78.25	4.6e-05	0.000150583		78.25	5.1e-05	0.000132707		78.25	3.7e-05	0.000193634					0					0					0						0				0				0
		0				0				0				0				0			78.375	6.7e-05	0.000163265			78.375	3.7e-05	0.000193634			78.375	2.4e-05	8.01065e-05				78.375	2.3e-05	0.000178628		78.375	5.3e-05	0.000200292		78.375	3.1e-05	0.000143417		78.375
78.375	6e-05	0.000154658		78.375	5e-05	0.00023439		78.375	4.6e-05	0.000150583		78.375	5.1e-05	0.000132707		78.375	3.7e-05	0.000193634					0					0					0						0				0				0
		0				0				0				0				0			78.5	6.6e-05	0.000160829			78.5	3.7e-05	0.000193634			78.5	2.4e-05	8.01065e-05				78.5	2.3e-05	0.000178628		78.5	5.1e-05	0.000192734		78.5	3.1e-05	0.000143417		78.5
78.5	6.2e-05	0.000159814		78.5	4.9e-05	0.000229702		78.5	4.5e-05	0.000147309		78.5	5.1e-05	0.000132707		78.5	3.7e-05	0.000193634					0					0					0						0				0				0
		0				0				0				0				0			78.625	6.7e-05	0.000163265			78.625	3.6e-05	0.000188401			78.625	2.4e-05	8.01065e-05				78.625	2.3e-05	0.000178628		78.625	5.2e-05	0.000196513		78.625	3e-05	0.000138791		78.625
78.625	6.2e-05	0.000159814		78.625	4.9e-05	0.000229702		78.625	4.4e-05	0.000144036		78.625	5.1e-05	0.000132707		78.625	3.6e-05	0.000188401					0					0					0						0				0				0
		0				0				0				0				0			78.75	6.7e-05	0.000163265			78.75	3.6e-05	0.000188401			78.75	2.4e-05	8.01065e-05				78.75	2.3e-05	0.000178628		78.75	5.3e-05	0.000200292		78.75	3e-05	0.000138791		78.75
78.75	6.2e-05	0.000159814		78.75	5e-05	0.00023439		78.75	4.4e-05	0.000144036		78.75	5.1e-05	0.000132707		78.75	3.6e-05	0.000188401					0					0					0						0				0				0
		0				0				0				0				0			78.875	6.6e-05	0.000160829			78.875	3.7e-05	0.000193634			78.875	2.4e-05	8.01065e-05				78.875	2.3e-05	0.000178628		78.875	5.4e-05	0.000204071		78.875	3e-05	0.000138791		78.875
78.875	6.2e-05	0.000159814		78.875	4.9e-05	0.000229702		78.875	4.3e-05	0.000140762		78.875	5e-05	0.000130105		78.875	3.7e-05	0.000193634					0					0					0						0				0				0
		0				0				0				0				0			79	6.5e-05	0.000158392			79	3.7e-05	0.000193634			79	2.4e-05	8.01065e-05				79	2.3e-05	0.000178628		79	5.3e-05	0.000200292		79	3e-05	0.000138791		79
79	6.2e-05	0.000159814		79	4.9e-05	0.000229702		79	4.3e-05	0.000140762		79	5.1e-05	0.000132707		79	3.7e-05	0.000193634					0					0					0						0				0				0
		0				0				0				0				0			79.125	6.5e-05	0.000158392			79.125	3.7e-05	0.000193634			79.125	2.5e-05	8.34443e-05				79.125	2.3e-05	0.000178628		79.125	5.4e-05	0.000204071		79.125	2.9e-05	0.000134164		79.125
79.125	6.1e-05	0.000157236		79.125	4.9e-05	0.000229702		79.125	4.4e-05	0.000144036		79.125	5.1e-05	0.000132707		79.125	3.7e-05	0.000193634					0					0					0						0				0				0
		0				0				0				0				0			79.25	6.5e-05	0.000158392			79.25	3.7e-05	0.000193634			79.25	2.4e-05	8.01065e-05				79.25	2.3e-05	0.000178628		79.25	5.3e-05	0.000200292		79.25	3e-05	0.000138791		79.25
79.25	6.1e-05	0.000157236		79.25	4.9e-05	0.000229702		79.25	4.4e-05	0.000144036		79.25	5e-05	0.000130105		79.25	3.7e-05	0.000193634					0					0					0						0				0				0
		0				0				0				0				0			79.375	6.4e-05	0.000155955			79.375	3.6e-05	0.000188401			79.375	2.4e-05	8.01065e-05				79.375	2.2e-05	0.000170862		79.375	5.3e-05	0.000200292		79.375	3.1e-05	0.000143417		79.375
79.375	6e-05	0.000154658		79.375	4.8e-05	0.000225014		79.375	4.3e-05	0.000140762		79.375	5e-05	0.000130105		79.375	3.6e-05	0.000188401					0					0					0						0				0				0
		0				0				0				0				0			79.5	6.2e-05	0.000151081			79.5	3.6e-05	0.000188401			79.5	2.4e-05	8.01065e-05				79.5	2.3e-05	0.000178628		79.5	5.2e-05	0.000196513		79.5	3e-05	0.000138791		79.5
79.5	5.7e-05	0.000146925		79.5	4.7e-05	0.000220326		79.5	4.3e-05	0.000140762		79.5	4.9e-05	0.000127503		79.5	3.6e-05	0.000188401					0					0					0						0				0				0
		0				0				0				0				0			79.625	6.3e-05	0.000153518			79.625	3.6e-05	0.000188401			79.625	2.4e-05	8.01065e-05				79.625	2.3e-05	0.000178628		79.625	5.2e-05	0.000196513		79.625	2.9e-05	0.000134164		79.625
79.625	5.9e-05	0.000152081		79.625	4.7e-05	0.000220326		79.625	4.3e-05	0.000140762		79.625	5e-05	0.000130105		79.625	3.6e-05	0.000188401					0					0					0						0				0				0
		0				0				0				0				0			79.75	6.5e-05	0.000158392			79.75	3.6e-05	0.000188401			79.75	2.3e-05	7.67688e-05				79.75	2.2e-05	0.000170862		79.75	5.4e-05	0.000204071		79.75	3e-05	0.000138791		79.75
79.75	5.9e-05	0.000152081		79.75	4.9e-05	0.000229702		79.75	4.3e-05	0.000140762		79.75	5e-05	0.000130105		79.75	3.6e-05	0.000188401					0					0					0						0				0				0
		0				0				0				0				0			79.875	6.4e-05	0.000155955			79.875	3.5e-05	0.000183167			79.875	2.4e-05	8.01065e-05				79.875	2.2e-05	0.000170862		79.875	5.2e-05	0.000196513		79.875	3e-05	0.000138791		79.875
79.875	5.8e-05	0.000149503		79.875	4.8e-05	0.000225014		79.875	4.1e-05	0.000134215		79.875	5e-05	0.000130105		79.875	3.5e-05	0.000183167					0					0					0						0				0				0
		0				0				0				0				0			80	6.3e-05	0.000153518			80	3.5e-05	0.000183167			80	2.4e-05	8.01065e-05				80	2.2e-05	0.000170862		80	5.1e-05	0.000192734		80	3e-05	0.000138791		80
80	5.7e-05	0.000146925		80	4.7e-05	0.000220326		80	4.3e-05	0.000140762		80	4.9e-05	0.000127503		80	3.5e-05	0.000183167					0					0					0						0				0				0
		0				0				0				0				0			80.125	6.2e-05	0.000151081			80.125	3.5e-05	0.000183167			80.125	2.3e-05	7.67688e-05				80.125	2.2e-05	0.000170862		80.125	5.1e-05	0.000192734		80.125	3e-05	0.000138791		80.125
80.125	5.7e-05	0.000146925		80.125	4.7e-05	0.000220326		80.125	4.4e-05	0.000144036		80.125	4.9e-05	0.000127503		80.125	3.5e-05	0.000183167					0					0					0						0				0				0
		0				0				0				0				0			80.25	6.2e-05	0.000151081			80.25	3.5e-05	0.000183167			80.25	2.4e-05	8.01065e-05				80.25	2.2e-05	0.000170862		80.25	5e-05	0.000188954		80.25	3e-05	0.000138791		80.25
80.25	5.8e-05	0.000149503		80.25	4.7e-05	0.000220326		80.25	4.4e-05	0.000144036		80.25	4.8e-05	0.000124901		80.25	3.5e-05	0.000183167					0					0					0						0				0				0
		0				0				0				0				0			80.375	6.1e-05	0.000148645			80.375	3.5e-05	0.000183167			80.375	2.5e-05	8.34443e-05				80.375	2.2e-05	0.000170862		80.375	5e-05	0.000188954		80.375	3e-05	0.000138791		80.375
80.375	5.8e-05	0.000149503		80.375	4.7e-05	0.000220326		80.375	4.5e-05	0.000147309		80.375	4.7e-05	0.000122299		80.375	3.5e-05	0.000183167					0					0					0						0				0				0
		0				0				0				0				0			80.5	5.9e-05	0.000143771			80.5	3.6e-05	0.000188401			80.5	2.5e-05	8.34443e-05				80.5	2.2e-05	0.000170862		80.5	5.2e-05	0.000196513		80.5	2.8e-05	0.000129538		80.5
80.5	5.8e-05	0.000149503		80.5	4.7e-05	0.000220326		80.5	4.3e-05	0.000140762		80.5	4.8e-05	0.000124901		80.5	3.6e-05	0.000188401					0					0					0						0				0				0
		0				0				0				0				0			80.625	6e-05	0.000146208			80.625	3.6e-05	0.000188401			80.625	2.5e-05	8.34443e-05				80.625	2.2e-05	0.000170862		80.625	5.1e-05	0.000192734		80.625	2.8e-05	0.000129538		80.625
80.625	5.8e-05	0.000149503		80.625	4.7e-05	0.000220326		80.625	4.2e-05	0.000137489		80.625	4.8e-05	0.000124901		80.625	3.6e-05	0.000188401					0					0					0						0				0				0
		0				0				0				0				0			80.75	6.1e-05	0.000148645			80.75	3.5e-05	0.000183167			80.75	2.4e-05	8.01065e-05				80.75	2.2e-05	0.000170862		80.75	5.1e-05	0.000192734		80.75	2.9e-05	0.000134164		80.75
80.75	5.7e-05	0.000146925		80.75	4.6e-05	0.000215638		80.75	4.3e-05	0.000140762		80.75	4.8e-05	0.000124901		80.75	3.5e-05	0.000183167					0					0					0						0				0				0
		0				0				0				0				0			80.875	6.1e-05	0.000148645			80.875	3.5e-05	0.000183167			80.875	2.5e-05	8.34443e-05				80.875	2.2e-05	0.000170862		80.875	5e-05	0.000188954		80.875	2.9e-05	0.000134164		80.875
80.875	5.6e-05	0.000144348		80.875	4.5e-05	0.000210951		80.875	4.3e-05	0.000140762		80.875	4.7e-05	0.000122299		80.875	3.5e-05	0.000183167					0					0					0						0				0				0
		0				0				0				0				0			81	6e-05	0.000146208			81	3.5e-05	0.000183167			81	2.5e-05	8.34443e-05				81	2.2e-05	0.000170862		81	4.9e-05	0.000185175		81	2.8e-05	0.000129538		81
81	5.6e-05	0.000144348		81	4.6e-05	0.000215638		81	4.1e-05	0.000134215		81	4.7e-05	0.000122299		81	3.5e-05	0.000183167					0					0					0						0				0				0
		0				0				0				0				0			81.125	6.2e-05	0.000151081			81.125	3.5e-05	0.000183167			81.125	2.4e-05	8.01065e-05				81.125	2.2e-05	0.000170862		81.125	5e-05	0.000188954		81.125	2.8e-05	0.000129538		81.125
81.125	5.6e-05	0.000144348		81.125	4.6e-05	0.000215638		81.125	4.1e-05	0.000134215		81.125	4.6e-05	0.000119697		81.125	3.5e-05	0.000183167					0					0					0						0				0				0
		0				0				0				0				0			81.25	6e-05	0.000146208			81.25	3.5e-05	0.000183167			81.25	2.5e-05	8.34443e-05				81.25	2.2e-05	0.000170862		81.25	5.1e-05	0.000192734		81.25	2.8e-05	0.000129538		81.25
81.25	5.6e-05	0.000144348		81.25	4.5e-05	0.000210951		81.25	4.1e-05	0.000134215		81.25	4.6e-05	0.000119697		81.25	3.5e-05	0.000183167					0					0					0						0				0				0
		0				0				0				0				0			81.375	6e-05	0.000146208			81.375	3.5e-05	0.000183167			81.375	2.5e-05	8.34443e-05				81.375	2.2e-05	0.000170862		81.375	5.2e-05	0.000196513		81.375	2.7e-05	0.000124912		81.375
81.375	5.6e-05	0.000144348		81.375	4.6e-05	0.000215638		81.375	4.1e-05	0.000134215		81.375	4.7e-05	0.000122299		81.375	3.5e-05	0.000183167					0					0					0						0				0				0
		0				0				0				0				0			81.5	5.9e-05	0.000143771			81.5	3.4e-05	0.000177934			81.5	2.5e-05	8.34443e-05				81.5	2.2e-05	0.000170862		81.5	5.1e-05	0.000192734		81.5	2.8e-05	0.000129538		81.5
81.5	5.4e-05	0.000139192		81.5	4.7e-05	0.000220326		81.5	4.1e-05	0.000134215		81.5	4.7e-05	0.000122299		81.5	3.4e-05	0.000177934					0					0					0						0				0				0
		0				0				0				0				0			81.625	5.9e-05	0.000143771			81.625	3.4e-05	0.000177934			81.625	2.6e-05	8.67821e-05				81.625	2.2e-05	0.000170862		81.625	5e-05	0.000188954		81.625	2.8e-05	0.000129538		81.625
81.625	5.6e-05	0.000144348		81.625	4.6e-05	0.000215638		81.625	4.1e-05	0.000134215		81.625	4.6e-05	0.000119697		81.625	3.4e-05	0.000177934					0					0					0						0				0				0
		0				0				0				0				0			81.75	5.9e-05	0.000143771			81.75	3.4e-05	0.000177934			81.75	2.5e-05	8.34443e-05				81.75	2.1e-05	0.000163095		81.75	4.8e-05	0.000181396		81.75	2.8e-05	0.000129538		81.75
81.75	5.5e-05	0.00014177		81.75	4.7e-05	0.000220326		81.75	4.1e-05	0.000134215		81.75	4.6e-05	0.000119697		81.75	3.4e-05	0.000177934					0					0					0						0				0				0
		0				0				0				0				0			81.875	5.9e-05	0.000143771			81.875	3.4e-05	0.000177934			81.875	2.4e-05	8.01065e-05				81.875	2.1e-05	0.000163095		81.875	5e-05	0.000188954		81.875	2.8e-05	0.000129538		81.875
81.875	5.5e-05	0.00014177		81.875	4.5e-05	0.000210951		81.875	4e-05	0.000130941		81.875	4.5e-05	0.000117095		81.875	3.4e-05	0.000177934					0					0					0						0				0				0
		0				0				0				0				0			82	5.8e-05	0.000141334			82	3.4e-05	0.000177934			82	2.5e-05	8.34443e-05				82	2.2e-05	0.000170862		82	5.1e-05	0.000192734		82	2.8e-05	0.000129538		82
82	5.5e-05	0.00014177		82	4.4e-05	0.000206263		82	4e-05	0.000130941		82	4.5e-05	0.000117095		82	3.4e-05	0.000177934					0					0					0						0				0				0
		0				0				0				0				0			82.125	6e-05	0.000146208			82.125	3.4e-05	0.000177934			82.125	2.6e-05	8.67821e-05				82.125	2.1e-05	0.000163095		82.125	4.9e-05	0.000185175		82.125	2.9e-05	0.000134164		82.125
82.125	5.4e-05	0.000139192		82.125	4.6e-05	0.000215638		82.125	3.9e-05	0.000127668		82.125	4.4e-05	0.000114493		82.125	3.4e-05	0.000177934					0					0					0						0				0				0
		0				0				0				0				0			82.25	6e-05	0.000146208			82.25	3.4e-05	0.000177934			82.25	2.6e-05	8.67821e-05				82.25	2.1e-05	0.000163095		82.25	4.9e-05	0.000185175		82.25	2.8e-05	0.000129538		82.25
82.25	5.5e-05	0.00014177		82.25	4.6e-05	0.000215638		82.25	3.9e-05	0.000127668		82.25	4.5e-05	0.000117095		82.25	3.4e-05	0.000177934					0					0					0						0				0				0
		0				0				0				0				0			82.375	5.8e-05	0.000141334			82.375	3.4e-05	0.000177934			82.375	2.6e-05	8.67821e-05				82.375	2.1e-05	0.000163095		82.375	4.9e-05	0.000185175		82.375	2.7e-05	0.000124912		82.375
82.375	5.4e-05	0.000139192		82.375	4.5e-05	0.000210951		82.375	4e-05	0.000130941		82.375	4.5e-05	0.000117095		82.375	3.4e-05	0.000177934					0					0					0						0				0				0
		0				0				0				0				0			82.5	5.8e-05	0.000141334			82.5	3.4e-05	0.000177934			82.5	2.6e-05	8.67821e-05				82.5	2.1e-05	0.000163095		82.5	5e-05	0.000188954		82.5	2.7e-05	0.000124912		82.5
82.5	5.3e-05	0.000136615		82.5	4.7e-05	0.000220326		82.5	4e-05	0.000130941		82.5	4.5e-05	0.000117095		82.5	3.4e-05	0.000177934					0					0					0						0				0				0
		0				0				0				0				0			82.625	5.9e-05	0.000143771			82.625	3.4e-05	0.000177934			82.625	2.5e-05	8.34443e-05				82.625	2.1e-05	0.000163095		82.625	5.1e-05	0.000192734		82.625	2.7e-05	0.000124912		82.625
82.625	5.4e-05	0.000139192		82.625	4.6e-05	0.000215638		82.625	4e-05	0.000130941		82.625	4.4e-05	0.000114493		82.625	3.4e-05	0.000177934					0					0					0						0				0				0
		0				0				0				0				0			82.75	5.9e-05	0.000143771			82.75	3.3e-05	0.000172701			82.75	2.5e-05	8.34443e-05				82.75	2.1e-05	0.000163095		82.75	4.9e-05	0.000185175		82.75	2.7e-05	0.000124912		82.75
82.75	5.3e-05	0.000136615		82.75	4.5e-05	0.000210951		82.75	4e-05	0.000130941		82.75	4.4e-05	0.000114493		82.75	3.3e-05	0.000172701					0					0					0						0				0				0
		0				0				0				0				0			82.875	5.8e-05	0.000141334			82.875	3.4e-05	0.000177934			82.875	2.5e-05	8.34443e-05				82.875	2.1e-05	0.000163095		82.875	5.1e-05	0.000192734		82.875	2.7e-05	0.000124912		82.875
82.875	5.1e-05	0.00013146		82.875	4.4e-05	0.000206263		82.875	3.9e-05	0.000127668		82.875	4.4e-05	0.000114493		82.875	3.4e-05	0.000177934					0					0					0						0				0				0
		0				0				0				0				0			83	5.6e-05	0.000136461			83	3.4e-05	0.000177934			83	2.6e-05	8.67821e-05				83	2.1e-05	0.000163095		83	4.9e-05	0.000185175		83	2.7e-05	0.000124912		83
83	5.2e-05	0.000134037		83	4.5e-05	0.000210951		83	3.9e-05	0.000127668		83	4.3e-05	0.000111891		83	3.4e-05	0.000177934					0					0					0						0				0				0
		0				0				0				0				0			83.125	5.7e-05	0.000138897			83.125	3.3e-05	0.000172701			83.125	2.6e-05	8.67821e-05				83.125	2.1e-05	0.000163095		83.125	4.8e-05	0.000181396		83.125	2.6e-05	0.000120285		83.125
83.125	5.3e-05	0.000136615		83.125	4.5e-05	0.000210951		83.125	3.9e-05	0.000127668		83.125	4.4e-05	0.000114493		83.125	3.3e-05	0.000172701					0					0					0						0				0				0
		0				0				0				0				0			83.25	5.6e-05	0.000136461			83.25	3.2e-05	0.000167467			83.25	2.6e-05	8.67821e-05				83.25	2.1e-05	0.000163095		83.25	4.7e-05	0.000177617		83.25	2.7e-05	0.000124912		83.25
83.25	5.3e-05	0.000136615		83.25	4.4e-05	0.000206263		83.25	3.9e-05	0.000127668		83.25	4.3e-05	0.000111891		83.25	3.2e-05	0.000167467					0					0					0						0				0				0
		0				0				0				0				0			83.375	5.7e-05	0.000138897			83.375	3.2e-05	0.000167467			83.375	2.6e-05	8.67821e-05				83.375	2.1e-05	0.000163095		83.375	4.9e-05	0.000185175		83.375	2.7e-05	0.000124912		83.375
83.375	5.3e-05	0.000136615		83.375	4.3e-05	0.000201575		83.375	3.7e-05	0.000121121		83.375	4.4e-05	0.000114493		83.375	3.2e-05	0.000167467					0					0					0						0				0				0
		0				0				0				0				0			83.5	5.7e-05	0.000138897			83.5	3.3e-05	0.000172701			83.5	2.6e-05	8.67821e-05				83.5	2.1e-05	0.000163095		83.5	5e-05	0.000188954		83.5	2.7e-05	0.000124912		83.5
83.5	5.4e-05	0.000139192		83.5	4.3e-05	0.000201575		83.5	3.8e-05	0.000124394		83.5	4.3e-05	0.000111891		83.5	3.3e-05	0.000172701					0					0					0						0				0				0
		0				0				0				0				0			83.625	5.7e-05	0.000138897			83.625	3.3e-05	0.000172701			83.625	2.6e-05	8.67821e-05				83.625	2.1e-05	0.000163095		83.625	4.8e-05	0.000181396		83.625	2.6e-05	0.000120285		83.625
83.625	5.3e-05	0.000136615		83.625	4.3e-05	0.000201575		83.625	3.8e-05	0.000124394		83.625	4.2e-05	0.000109288		83.625	3.3e-05	0.000172701					0					0					0						0				0				0
		0				0				0				0				0			83.75	5.7e-05	0.000138897			83.75	3.3e-05	0.000172701			83.75	2.6e-05	8.67821e-05				83.75	2e-05	0.000155329		83.75	4.8e-05	0.000181396		83.75	2.6e-05	0.000120285		83.75
83.75	5.3e-05	0.000136615		83.75	4.3e-05	0.000201575		83.75	3.7e-05	0.000121121		83.75	4.2e-05	0.000109288		83.75	3.3e-05	0.000172701					0					0					0						0				0				0
		0				0				0				0				0			83.875	5.6e-05	0.000136461			83.875	3.3e-05	0.000172701			83.875	2.6e-05	8.67821e-05				83.875	2.1e-05	0.000163095		83.875	4.8e-05	0.000181396		83.875	2.7e-05	0.000124912		83.875
83.875	5.1e-05	0.00013146		83.875	4.2e-05	0.000196887		83.875	3.8e-05	0.000124394		83.875	4.3e-05	0.000111891		83.875	3.3e-05	0.000172701					0					0					0						0				0				0
		0				0				0				0				0			84	5.5e-05	0.000134024			84	3.3e-05	0.000172701			84	2.6e-05	8.67821e-05				84	2.1e-05	0.000163095		84	4.8e-05	0.000181396		84	2.6e-05	0.000120285		84
84	5e-05	0.000128882		84	4.3e-05	0.000201575		84	3.8e-05	0.000124394		84	4.2e-05	0.000109288		84	3.3e-05	0.000172701					0					0					0						0				0				0
		0				0				0				0				0			84.125	5.5e-05	0.000134024			84.125	3.3e-05	0.000172701			84.125	2.5e-05	8.34443e-05				84.125	2.1e-05	0.000163095		84.125	4.8e-05	0.000181396		84.125	2.5e-05	0.000115659		84.125
84.125	5.1e-05	0.00013146		84.125	4.4e-05	0.000206263		84.125	3.8e-05	0.000124394		84.125	4.2e-05	0.000109288		84.125	3.3e-05	0.000172701					0					0					0						0				0				0
		0				0				0				0				0			84.25	5.6e-05	0.000136461			84.25	3.3e-05	0.000172701			84.25	2.6e-05	8.67821e-05				84.25	2.1e-05	0.000163095		84.25	4.9e-05	0.000185175		84.25	2.5e-05	0.000115659		84.25
84.25	5.1e-05	0.00013146		84.25	4.3e-05	0.000201575		84.25	3.8e-05	0.000124394		84.25	4.3e-05	0.000111891		84.25	3.3e-05	0.000172701					0					0					0						0				0				0
		0				0				0				0				0			84.375	5.4e-05	0.000131587			84.375	3.3e-05	0.000172701			84.375	2.5e-05	8.34443e-05				84.375	2.1e-05	0.000163095		84.375	5e-05	0.000188954		84.375	2.6e-05	0.000120285		84.375
84.375	5.2e-05	0.000134037		84.375	4.4e-05	0.000206263		84.375	3.8e-05	0.000124394		84.375	4.2e-05	0.000109288		84.375	3.3e-05	0.000172701					0					0					0						0				0				0
		0				0				0				0				0			84.5	5.4e-05	0.000131587			84.5	3.3e-05	0.000172701			84.5	2.5e-05	8.34443e-05				84.5	2.1e-05	0.000163095		84.5	4.9e-05	0.000185175		84.5	2.5e-05	0.000115659		84.5
84.5	5.3e-05	0.000136615		84.5	4.4e-05	0.000206263		84.5	3.8e-05	0.000124394		84.5	4.3e-05	0.000111891		84.5	3.3e-05	0.000172701					0					0					0						0				0				0
		0				0				0				0				0			84.625	5.6e-05	0.000136461			84.625	3.2e-05	0.000167467			84.625	2.6e-05	8.67821e-05				84.625	2.1e-05	0.000163095		84.625	5e-05	0.000188954		84.625	2.5e-05	0.000115659		84.625
84.625	5.2e-05	0.000134037		84.625	4.3e-05	0.000201575		84.625	3.7e-05	0.000121121		84.625	4.3e-05	0.000111891		84.625	3.2e-05	0.000167467					0					0					0						0				0				0
		0				0				0				0				0			84.75	5.6e-05	0.000136461			84.75	3.2e-05	0.000167467			84.75	2.6e-05	8.67821e-05				84.75	2.1e-05	0.000163095		84.75	4.9e-05	0.000185175		84.75	2.5e-05	0.000115659		84.75
84.75	4.9e-05	0.000126304		84.75	4.3e-05	0.000201575		84.75	3.7e-05	0.000121121		84.75	4.3e-05	0.000111891		84.75	3.2e-05	0.000167467					0					0					0						0				0				0
		0				0				0				0				0			84.875	5.4e-05	0.000131587			84.875	3.2e-05	0.000167467			84.875	2.6e-05	8.67821e-05				84.875	2e-05	0.000155329		84.875	4.8e-05	0.000181396		84.875	2.6e-05	0.000120285		84.875
84.875	4.8e-05	0.000123727		84.875	4.3e-05	0.000201575		84.875	3.7e-05	0.000121121		84.875	4.2e-05	0.000109288		84.875	3.2e-05	0.000167467					0					0					0						0				0				0
		0				0				0				0				0			85	5.2e-05	0.000126713			85	3.2e-05	0.000167467			85	2.5e-05	8.34443e-05				85	2e-05	0.000155329		85	4.9e-05	0.000185175		85	2.6e-05	0.000120285		85
85	5.1e-05	0.00013146		85	4.2e-05	0.000196887		85	3.7e-05	0.000121121		85	4.1e-05	0.000106686		85	3.2e-05	0.000167467					0					0					0						0				0				0
		0				0				0				0				0			85.125	5.4e-05	0.000131587			85.125	3.2e-05	0.000167467			85.125	2.5e-05	8.34443e-05				85.125	2e-05	0.000155329		85.125	4.8e-05	0.000181396		85.125	2.6e-05	0.000120285		85.125
85.125	5.1e-05	0.00013146		85.125	4.4e-05	0.000206263		85.125	3.7e-05	0.000121121		85.125	4.1e-05	0.000106686		85.125	3.2e-05	0.000167467					0					0					0						0				0				0
		0				0				0				0				0			85.25	5.2e-05	0.000126713			85.25	3.2e-05	0.000167467			85.25	2.5e-05	8.34443e-05				85.25	2e-05	0.000155329		85.25	4.6e-05	0.000173838		85.25	2.5e-05	0.000115659		85.25
85.25	4.9e-05	0.000126304		85.25	4.2e-05	0.000196887		85.25	3.8e-05	0.000124394		85.25	4.1e-05	0.000106686		85.25	3.2e-05	0.000167467					0					0					0						0				0				0
		0				0				0				0				0			85.375	5.2e-05	0.000126713			85.375	3.2e-05	0.000167467			85.375	2.6e-05	8.67821e-05				85.375	2e-05	0.000155329		85.375	4.7e-05	0.000177617		85.375	2.5e-05	0.000115659		85.375
85.375	4.9e-05	0.000126304		85.375	4.1e-05	0.0001922		85.375	3.7e-05	0.000121121		85.375	4e-05	0.000104084		85.375	3.2e-05	0.000167467					0					0					0						0				0				0
		0				0				0				0				0			85.5	5.3e-05	0.00012915			85.5	3.2e-05	0.000167467			85.5	2.7e-05	9.01199e-05				85.5	2e-05	0.000155329		85.5	4.7e-05	0.000177617		85.5	2.5e-05	0.000115659		85.5
85.5	5.1e-05	0.00013146		85.5	4.1e-05	0.0001922		85.5	3.5e-05	0.000114574		85.5	3.9e-05	0.000101482		85.5	3.2e-05	0.000167467					0					0					0						0				0				0
		0				0				0				0				0			85.625	5.4e-05	0.000131587			85.625	3.2e-05	0.000167467			85.625	2.7e-05	9.01199e-05				85.625	2e-05	0.000155329		85.625	4.7e-05	0.000177617		85.625	2.4e-05	0.000111032		85.625
85.625	5.1e-05	0.00013146		85.625	4.2e-05	0.000196887		85.625	3.6e-05	0.000117847		85.625	4e-05	0.000104084		85.625	3.2e-05	0.000167467					0					0					0						0				0				0
		0				0				0				0				0			85.75	5.4e-05	0.000131587			85.75	3.2e-05	0.000167467			85.75	2.7e-05	9.01199e-05				85.75	2e-05	0.000155329		85.75	4.8e-05	0.000181396		85.75	2.4e-05	0.000111032		85.75
85.75	4.9e-05	0.000126304		85.75	4.2e-05	0.000196887		85.75	3.5e-05	0.000114574		85.75	4.1e-05	0.000106686		85.75	3.2e-05	0.000167467					0					0					0						0				0				0
		0				0				0				0				0			85.875	5.3e-05	0.00012915			85.875	3.1e-05	0.000162234			85.875	2.6e-05	8.67821e-05				85.875	2e-05	0.000155329		85.875	4.8e-05	0.000181396		85.875	2.5e-05	0.000115659		85.875
85.875	5e-05	0.000128882		85.875	4.2e-05	0.000196887		85.875	3.5e-05	0.000114574		85.875	4.2e-05	0.000109288		85.875	3.1e-05	0.000162234					0					0					0						0				0				0
		0				0				0				0				0			86	5.3e-05	0.00012915			86	3.1e-05	0.000162234			86	2.6e-05	8.67821e-05				86	2e-05	0.000155329		86	4.7e-05	0.000177617		86	2.4e-05	0.000111032		86
86	4.9e-05	0.000126304		86	4.2e-05	0.000196887		86	3.6e-05	0.000117847		86	4e-05	0.000104084		86	3.1e-05	0.000162234					0					0					0						0				0				0
		0				0				0				0				0			86.125	5.3e-05	0.00012915			86.125	3.1e-05	0.000162234			86.125	2.6e-05	8.67821e-05				86.125	2e-05	0.000155329		86.125	4.6e-05	0.000173838		86.125	2.5e-05	0.000115659		86.125
86.125	4.9e-05	0.000126304		86.125	4.2e-05	0.000196887		86.125	3.7e-05	0.000121121		86.125	3.9e-05	0.000101482		86.125	3.1e-05	0.000162234					0					0					0						0				0				0
		0				0				0				0				0			86.25	5.2e-05	0.000126713			86.25	3.1e-05	0.000162234			86.25	2.6e-05	8.67821e-05				86.25	2e-05	0.000155329		86.25	4.6e-05	0.000173838		86.25	2.4e-05	0.000111032		86.25
86.25	4.8e-05	0.000123727		86.25	4.2e-05	0.000196887		86.25	3.6e-05	0.000117847		86.25	4e-05	0.000104084		86.25	3.1e-05	0.000162234					0					0					0						0				0				0
		0				0				0				0				0			86.375	5.3e-05	0.00012915			86.375	3.1e-05	0.000162234			86.375	2.6e-05	8.67821e-05				86.375	2e-05	0.000155329		86.375	4.6e-05	0.000173838		86.375	2.4e-05	0.000111032		86.375
86.375	4.7e-05	0.000121149		86.375	4e-05	0.000187512		86.375	3.5e-05	0.000114574		86.375	4e-05	0.000104084		86.375	3.1e-05	0.000162234					0					0					0						0				0				0
		0				0				0				0				0			86.5	5.2e-05	0.000126713			86.5	3.1e-05	0.000162234			86.5	2.6e-05	8.67821e-05				86.5	2e-05	0.000155329		86.5	4.5e-05	0.000170059		86.5	2.4e-05	0.000111032		86.5
86.5	4.7e-05	0.000121149		86.5	4.1e-05	0.0001922		86.5	3.5e-05	0.000114574		86.5	4e-05	0.000104084		86.5	3.1e-05	0.000162234					0					0					0						0				0				0
		0				0				0				0				0			86.625	5e-05	0.00012184			86.625	3.1e-05	0.000162234			86.625	2.6e-05	8.67821e-05				86.625	2e-05	0.000155329		86.625	4.8e-05	0.000181396		86.625	2.4e-05	0.000111032		86.625
86.625	4.9e-05	0.000126304		86.625	4.2e-05	0.000196887		86.625	3.5e-05	0.000114574		86.625	4e-05	0.000104084		86.625	3.1e-05	0.000162234					0					0					0						0				0				0
		0				0				0				0				0			86.75	5.1e-05	0.000124277			86.75	3.1e-05	0.000162234			86.75	2.6e-05	8.67821e-05				86.75	2e-05	0.000155329		86.75	4.9e-05	0.000185175		86.75	2.3e-05	0.000106406		86.75
86.75	4.9e-05	0.000126304		86.75	4.1e-05	0.0001922		86.75	3.6e-05	0.000117847		86.75	4e-05	0.000104084		86.75	3.1e-05	0.000162234					0					0					0						0				0				0
		0				0				0				0				0			86.875	5.1e-05	0.000124277			86.875	3.2e-05	0.000167467			86.875	2.6e-05	8.67821e-05				86.875	2e-05	0.000155329		86.875	4.6e-05	0.000173838		86.875	2.3e-05	0.000106406		86.875
86.875	4.8e-05	0.000123727		86.875	4.1e-05	0.0001922		86.875	3.6e-05	0.000117847		86.875	3.9e-05	0.000101482		86.875	3.2e-05	0.000167467					0					0					0						0				0				0
		0				0				0				0				0			87	5.2e-05	0.000126713			87	3.2e-05	0.000167467			87	2.6e-05	8.67821e-05				87	2e-05	0.000155329		87	4.6e-05	0.000173838		87	2.4e-05	0.000111032		87
87	4.8e-05	0.000123727		87	4e-05	0.000187512		87	3.4e-05	0.0001113		87	3.9e-05	0.000101482		87	3.2e-05	0.000167467					0					0					0						0				0				0
		0				0				0				0				0			87.125	4.9e-05	0.000119403			87.125	3.1e-05	0.000162234			87.125	2.6e-05	8.67821e-05				87.125	2e-05	0.000155329		87.125	4.7e-05	0.000177617		87.125	2.4e-05	0.000111032		87.125
87.125	4.8e-05	0.000123727		87.125	4.1e-05	0.0001922		87.125	3.3e-05	0.000108027		87.125	3.8e-05	9.88801e-05		87.125	3.1e-05	0.000162234					0					0					0						0				0				0
		0				0				0				0				0			87.25	4.9e-05	0.000119403			87.25	3.1e-05	0.000162234			87.25	2.6e-05	8.67821e-05				87.25	2e-05	0.000155329		87.25	4.7e-05	0.000177617		87.25	2.4e-05	0.000111032		87.25
87.25	4.8e-05	0.000123727		87.25	4e-05	0.000187512		87.25	3.4e-05	0.0001113		87.25	3.8e-05	9.88801e-05		87.25	3.1e-05	0.000162234					0					0					0						0				0				0
		0				0				0				0				0			87.375	4.9e-05	0.000119403			87.375	3.1e-05	0.000162234			87.375	2.7e-05	9.01199e-05				87.375	2e-05	0.000155329		87.375	4.6e-05	0.000173838		87.375	2.4e-05	0.000111032		87.375
87.375	4.9e-05	0.000126304		87.375	4.1e-05	0.0001922		87.375	3.4e-05	0.0001113		87.375	3.9e-05	0.000101482		87.375	3.1e-05	0.000162234					0					0					0						0				0				0
		0				0				0				0				0			87.5	5e-05	0.00012184			87.5	3e-05	0.000157001			87.5	2.7e-05	9.01199e-05				87.5	2e-05	0.000155329		87.5	4.6e-05	0.000173838		87.5	2.3e-05	0.000106406		87.5
87.5	4.8e-05	0.000123727		87.5	4e-05	0.000187512		87.5	3.3e-05	0.000108027		87.5	3.9e-05	0.000101482		87.5	3e-05	0.000157001					0					0					0						0				0				0
		0				0				0				0				0			87.625	4.9e-05	0.000119403			87.625	3e-05	0.000157001			87.625	2.6e-05	8.67821e-05				87.625	1.9e-05	0.000147563		87.625	4.6e-05	0.000173838		87.625	2.3e-05	0.000106406		87.625
87.625	4.8e-05	0.000123727		87.625	4e-05	0.000187512		87.625	3.3e-05	0.000108027		87.625	3.8e-05	9.88801e-05		87.625	3e-05	0.000157001					0					0					0						0				0				0
		0				0				0				0				0			87.75	4.7e-05	0.000114529			87.75	3e-05	0.000157001			87.75	2.7e-05	9.01199e-05				87.75	1.9e-05	0.000147563		87.75	4.7e-05	0.000177617		87.75	2.3e-05	0.000106406		87.75
87.75	4.8e-05	0.000123727		87.75	4e-05	0.000187512		87.75	3.4e-05	0.0001113		87.75	3.9e-05	0.000101482		87.75	3e-05	0.000157001					0					0					0						0				0				0
		0				0				0				0				0			87.875	4.8e-05	0.000116966			87.875	3e-05	0.000157001			87.875	2.7e-05	9.01199e-05				87.875	1.9e-05	0.000147563		87.875	4.6e-05	0.000173838		87.875	2.4e-05	0.000111032		87.875
87.875	4.9e-05	0.000126304		87.875	4e-05	0.000187512		87.875	3.4e-05	0.0001113		87.875	3.9e-05	0.000101482		87.875	3e-05	0.000157001					0					0					0						0				0				0
		0				0				0				0				0			88	4.9e-05	0.000119403			88	3e-05	0.000157001			88	2.7e-05	9.01199e-05				88	1.9e-05	0.000147563		88	4.5e-05	0.000170059		88	2.3e-05	0.000106406		88
88	4.7e-05	0.000121149		88	4e-05	0.000187512		88	3.4e-05	0.0001113		88	3.8e-05	9.88801e-05		88	3e-05	0.000157001					0					0					0						0				0				0
		0				0				0				0				0			88.125	4.8e-05	0.000116966			88.125	3e-05	0.000157001			88.125	2.7e-05	9.01199e-05				88.125	2e-05	0.000155329		88.125	4.4e-05	0.00016628		88.125	2.3e-05	0.000106406		88.125
88.125	4.7e-05	0.000121149		88.125	4e-05	0.000187512		88.125	3.4e-05	0.0001113		88.125	3.8e-05	9.88801e-05		88.125	3e-05	0.000157001					0					0					0						0				0				0
		0				0				0				0				0			88.25	4.9e-05	0.000119403			88.25	3e-05	0.000157001			88.25	2.6e-05	8.67821e-05				88.25	2e-05	0.000155329		88.25	4.5e-05	0.000170059		88.25	2.3e-05	0.000106406		88.25
88.25	4.6e-05	0.000118571		88.25	4e-05	0.000187512		88.25	3.3e-05	0.000108027		88.25	3.9e-05	0.000101482		88.25	3e-05	0.000157001					0					0					0						0				0				0
		0				0				0				0				0			88.375	4.7e-05	0.000114529			88.375	3e-05	0.000157001			88.375	2.6e-05	8.67821e-05				88.375	1.9e-05	0.000147563		88.375	4.4e-05	0.00016628		88.375	2.3e-05	0.000106406		88.375
88.375	4.6e-05	0.000118571		88.375	3.9e-05	0.000182824		88.375	3.3e-05	0.000108027		88.375	3.9e-05	0.000101482		88.375	3e-05	0.000157001					0					0					0						0				0				0
		0				0				0				0				0			88.5	4.7e-05	0.000114529			88.5	2.9e-05	0.000151767			88.5	2.6e-05	8.67821e-05				88.5	1.9e-05	0.000147563		88.5	4.5e-05	0.000170059		88.5	2.3e-05	0.000106406		88.5
88.5	4.6e-05	0.000118571		88.5	3.9e-05	0.000182824		88.5	3.3e-05	0.000108027		88.5	3.8e-05	9.88801e-05		88.5	2.9e-05	0.000151767					0					0					0						0				0				0
		0				0				0				0				0			88.625	4.8e-05	0.000116966			88.625	2.9e-05	0.000151767			88.625	2.7e-05	9.01199e-05				88.625	1.9e-05	0.000147563		88.625	4.7e-05	0.000177617		88.625	2.3e-05	0.000106406		88.625
88.625	4.7e-05	0.000121149		88.625	3.9e-05	0.000182824		88.625	3.4e-05	0.0001113		88.625	3.7e-05	9.62779e-05		88.625	2.9e-05	0.000151767					0					0					0						0				0				0
		0				0				0				0				0			88.75	4.8e-05	0.000116966			88.75	3e-05	0.000157001			88.75	2.7e-05	9.01199e-05				88.75	1.9e-05	0.000147563		88.75	4.9e-05	0.000185175		88.75	2.3e-05	0.000106406		88.75
88.75	4.5e-05	0.000115994		88.75	4e-05	0.000187512		88.75	3.3e-05	0.000108027		88.75	3.7e-05	9.62779e-05		88.75	3e-05	0.000157001					0					0					0						0				0				0
		0				0				0				0				0			88.875	4.8e-05	0.000116966			88.875	3e-05	0.000157001			88.875	2.7e-05	9.01199e-05				88.875	1.9e-05	0.000147563		88.875	4.6e-05	0.000173838		88.875	2.3e-05	0.000106406		88.875
88.875	4.5e-05	0.000115994		88.875	3.9e-05	0.000182824		88.875	3.2e-05	0.000104753		88.875	3.7e-05	9.62779e-05		88.875	3e-05	0.000157001					0					0					0						0				0				0
		0				0				0				0				0			89	4.7e-05	0.000114529			89	3e-05	0.000157001			89	2.6e-05	8.67821e-05				89	1.9e-05	0.000147563		89	4.7e-05	0.000177617		89	2.2e-05	0.00010178		89
89	4.6e-05	0.000118571		89	3.8e-05	0.000178136		89	3.2e-05	0.000104753		89	3.8e-05	9.88801e-05		89	3e-05	0.000157001					0					0					0						0				0				0
		0				0				0				0				0			89.125	4.7e-05	0.000114529			89.125	2.9e-05	0.000151767			89.125	2.7e-05	9.01199e-05				89.125	1.9e-05	0.000147563		89.125	4.7e-05	0.000177617		89.125	2.2e-05	0.00010178		89.125
89.125	4.5e-05	0.000115994		89.125	3.9e-05	0.000182824		89.125	3.2e-05	0.000104753		89.125	3.7e-05	9.62779e-05		89.125	2.9e-05	0.000151767					0					0					0						0				0				0
		0				0				0				0				0			89.25	4.7e-05	0.000114529			89.25	3e-05	0.000157001			89.25	2.8e-05	9.34576e-05				89.25	1.9e-05	0.000147563		89.25	4.5e-05	0.000170059		89.25	2.2e-05	0.00010178		89.25
89.25	4.6e-05	0.000118571		89.25	3.9e-05	0.000182824		89.25	3.2e-05	0.000104753		89.25	3.8e-05	9.88801e-05		89.25	3e-05	0.000157001					0					0					0						0				0				0
		0				0				0				0				0			89.375	4.7e-05	0.000114529			89.375	3e-05	0.000157001			89.375	2.7e-05	9.01199e-05				89.375	1.9e-05	0.000147563		89.375	4.6e-05	0.000173838		89.375	2.2e-05	0.00010178		89.375
89.375	4.6e-05	0.000118571		89.375	3.9e-05	0.000182824		89.375	3.1e-05	0.00010148		89.375	3.8e-05	9.88801e-05		89.375	3e-05	0.000157001					0					0					0						0				0				0
		0				0				0				0				0			89.5	4.6e-05	0.000112093			89.5	2.9e-05	0.000151767			89.5	2.7e-05	9.01199e-05				89.5	1.9e-05	0.000147563		89.5	4.7e-05	0.000177617		89.5	2.2e-05	0.00010178		89.5
89.5	4.6e-05	0.000118571		89.5	3.9e-05	0.000182824		89.5	3.2e-05	0.000104753		89.5	3.7e-05	9.62779e-05		89.5	2.9e-05	0.000151767					0					0					0						0				0				0
		0				0				0				0				0			89.625	4.7e-05	0.000114529			89.625	2.9e-05	0.000151767			89.625	2.7e-05	9.01199e-05				89.625	1.9e-05	0.000147563		89.625	4.7e-05	0.000177617		89.625	2.2e-05	0.00010178		89.625
89.625	4.7e-05	0.000121149		89.625	3.9e-05	0.000182824		89.625	3.1e-05	0.00010148		89.625	3.7e-05	9.62779e-05		89.625	2.9e-05	0.000151767					0					0					0						0				0				0
		0				0				0				0				0			89.75	4.6e-05	0.000112093			89.75	2.8e-05	0.000146534			89.75	2.7e-05	9.01199e-05				89.75	1.9e-05	0.000147563		89.75	4.7e-05	0.000177617		89.75	2.1e-05	9.71534e-05		89.75
89.75	4.7e-05	0.000121149		89.75	3.9e-05	0.000182824		89.75	3.1e-05	0.00010148		89.75	3.6e-05	9.36758e-05		89.75	2.8e-05	0.000146534					0					0					0						0				0				0
		0				0				0				0				0			89.875	4.6e-05	0.000112093			89.875	2.8e-05	0.000146534			89.875	2.7e-05	9.01199e-05				89.875	1.9e-05	0.000147563		89.875	4.5e-05	0.000170059		89.875	2.2e-05	0.00010178		89.875
89.875	4.6e-05	0.000118571		89.875	3.9e-05	0.000182824		89.875	3.2e-05	0.000104753		89.875	3.6e-05	9.36758e-05		89.875	2.8e-05	0.000146534					0					0					0						0				0				0
		0				0				0				0				0			90	4.5e-05	0.000109656			90	2.8e-05	0.000146534			90	2.7e-05	9.01199e-05				90	1.8e-05	0.000139796		90	4.6e-05	0.000173838		90	2.2e-05	0.00010178		90
90	4.6e-05	0.000118571		90	3.9e-05	0.000182824		90	3.2e-05	0.000104753		90	3.7e-05	9.62779e-05		90	2.8e-05	0.000146534					0					0					0						0				0				0
		0				0				0				0				0			90.125	4.5e-05	0.000109656			90.125	2.8e-05	0.000146534			90.125	2.8e-05	9.34576e-05				90.125	1.8e-05	0.000139796		90.125	4.5e-05	0.000170059		90.125	2.2e-05	0.00010178		90.125
90.125	4.6e-05	0.000118571		90.125	3.8e-05	0.000178136		90.125	3.1e-05	0.00010148		90.125	3.6e-05	9.36758e-05		90.125	2.8e-05	0.000146534					0					0					0						0				0				0
		0				0				0				0				0			90.25	4.5e-05	0.000109656			90.25	2.9e-05	0.000151767			90.25	2.7e-05	9.01199e-05				90.25	1.9e-05	0.000147563		90.25	4.3e-05	0.000162501		90.25	2.3e-05	0.000106406		90.25
90.25	4.5e-05	0.000115994		90.25	3.8e-05	0.000178136		90.25	3.1e-05	0.00010148		90.25	3.6e-05	9.36758e-05		90.25	2.9e-05	0.000151767					0					0					0						0				0				0
		0				0				0				0				0			90.375	4.5e-05	0.000109656			90.375	2.9e-05	0.000151767			90.375	2.7e-05	9.01199e-05				90.375	1.9e-05	0.000147563		90.375	4.4e-05	0.00016628		90.375	2.1e-05	9.71534e-05		90.375
90.375	4.5e-05	0.000115994		90.375	3.9e-05	0.000182824		90.375	3.1e-05	0.00010148		90.375	3.5e-05	9.10737e-05		90.375	2.9e-05	0.000151767					0					0					0						0				0				0
		0				0				0				0				0			90.5	4.6e-05	0.000112093			90.5	2.8e-05	0.000146534			90.5	2.7e-05	9.01199e-05				90.5	1.9e-05	0.000147563		90.5	4.5e-05	0.000170059		90.5	2.1e-05	9.71534e-05		90.5
90.5	4.6e-05	0.000118571		90.5	3.8e-05	0.000178136		90.5	3.2e-05	0.000104753		90.5	3.6e-05	9.36758e-05		90.5	2.8e-05	0.000146534					0					0					0						0				0				0
		0				0				0				0				0			90.625	4.5e-05	0.000109656			90.625	2.8e-05	0.000146534			90.625	2.8e-05	9.34576e-05				90.625	1.9e-05	0.000147563		90.625	4.6e-05	0.000173838		90.625	2.1e-05	9.71534e-05		90.625
90.625	4.5e-05	0.000115994		90.625	3.9e-05	0.000182824		90.625	3.2e-05	0.000104753		90.625	3.5e-05	9.10737e-05		90.625	2.8e-05	0.000146534					0					0					0						0				0				0
		0				0				0				0				0			90.75	4.5e-05	0.000109656			90.75	2.8e-05	0.000146534			90.75	2.8e-05	9.34576e-05				90.75	1.9e-05	0.000147563		90.75	4.3e-05	0.000162501		90.75	2.2e-05	0.00010178		90.75
90.75	4.5e-05	0.000115994		90.75	3.8e-05	0.000178136		90.75	3e-05	9.82061e-05		90.75	3.5e-05	9.10737e-05		90.75	2.8e-05	0.000146534					0					0					0						0				0				0
		0				0				0				0				0			90.875	4.4e-05	0.000107219			90.875	2.8e-05	0.000146534			90.875	2.8e-05	9.34576e-05				90.875	1.9e-05	0.000147563		90.875	4.2e-05	0.000158722		90.875	2.2e-05	0.00010178		90.875
90.875	4.5e-05	0.000115994		90.875	3.8e-05	0.000178136		90.875	3e-05	9.82061e-05		90.875	3.5e-05	9.10737e-05		90.875	2.8e-05	0.000146534					0					0					0						0				0				0
		0				0				0				0				0			91	4.4e-05	0.000107219			91	2.8e-05	0.000146534			91	2.7e-05	9.01199e-05				91	1.9e-05	0.000147563		91	4.3e-05	0.000162501		91	2.2e-05	0.00010178		91
91	4.4e-05	0.000113416		91	3.9e-05	0.000182824		91	3.1e-05	0.00010148		91	3.4e-05	8.84716e-05		91	2.8e-05	0.000146534					0					0					0						0				0				0
		0				0				0				0				0			91.125	4.4e-05	0.000107219			91.125	2.8e-05	0.000146534			91.125	2.7e-05	9.01199e-05				91.125	1.9e-05	0.000147563		91.125	4.1e-05	0.000154943		91.125	2.2e-05	0.00010178		91.125
91.125	4.4e-05	0.000113416		91.125	3.8e-05	0.000178136		91.125	3.1e-05	0.00010148		91.125	3.5e-05	9.10737e-05		91.125	2.8e-05	0.000146534					0					0					0						0				0				0
		0				0				0				0				0			91.25	4.3e-05	0.000104782			91.25	2.8e-05	0.000146534			91.25	2.8e-05	9.34576e-05				91.25	1.8e-05	0.000139796		91.25	4.2e-05	0.000158722		91.25	2.2e-05	0.00010178		91.25
91.25	4.4e-05	0.000113416		91.25	3.8e-05	0.000178136		91.25	3.1e-05	0.00010148		91.25	3.5e-05	9.10737e-05		91.25	2.8e-05	0.000146534					0					0					0						0				0				0
		0				0				0				0				0			91.375	4.3e-05	0.000104782			91.375	2.7e-05	0.000141301			91.375	2.7e-05	9.01199e-05				91.375	1.8e-05	0.000139796		91.375	4.3e-05	0.000162501		91.375	2.1e-05	9.71534e-05		91.375
91.375	4.4e-05	0.000113416		91.375	3.9e-05	0.000182824		91.375	3.1e-05	0.00010148		91.375	3.5e-05	9.10737e-05		91.375	2.7e-05	0.000141301					0					0					0						0				0				0
		0				0				0				0				0			91.5	4.3e-05	0.000104782			91.5	2.7e-05	0.000141301			91.5	2.7e-05	9.01199e-05				91.5	1.8e-05	0.000139796		91.5	4.3e-05	0.000162501		91.5	2.1e-05	9.71534e-05		91.5
91.5	4.5e-05	0.000115994		91.5	3.9e-05	0.000182824		91.5	2.9e-05	9.49326e-05		91.5	3.5e-05	9.10737e-05		91.5	2.7e-05	0.000141301					0					0					0						0				0				0
		0				0				0				0				0			91.625	4.3e-05	0.000104782			91.625	2.8e-05	0.000146534			91.625	2.8e-05	9.34576e-05				91.625	1.8e-05	0.000139796		91.625	4.4e-05	0.00016628		91.625	2.2e-05	0.00010178		91.625
91.625	4.4e-05	0.000113416		91.625	4e-05	0.000187512		91.625	3e-05	9.82061e-05		91.625	3.5e-05	9.10737e-05		91.625	2.8e-05	0.000146534					0					0					0						0				0				0
		0				0				0				0				0			91.75	4.3e-05	0.000104782			91.75	2.8e-05	0.000146534			91.75	2.7e-05	9.01199e-05				91.75	1.8e-05	0.000139796		91.75	4.5e-05	0.000170059		91.75	2.2e-05	0.00010178		91.75
91.75	4.4e-05	0.000113416		91.75	3.8e-05	0.000178136		91.75	3e-05	9.82061e-05		91.75	3.5e-05	9.10737e-05		91.75	2.8e-05	0.000146534					0					0					0						0				0				0
		0				0				0				0				0			91.875	4.4e-05	0.000107219			91.875	2.7e-05	0.000141301			91.875	2.7e-05	9.01199e-05				91.875	1.8e-05	0.000139796		91.875	4.4e-05	0.00016628		91.875	2.1e-05	9.71534e-05		91.875
91.875	4.4e-05	0.000113416		91.875	3.7e-05	0.000173448		91.875	3e-05	9.82061e-05		91.875	3.4e-05	8.84716e-05		91.875	2.7e-05	0.000141301					0					0					0						0				0				0
		0				0				0				0				0			92	4.5e-05	0.000109656			92	2.7e-05	0.000141301			92	2.7e-05	9.01199e-05				92	1.9e-05	0.000147563		92	4.3e-05	0.000162501		92	2.1e-05	9.71534e-05		92
92	4.5e-05	0.000115994		92	3.7e-05	0.000173448		92	3e-05	9.82061e-05		92	3.4e-05	8.84716e-05		92	2.7e-05	0.000141301					0					0					0						0				0				0
		0				0				0				0				0			92.125	4.5e-05	0.000109656			92.125	2.7e-05	0.000141301			92.125	2.7e-05	9.01199e-05				92.125	1.9e-05	0.000147563		92.125	4.2e-05	0.000158722		92.125	2e-05	9.25271e-05		92.125
92.125	4.6e-05	0.000118571		92.125	3.6e-05	0.000168761		92.125	3e-05	9.82061e-05		92.125	3.4e-05	8.84716e-05		92.125	2.7e-05	0.000141301					0					0					0						0				0				0
		0				0				0				0				0			92.25	4.5e-05	0.000109656			92.25	2.7e-05	0.000141301			92.25	2.7e-05	9.01199e-05				92.25	1.9e-05	0.000147563		92.25	4.3e-05	0.000162501		92.25	2.1e-05	9.71534e-05		92.25
92.25	4.5e-05	0.000115994		92.25	3.7e-05	0.000173448		92.25	3e-05	9.82061e-05		92.25	3.4e-05	8.84716e-05		92.25	2.7e-05	0.000141301					0					0					0						0				0				0
		0				0				0				0				0			92.375	4.4e-05	0.000107219			92.375	2.7e-05	0.000141301			92.375	2.7e-05	9.01199e-05				92.375	1.9e-05	0.000147563		92.375	4.2e-05	0.000158722		92.375	2.1e-05	9.71534e-05		92.375
92.375	4.4e-05	0.000113416		92.375	3.7e-05	0.000173448		92.375	3e-05	9.82061e-05		92.375	3.4e-05	8.84716e-05		92.375	2.7e-05	0.000141301					0					0					0						0				0				0
		0				0				0				0				0			92.5	4.3e-05	0.000104782			92.5	2.7e-05	0.000141301			92.5	2.7e-05	9.01199e-05				92.5	1.8e-05	0.000139796		92.5	4.2e-05	0.000158722		92.5	2.1e-05	9.71534e-05		92.5
92.5	4.3e-05	0.000110838		92.5	3.7e-05	0.000173448		92.5	3e-05	9.82061e-05		92.5	3.3e-05	8.58695e-05		92.5	2.7e-05	0.000141301					0					0					0						0				0				0
		0				0				0				0				0			92.625	4.3e-05	0.000104782			92.625	2.7e-05	0.000141301			92.625	2.7e-05	9.01199e-05				92.625	1.8e-05	0.000139796		92.625	4.2e-05	0.000158722		92.625	2.1e-05	9.71534e-05		92.625
92.625	4.5e-05	0.000115994		92.625	3.8e-05	0.000178136		92.625	3e-05	9.82061e-05		92.625	3.4e-05	8.84716e-05		92.625	2.7e-05	0.000141301					0					0					0						0				0				0
		0				0				0				0				0			92.75	4.3e-05	0.000104782			92.75	2.7e-05	0.000141301			92.75	2.7e-05	9.01199e-05				92.75	1.8e-05	0.000139796		92.75	4.2e-05	0.000158722		92.75	2.1e-05	9.71534e-05		92.75
92.75	4.4e-05	0.000113416		92.75	3.8e-05	0.000178136		92.75	3.1e-05	0.00010148		92.75	3.5e-05	9.10737e-05		92.75	2.7e-05	0.000141301					0					0					0						0				0				0
		0				0				0				0				0			92.875	4.3e-05	0.000104782			92.875	2.7e-05	0.000141301			92.875	2.7e-05	9.01199e-05				92.875	1.8e-05	0.000139796		92.875	4.2e-05	0.000158722		92.875	2.1e-05	9.71534e-05		92.875
92.875	4.4e-05	0.000113416		92.875	3.7e-05	0.000173448		92.875	3e-05	9.82061e-05		92.875	3.4e-05	8.84716e-05		92.875	2.7e-05	0.000141301					0					0					0						0				0				0
		0				0				0				0				0			93	4.2e-05	0.000102345			93	2.7e-05	0.000141301			93	2.8e-05	9.34576e-05				93	1.8e-05	0.000139796		93	4.2e-05	0.000158722		93	2e-05	9.25271e-05		93
93	4.3e-05	0.000110838		93	3.7e-05	0.000173448		93	3e-05	9.82061e-05		93	3.3e-05	8.58695e-05		93	2.7e-05	0.000141301					0					0					0						0				0				0
		0				0				0				0				0			93.125	4.1e-05	9.99086e-05			93.125	2.7e-05	0.000141301			93.125	2.7e-05	9.01199e-05				93.125	1.8e-05	0.000139796		93.125	4.4e-05	0.00016628		93.125	2.1e-05	9.71534e-05		93.125
93.125	4.3e-05	0.000110838		93.125	3.7e-05	0.000173448		93.125	2.9e-05	9.49326e-05		93.125	3.3e-05	8.58695e-05		93.125	2.7e-05	0.000141301					0					0					0						0				0				0
		0				0				0				0				0			93.25	4.3e-05	0.000104782			93.25	2.7e-05	0.000141301			93.25	2.7e-05	9.01199e-05				93.25	1.8e-05	0.000139796		93.25	4.3e-05	0.000162501		93.25	2.1e-05	9.71534e-05		93.25
93.25	4.3e-05	0.000110838		93.25	3.7e-05	0.000173448		93.25	2.9e-05	9.49326e-05		93.25	3.3e-05	8.58695e-05		93.25	2.7e-05	0.000141301					0					0					0						0				0				0
		0				0				0				0				0			93.375	4.3e-05	0.000104782			93.375	2.6e-05	0.000136067			93.375	2.7e-05	9.01199e-05				93.375	1.8e-05	0.000139796		93.375	4.3e-05	0.000162501		93.375	2.2e-05	0.00010178		93.375
93.375	4.5e-05	0.000115994		93.375	3.8e-05	0.000178136		93.375	2.9e-05	9.49326e-05		93.375	3.3e-05	8.58695e-05		93.375	2.6e-05	0.000136067					0					0					0						0				0				0
		0				0				0				0				0			93.5	4.2e-05	0.000102345			93.5	2.6e-05	0.000136067			93.5	2.8e-05	9.34576e-05				93.5	1.8e-05	0.000139796		93.5	4.3e-05	0.000162501		93.5	2.1e-05	9.71534e-05		93.5
93.5	4.4e-05	0.000113416		93.5	3.7e-05	0.000173448		93.5	2.9e-05	9.49326e-05		93.5	3.4e-05	8.84716e-05		93.5	2.6e-05	0.000136067					0					0					0						0				0				0
		0				0				0				0				0			93.625	4.2e-05	0.000102345			93.625	2.6e-05	0.000136067			93.625	2.8e-05	9.34576e-05				93.625	1.8e-05	0.000139796		93.625	4.4e-05	0.00016628		93.625	2.1e-05	9.71534e-05		93.625
93.625	4.3e-05	0.000110838		93.625	3.7e-05	0.000173448		93.625	2.8e-05	9.1659e-05		93.625	3.4e-05	8.84716e-05		93.625	2.6e-05	0.000136067					0					0					0						0				0				0
		0				0				0				0				0			93.75	4.2e-05	0.000102345			93.75	2.7e-05	0.000141301			93.75	2.7e-05	9.01199e-05				93.75	1.8e-05	0.000139796		93.75	4.4e-05	0.00016628		93.75	2.1e-05	9.71534e-05		93.75
93.75	4.4e-05	0.000113416		93.75	3.7e-05	0.000173448		93.75	2.9e-05	9.49326e-05		93.75	3.4e-05	8.84716e-05		93.75	2.7e-05	0.000141301					0					0					0						0				0				0
		0				0				0				0				0			93.875	4.2e-05	0.000102345			93.875	2.6e-05	0.000136067			93.875	2.8e-05	9.34576e-05				93.875	1.8e-05	0.000139796		93.875	4.3e-05	0.000162501		93.875	2e-05	9.25271e-05		93.875
93.875	4.3e-05	0.000110838		93.875	3.7e-05	0.000173448		93.875	2.9e-05	9.49326e-05		93.875	3.4e-05	8.84716e-05		93.875	2.6e-05	0.000136067					0					0					0						0				0				0
		0				0				0				0				0			94	4.2e-05	0.000102345			94	2.6e-05	0.000136067			94	2.7e-05	9.01199e-05				94	1.8e-05	0.000139796		94	4.2e-05	0.000158722		94	2e-05	9.25271e-05		94
94	4.2e-05	0.000108261		94	3.6e-05	0.000168761		94	3e-05	9.82061e-05		94	3.3e-05	8.58695e-05		94	2.6e-05	0.000136067					0					0					0						0				0				0
		0				0				0				0				0			94.125	4.2e-05	0.000102345			94.125	2.6e-05	0.000136067			94.125	2.8e-05	9.34576e-05				94.125	1.8e-05	0.000139796		94.125	4.1e-05	0.000154943		94.125	2e-05	9.25271e-05		94.125
94.125	4.2e-05	0.000108261		94.125	3.6e-05	0.000168761		94.125	2.8e-05	9.1659e-05		94.125	3.3e-05	8.58695e-05		94.125	2.6e-05	0.000136067					0					0					0						0				0				0
		0				0				0				0				0			94.25	4.2e-05	0.000102345			94.25	2.6e-05	0.000136067			94.25	2.7e-05	9.01199e-05				94.25	1.8e-05	0.000139796		94.25	4.2e-05	0.000158722		94.25	2e-05	9.25271e-05		94.25
94.25	4.3e-05	0.000110838		94.25	3.7e-05	0.000173448		94.25	2.8e-05	9.1659e-05		94.25	3.3e-05	8.58695e-05		94.25	2.6e-05	0.000136067					0					0					0						0				0				0
		0				0				0				0				0			94.375	4.2e-05	0.000102345			94.375	2.5e-05	0.000130834			94.375	2.8e-05	9.34576e-05				94.375	1.8e-05	0.000139796		94.375	4.2e-05	0.000158722		94.375	2e-05	9.25271e-05		94.375
94.375	4.1e-05	0.000105683		94.375	3.6e-05	0.000168761		94.375	2.9e-05	9.49326e-05		94.375	3.3e-05	8.58695e-05		94.375	2.5e-05	0.000130834					0					0					0						0				0				0
		0				0				0				0				0			94.5	4.2e-05	0.000102345			94.5	2.5e-05	0.000130834			94.5	2.7e-05	9.01199e-05				94.5	1.8e-05	0.000139796		94.5	4.2e-05	0.000158722		94.5	1.9e-05	8.79007e-05		94.5
94.5	4.1e-05	0.000105683		94.5	3.6e-05	0.000168761		94.5	2.9e-05	9.49326e-05		94.5	3.3e-05	8.58695e-05		94.5	2.5e-05	0.000130834					0					0					0						0				0				0
		0				0				0				0				0			94.625	4.1e-05	9.99086e-05			94.625	2.5e-05	0.000130834			94.625	2.6e-05	8.67821e-05				94.625	1.8e-05	0.000139796		94.625	4.1e-05	0.000154943		94.625	1.9e-05	8.79007e-05		94.625
94.625	4.2e-05	0.000108261		94.625	3.6e-05	0.000168761		94.625	2.9e-05	9.49326e-05		94.625	3.3e-05	8.58695e-05		94.625	2.5e-05	0.000130834					0					0					0						0				0				0
		0				0				0				0				0			94.75	4.2e-05	0.000102345			94.75	2.5e-05	0.000130834			94.75	2.7e-05	9.01199e-05				94.75	1.8e-05	0.000139796		94.75	4.3e-05	0.000162501		94.75	2e-05	9.25271e-05		94.75
94.75	4.2e-05	0.000108261		94.75	3.6e-05	0.000168761		94.75	2.9e-05	9.49326e-05		94.75	3.3e-05	8.58695e-05		94.75	2.5e-05	0.000130834					0					0					0						0				0				0
		0				0				0				0				0			94.875	4.1e-05	9.99086e-05			94.875	2.5e-05	0.000130834			94.875	2.7e-05	9.01199e-05				94.875	1.8e-05	0.000139796		94.875	4.4e-05	0.00016628		94.875	2e-05	9.25271e-05		94.875
94.875	4.2e-05	0.000108261		94.875	3.7e-05	0.000173448		94.875	2.9e-05	9.49326e-05		94.875	3.2e-05	8.32674e-05		94.875	2.5e-05	0.000130834					0					0					0						0				0				0
		0				0				0				0				0			95	4.1e-05	9.99086e-05			95	2.6e-05	0.000136067			95	2.7e-05	9.01199e-05				95	1.8e-05	0.000139796		95	4.2e-05	0.000158722		95	2e-05	9.25271e-05		95
95	4.2e-05	0.000108261		95	3.7e-05	0.000173448		95	2.9e-05	9.49326e-05		95	3.2e-05	8.32674e-05		95	2.6e-05	0.000136067					0					0					0						0				0				0
		0				0				0				0				0			95.125	4e-05	9.74718e-05			95.125	2.6e-05	0.000136067			95.125	2.7e-05	9.01199e-05				95.125	1.8e-05	0.000139796		95.125	4e-05	0.000151164		95.125	2e-05	9.25271e-05		95.125
95.125	4.2e-05	0.000108261		95.125	3.7e-05	0.000173448		95.125	2.8e-05	9.1659e-05		95.125	3.2e-05	8.32674e-05		95.125	2.6e-05	0.000136067					0					0					0						0				0				0
		0				0				0				0				0			95.25	4.1e-05	9.99086e-05			95.25	2.6e-05	0.000136067			95.25	2.7e-05	9.01199e-05				95.25	1.8e-05	0.000139796		95.25	4.1e-05	0.000154943		95.25	2e-05	9.25271e-05		95.25
95.25	4.2e-05	0.000108261		95.25	3.7e-05	0.000173448		95.25	2.8e-05	9.1659e-05		95.25	3.1e-05	8.06653e-05		95.25	2.6e-05	0.000136067					0					0					0						0				0				0
		0				0				0				0				0			95.375	4.1e-05	9.99086e-05			95.375	2.5e-05	0.000130834			95.375	2.7e-05	9.01199e-05				95.375	1.8e-05	0.000139796		95.375	4.2e-05	0.000158722		95.375	2e-05	9.25271e-05		95.375
95.375	4.2e-05	0.000108261		95.375	3.7e-05	0.000173448		95.375	2.8e-05	9.1659e-05		95.375	3.2e-05	8.32674e-05		95.375	2.5e-05	0.000130834					0					0					0						0				0				0
		0				0				0				0				0			95.5	4.1e-05	9.99086e-05			95.5	2.5e-05	0.000130834			95.5	2.7e-05	9.01199e-05				95.5	1.8e-05	0.000139796		95.5	4.1e-05	0.000154943		95.5	2e-05	9.25271e-05		95.5
95.5	4e-05	0.000103106		95.5	3.5e-05	0.000164073		95.5	2.8e-05	9.1659e-05		95.5	3.1e-05	8.06653e-05		95.5	2.5e-05	0.000130834					0					0					0						0				0				0
		0				0				0				0				0			95.625	4e-05	9.74718e-05			95.625	2.5e-05	0.000130834			95.625	2.7e-05	9.01199e-05				95.625	1.7e-05	0.00013203		95.625	4.1e-05	0.000154943		95.625	1.9e-05	8.79007e-05		95.625
95.625	4.1e-05	0.000105683		95.625	3.6e-05	0.000168761		95.625	2.8e-05	9.1659e-05		95.625	3.2e-05	8.32674e-05		95.625	2.5e-05	0.000130834					0					0					0						0				0				0
		0				0				0				0				0			95.75	4e-05	9.74718e-05			95.75	2.5e-05	0.000130834			95.75	2.7e-05	9.01199e-05				95.75	1.8e-05	0.000139796		95.75	4.2e-05	0.000158722		95.75	1.9e-05	8.79007e-05		95.75
95.75	4e-05	0.000103106		95.75	3.7e-05	0.000173448		95.75	2.9e-05	9.49326e-05		95.75	3.3e-05	8.58695e-05		95.75	2.5e-05	0.000130834					0					0					0						0				0				0
		0				0				0				0				0			95.875	4e-05	9.74718e-05			95.875	2.5e-05	0.000130834			95.875	2.8e-05	9.34576e-05				95.875	1.7e-05	0.00013203		95.875	4.2e-05	0.000158722		95.875	1.9e-05	8.79007e-05		95.875
95.875	4e-05	0.000103106		95.875	3.6e-05	0.000168761		95.875	2.8e-05	9.1659e-05		95.875	3.1e-05	8.06653e-05		95.875	2.5e-05	0.000130834					0					0					0						0				0				0
		0				0				0				0				0			96	3.9e-05	9.5035e-05			96	2.5e-05	0.000130834			96	2.8e-05	9.34576e-05				96	1.7e-05	0.00013203		96	4e-05	0.000151164		96	2e-05	9.25271e-05		96
96	4.2e-05	0.000108261		96	3.7e-05	0.000173448		96	2.8e-05	9.1659e-05		96	3e-05	7.80632e-05		96	2.5e-05	0.000130834					0					0					0						0				0				0
		0				0				0				0				0			96.125	4e-05	9.74718e-05			96.125	2.5e-05	0.000130834			96.125	2.7e-05	9.01199e-05				96.125	1.7e-05	0.00013203		96.125	4.1e-05	0.000154943		96.125	2e-05	9.25271e-05		96.125
96.125	4.2e-05	0.000108261		96.125	3.6e-05	0.000168761		96.125	2.7e-05	8.83855e-05		96.125	3.1e-05	8.06653e-05		96.125	2.5e-05	0.000130834					0					0					0						0				0				0
		0				0				0				0				0			96.25	3.9e-05	9.5035e-05			96.25	2.5e-05	0.000130834			96.25	2.8e-05	9.34576e-05				96.25	1.7e-05	0.00013203		96.25	4.1e-05	0.000154943		96.25	1.9e-05	8.79007e-05		96.25
96.25	4.2e-05	0.000108261		96.25	3.7e-05	0.000173448		96.25	2.8e-05	9.1659e-05		96.25	3.1e-05	8.06653e-05		96.25	2.5e-05	0.000130834					0					0					0						0				0				0
		0				0				0				0				0			96.375	3.9e-05	9.5035e-05			96.375	2.5e-05	0.000130834			96.375	2.8e-05	9.34576e-05				96.375	1.8e-05	0.000139796		96.375	4.1e-05	0.000154943		96.375	1.9e-05	8.79007e-05		96.375
96.375	4.1e-05	0.000105683		96.375	3.6e-05	0.000168761		96.375	2.7e-05	8.83855e-05		96.375	3.1e-05	8.06653e-05		96.375	2.5e-05	0.000130834					0					0					0						0				0				0
		0				0				0				0				0			96.5	3.9e-05	9.5035e-05			96.5	2.4e-05	0.000125601			96.5	2.7e-05	9.01199e-05				96.5	1.8e-05	0.000139796		96.5	4e-05	0.000151164		96.5	2e-05	9.25271e-05		96.5
96.5	4.1e-05	0.000105683		96.5	3.6e-05	0.000168761		96.5	2.7e-05	8.83855e-05		96.5	3.1e-05	8.06653e-05		96.5	2.4e-05	0.000125601					0					0					0						0				0				0
		0				0				0				0				0			96.625	3.9e-05	9.5035e-05			96.625	2.4e-05	0.000125601			96.625	2.8e-05	9.34576e-05				96.625	1.8e-05	0.000139796		96.625	4.1e-05	0.000154943		96.625	1.9e-05	8.79007e-05		96.625
96.625	4.1e-05	0.000105683		96.625	3.5e-05	0.000164073		96.625	2.7e-05	8.83855e-05		96.625	3.2e-05	8.32674e-05		96.625	2.4e-05	0.000125601					0					0					0						0				0				0
		0				0				0				0				0			96.75	3.9e-05	9.5035e-05			96.75	2.4e-05	0.000125601			96.75	2.7e-05	9.01199e-05				96.75	1.7e-05	0.00013203		96.75	4e-05	0.000151164		96.75	1.9e-05	8.79007e-05		96.75
96.75	4.1e-05	0.000105683		96.75	3.5e-05	0.000164073		96.75	2.7e-05	8.83855e-05		96.75	3.2e-05	8.32674e-05		96.75	2.4e-05	0.000125601					0					0					0						0				0				0
		0				0				0				0				0			96.875	3.9e-05	9.5035e-05			96.875	2.4e-05	0.000125601			96.875	2.7e-05	9.01199e-05				96.875	1.7e-05	0.00013203		96.875	3.9e-05	0.000147384		96.875	1.9e-05	8.79007e-05		96.875
96.875	4e-05	0.000103106		96.875	3.6e-05	0.000168761		96.875	2.7e-05	8.83855e-05		96.875	3e-05	7.80632e-05		96.875	2.4e-05	0.000125601					0					0					0						0				0				0
		0				0				0				0				0			97	3.8e-05	9.25982e-05			97	2.4e-05	0.000125601			97	2.8e-05	9.34576e-05				97	1.7e-05	0.00013203		97	4e-05	0.000151164		97	1.9e-05	8.79007e-05		97
97	3.9e-05	0.000100528		97	3.6e-05	0.000168761		97	2.8e-05	9.1659e-05		97	3.1e-05	8.06653e-05		97	2.4e-05	0.000125601					0					0					0						0				0				0
		0				0				0				0				0			97.125	4e-05	9.74718e-05			97.125	2.4e-05	0.000125601			97.125	2.7e-05	9.01199e-05				97.125	1.7e-05	0.00013203		97.125	4.1e-05	0.000154943		97.125	1.9e-05	8.79007e-05		97.125
97.125	4e-05	0.000103106		97.125	3.6e-05	0.000168761		97.125	2.7e-05	8.83855e-05		97.125	3e-05	7.80632e-05		97.125	2.4e-05	0.000125601					0					0					0						0				0				0
		0				0				0				0				0			97.25	4e-05	9.74718e-05			97.25	2.4e-05	0.000125601			97.25	2.8e-05	9.34576e-05				97.25	1.7e-05	0.00013203		97.25	4e-05	0.000151164		97.25	1.9e-05	8.79007e-05		97.25
97.25	4.2e-05	0.000108261		97.25	3.6e-05	0.000168761		97.25	2.7e-05	8.83855e-05		97.25	3.1e-05	8.06653e-05		97.25	2.4e-05	0.000125601					0					0					0						0				0				0
		0				0				0				0				0			97.375	4e-05	9.74718e-05			97.375	2.4e-05	0.000125601			97.375	2.8e-05	9.34576e-05				97.375	1.7e-05	0.00013203		97.375	4e-05	0.000151164		97.375	1.9e-05	8.79007e-05		97.375
97.375	4.1e-05	0.000105683		97.375	3.6e-05	0.000168761		97.375	2.7e-05	8.83855e-05		97.375	3.1e-05	8.06653e-05		97.375	2.4e-05	0.000125601					0					0					0						0				0				0
		0				0				0				0				0			97.5	3.8e-05	9.25982e-05			97.5	2.4e-05	0.000125601			97.5	2.8e-05	9.34576e-05				97.5	1.8e-05	0.000139796		97.5	4e-05	0.000151164		97.5	1.9e-05	8.79007e-05		97.5
97.5	4.1e-05	0.000105683		97.5	3.6e-05	0.000168761		97.5	2.7e-05	8.83855e-05		97.5	3.1e-05	8.06653e-05		97.5	2.4e-05	0.000125601					0					0					0						0				0				0
		0				0				0				0				0			97.625	3.8e-05	9.25982e-05			97.625	2.4e-05	0.000125601			97.625	2.7e-05	9.01199e-05				97.625	1.8e-05	0.000139796		97.625	4e-05	0.000151164		97.625	1.9e-05	8.79007e-05		97.625
97.625	4.1e-05	0.000105683		97.625	3.5e-05	0.000164073		97.625	2.7e-05	8.83855e-05		97.625	3e-05	7.80632e-05		97.625	2.4e-05	0.000125601					0					0					0						0				0				0
		0				0				0				0				0			97.75	3.8e-05	9.25982e-05			97.75	2.4e-05	0.000125601			97.75	2.7e-05	9.01199e-05				97.75	1.8e-05	0.000139796		97.75	3.9e-05	0.000147384		97.75	1.9e-05	8.79007e-05		97.75
97.75	4.1e-05	0.000105683		97.75	3.5e-05	0.000164073		97.75	2.6e-05	8.5112e-05		97.75	3.1e-05	8.06653e-05		97.75	2.4e-05	0.000125601					0					0					0						0				0				0
		0				0				0				0				0			97.875	3.9e-05	9.5035e-05			97.875	2.4e-05	0.000125601			97.875	2.7e-05	9.01199e-05				97.875	1.8e-05	0.000139796		97.875	3.9e-05	0.000147384		97.875	1.8e-05	8.32743e-05		97.875
97.875	4.1e-05	0.000105683		97.875	3.5e-05	0.000164073		97.875	2.7e-05	8.83855e-05		97.875	3.1e-05	8.06653e-05		97.875	2.4e-05	0.000125601					0					0					0						0				0				0
		0				0				0				0				0			98	3.8e-05	9.25982e-05			98	2.4e-05	0.000125601			98	2.8e-05	9.34576e-05				98	1.8e-05	0.000139796		98	4e-05	0.000151164		98	1.8e-05	8.32743e-05		98
98	4e-05	0.000103106		98	3.4e-05	0.000159385		98	2.7e-05	8.83855e-05		98	3.1e-05	8.06653e-05		98	2.4e-05	0.000125601					0					0					0						0				0				0
		0				0				0				0				0			98.125	3.9e-05	9.5035e-05			98.125	2.4e-05	0.000125601			98.125	2.8e-05	9.34576e-05				98.125	1.7e-05	0.00013203		98.125	4.1e-05	0.000154943		98.125	1.9e-05	8.79007e-05		98.125
98.125	3.9e-05	0.000100528		98.125	3.5e-05	0.000164073		98.125	2.7e-05	8.83855e-05		98.125	3e-05	7.80632e-05		98.125	2.4e-05	0.000125601					0					0					0						0				0				0
		0				0				0				0				0			98.25	3.8e-05	9.25982e-05			98.25	2.4e-05	0.000125601			98.25	2.6e-05	8.67821e-05				98.25	1.7e-05	0.00013203		98.25	4e-05	0.000151164		98.25	1.9e-05	8.79007e-05		98.25
98.25	4e-05	0.000103106		98.25	3.4e-05	0.000159385		98.25	2.6e-05	8.5112e-05		98.25	3.1e-05	8.06653e-05		98.25	2.4e-05	0.000125601					0					0					0						0				0				0
		0				0				0				0				0			98.375	3.7e-05	9.01614e-05			98.375	2.4e-05	0.000125601			98.375	2.7e-05	9.01199e-05				98.375	1.7e-05	0.00013203		98.375	4.1e-05	0.000154943		98.375	1.9e-05	8.79007e-05		98.375
98.375	4e-05	0.000103106		98.375	3.4e-05	0.000159385		98.375	2.7e-05	8.83855e-05		98.375	3e-05	7.80632e-05		98.375	2.4e-05	0.000125601					0					0					0						0				0				0
		0				0				0				0				0			98.5	3.8e-05	9.25982e-05			98.5	2.4e-05	0.000125601			98.5	2.8e-05	9.34576e-05				98.5	1.7e-05	0.00013203		98.5	4.1e-05	0.000154943		98.5	1.8e-05	8.32743e-05		98.5
98.5	4e-05	0.000103106		98.5	3.5e-05	0.000164073		98.5	2.7e-05	8.83855e-05		98.5	3e-05	7.80632e-05		98.5	2.4e-05	0.000125601					0					0					0						0				0				0
		0				0				0				0				0			98.625	3.8e-05	9.25982e-05			98.625	2.4e-05	0.000125601			98.625	2.8e-05	9.34576e-05				98.625	1.8e-05	0.000139796		98.625	4e-05	0.000151164		98.625	1.8e-05	8.32743e-05		98.625
98.625	4e-05	0.000103106		98.625	3.6e-05	0.000168761		98.625	2.6e-05	8.5112e-05		98.625	3e-05	7.80632e-05		98.625	2.4e-05	0.000125601					0					0					0						0				0				0
		0				0				0				0				0			98.75	3.9e-05	9.5035e-05			98.75	2.4e-05	0.000125601			98.75	2.7e-05	9.01199e-05				98.75	1.8e-05	0.000139796		98.75	4.1e-05	0.000154943		98.75	1.9e-05	8.79007e-05		98.75
98.75	4e-05	0.000103106		98.75	3.5e-05	0.000164073		98.75	2.7e-05	8.83855e-05		98.75	3e-05	7.80632e-05		98.75	2.4e-05	0.000125601					0					0					0						0				0				0
		0				0				0				0				0			98.875	3.8e-05	9.25982e-05			98.875	2.4e-05	0.000125601			98.875	2.7e-05	9.01199e-05				98.875	1.8e-05	0.000139796		98.875	4e-05	0.000151164		98.875	1.9e-05	8.79007e-05		98.875
98.875	4.1e-05	0.000105683		98.875	3.5e-05	0.000164073		98.875	2.7e-05	8.83855e-05		98.875	3e-05	7.80632e-05		98.875	2.4e-05	0.000125601					0					0					0						0				0				0
		0				0				0				0				0			99	3.8e-05	9.25982e-05			99	2.4e-05	0.000125601			99	2.8e-05	9.34576e-05				99	1.8e-05	0.000139796		99	4e-05	0.000151164		99	1.9e-05	8.79007e-05		99
99	4e-05	0.000103106		99	3.5e-05	0.000164073		99	2.7e-05	8.83855e-05		99	3e-05	7.80632e-05		99	2.4e-05	0.000125601					0					0					0						0				0				0
		0				0				0				0				0			99.125	3.8e-05	9.25982e-05			99.125	2.3e-05	0.000120367			99.125	2.8e-05	9.34576e-05				99.125	1.8e-05	0.000139796		99.125	3.9e-05	0.000147384		99.125	1.9e-05	8.79007e-05		99.125
99.125	3.9e-05	0.000100528		99.125	3.6e-05	0.000168761		99.125	2.7e-05	8.83855e-05		99.125	2.9e-05	7.54611e-05		99.125	2.3e-05	0.000120367					0					0					0						0				0				0
		0				0				0				0				0			99.25	3.8e-05	9.25982e-05			99.25	2.3e-05	0.000120367			99.25	2.8e-05	9.34576e-05				99.25	1.8e-05	0.000139796		99.25	3.9e-05	0.000147384		99.25	1.8e-05	8.32743e-05		99.25
99.25	4e-05	0.000103106		99.25	3.6e-05	0.000168761		99.25	2.7e-05	8.83855e-05		99.25	2.9e-05	7.54611e-05		99.25	2.3e-05	0.000120367					0					0					0						0				0				0
		0				0				0				0				0			99.375	3.8e-05	9.25982e-05			99.375	2.4e-05	0.000125601			99.375	2.7e-05	9.01199e-05				99.375	1.7e-05	0.00013203		99.375	3.8e-05	0.000143605		99.375	1.7e-05	7.8648e-05		99.375
99.375	4e-05	0.000103106		99.375	3.4e-05	0.000159385		99.375	2.6e-05	8.5112e-05		99.375	2.9e-05	7.54611e-05		99.375	2.4e-05	0.000125601					0					0					0						0				0				0
		0				0				0				0				0			99.5	3.8e-05	9.25982e-05			99.5	2.4e-05	0.000125601			99.5	2.7e-05	9.01199e-05				99.5	1.7e-05	0.00013203		99.5	3.8e-05	0.000143605		99.5	1.8e-05	8.32743e-05		99.5
99.5	4.2e-05	0.000108261		99.5	3.4e-05	0.000159385		99.5	2.6e-05	8.5112e-05		99.5	2.9e-05	7.54611e-05		99.5	2.4e-05	0.000125601					0					0					0						0				0				0
		0				0				0				0				0			99.625	3.8e-05	9.25982e-05			99.625	2.4e-05	0.000125601			99.625	2.7e-05	9.01199e-05				99.625	1.7e-05	0.00013203		99.625	3.8e-05	0.000143605		99.625	1.8e-05	8.32743e-05		99.625
99.625	4e-05	0.000103106		99.625	3.4e-05	0.000159385		99.625	2.5e-05	8.18384e-05		99.625	2.9e-05	7.54611e-05		99.625	2.4e-05	0.000125601					0					0					0						0				0				0
		0				0				0				0				0			99.75	3.7e-05	9.01614e-05			99.75	2.3e-05	0.000120367			99.75	2.7e-05	9.01199e-05				99.75	1.7e-05	0.00013203		99.75	3.8e-05	0.000143605		99.75	1.8e-05	8.32743e-05		99.75
99.75	3.9e-05	0.000100528		99.75	3.5e-05	0.000164073		99.75	2.6e-05	8.5112e-05		99.75	3e-05	7.80632e-05		99.75	2.3e-05	0.000120367					0					0					0						0				0				0
		0				0				0				0				0			99.875	3.8e-05	9.25982e-05			99.875	2.3e-05	0.000120367			99.875	2.7e-05	9.01199e-05				99.875	1.7e-05	0.00013203		99.875	3.9e-05	0.000147384		99.875	1.8e-05	8.32743e-05		99.875
99.875	3.9e-05	0.000100528		99.875	3.5e-05	0.000164073		99.875	2.6e-05	8.5112e-05		99.875	3e-05	7.80632e-05		99.875	2.3e-05	0.000120367					0					0					0						0				0				0
		0				0				0				0				0			100	3.8e-05	9.25982e-05			100	2.3e-05	0.000120367			100	2.7e-05	9.01199e-05				100	1.7e-05	0.00013203		100	4e-05	0.000151164		100	1.8e-05	8.32743e-05		100
100	3.9e-05	0.000100528		100	3.4e-05	0.000159385		100	2.6e-05	8.5112e-05		100	2.9e-05	7.54611e-05		100	2.3e-05	0.000120367
																						0.602569					0.134407					0.585752						0.217945				0.220361				0.328425
NREMS	0.655354				0.543357				0.663706				0.428554				0.365991
																						7171		SWA			7172		SWA			7064		SWA				6849		SWA		6853		SWA		6874
	6966				6875				6873				6850				7192				0	0.00045	0.000746802	0.0496408		0	6.9e-05	0.000513366	0.0592305		0	0.000182	0.000310712	0.0554398			0	0.000695	0.00318888	0.0747895	0	0.000163	0.000739695	0.0847881	0	0.000147	0.000447591	SWA	0
0	0.000555	0.000846871		0	0.000159	0.000292625		0	0.000351	0.000528849		0	0.000123	0.000287012		0	0.000325	0.000888					0					0					0						0				0				0	0.0564543
		0				0				0				0				0			0.125	0.003008	0.00499196			0.125	0.000329	0.00244779			0.125	0.00068	0.0011609				0.125	0.003296	0.0151231		0.125	0.000776	0.00352149		0.125	0.000628	0.00191216		0.125
0.125	0.002321	0.0035416		0.125	0.000604	0.00111161		0.125	0.001361	0.00205061		0.125	0.000509	0.00118771		0.125	0.001162	0.00317494					0					0					0						0				0				0
		0				0				0				0				0			0.25	0.003945	0.00654697			0.25	0.000607	0.00451613			0.25	0.001478	0.00252325				0.25	0.003398	0.0155911		0.25	0.001412	0.00640767		0.25	0.001264	0.00384867		0.25
0.25	0.002748	0.00419315		0.25	0.001324	0.0024367		0.25	0.002293	0.00345484		0.25	0.001105	0.00257844		0.25	0.001454	0.00397278					0					0					0						0				0				0
		0				0				0				0				0			0.375	0.003252	0.00539689			0.375	0.00069	0.00513366			0.375	0.00251	0.00428509				0.375	0.001916	0.00879121		0.375	0.001815	0.00823648		0.375	0.001764	0.00537109		0.375
0.375	0.003147	0.00480198		0.375	0.00198	0.00364401		0.375	0.003256	0.00490579		0.375	0.001559	0.00363781		0.375	0.001894	0.00517499					0	delta power				0	delta power				0	delta power					0	delta power			0	delta power			0	delta power
		0	delta power			0	delta power			0	delta power			0	delta power			0	delta power		0.5	0.003405	0.00565081	0.308053		0.5	0.000856	0.00636872	0.367853		0.5	0.003682	0.00628594	0.465728			0.5	0.001213	0.00556562	0.363358	0.5	0.002143	0.00972495	0.421145	0.5	0.002152	0.00655249	0.427553	0.5
0.5	0.003662	0.00558782	0.395153	0.5	0.002621	0.00482372	0.455772	0.5	0.004475	0.00674244	0.484493	0.5	0.001922	0.00448485	0.278723	0.5	0.002553	0.00697558	0.43327				0					0					0						0				0				0
		0				0				0				0				0			0.625	0.003898	0.00646897			0.625	0.001131	0.00841474			0.625	0.00491	0.00838239				0.625	0.001391	0.00638234		0.625	0.002503	0.0113586		0.625	0.002561	0.00779782		0.625
0.625	0.004659	0.00710913		0.625	0.003512	0.00646352		0.625	0.005589	0.0084209		0.625	0.002481	0.00578924		0.625	0.003089	0.0084401					0					0					0						0				0				0
		0				0				0				0				0			0.75	0.003859	0.00640425			0.75	0.001284	0.00955307			0.75	0.00533	0.00909941				0.75	0.001572	0.00721283		0.75	0.002998	0.0136049		0.75	0.002973	0.0090523		0.75
0.75	0.005648	0.00861824		0.75	0.004307	0.00792665		0.75	0.00653	0.00983869		0.75	0.003131	0.00730596		0.75	0.00353	0.00964505					0					0					0						0				0				0
		0				0				0				0				0			0.875	0.00393	0.00652207			0.875	0.001505	0.0111973			0.875	0.006627	0.0113137				0.875	0.001698	0.00779096		0.875	0.003412	0.0154837		0.875	0.003444	0.0104864		0.875
0.875	0.006527	0.0099595		0.875	0.004806	0.00884501		0.875	0.00692	0.0104263		0.875	0.00333	0.00777032		0.875	0.004092	0.0111806					0					0					0						0				0				0
		0				0				0				0				0			1	0.004615	0.00765887			1	0.001559	0.0115991			1	0.007257	0.0123892				1	0.001816	0.00833238		1	0.003625	0.0164503		1	0.003755	0.0114334		1
1	0.00702	0.0107118		1	0.005604	0.0103137		1	0.007374	0.0111103		1	0.003412	0.00796166		1	0.004417	0.0120686					0					0					0						0				0				0
		0				0				0				0				0			1.125	0.004833	0.00802066			1.125	0.001567	0.0116586			1.125	0.007272	0.0124148				1.125	0.001944	0.00891968		1.125	0.003497	0.0158694		1.125	0.003942	0.0120027		1.125
1.125	0.007803	0.0119065		1.125	0.00617	0.0113553		1.125	0.007698	0.0115985		1.125	0.003554	0.008293		1.125	0.00446	0.0121861					0					0					0						0				0				0
		0				0				0				0				0			1.25	0.005077	0.00842559			1.25	0.001586	0.0118			1.25	0.00778	0.0132821				1.25	0.001991	0.00913533		1.25	0.003451	0.0156607		1.25	0.004155	0.0126513		1.25
1.25	0.00815	0.012436		1.25	0.006185	0.0113829		1.25	0.008397	0.0126517		1.25	0.003608	0.00841901		1.25	0.004726	0.0129129					0					0					0						0				0				0
		0				0				0				0				0			1.375	0.005247	0.00870772			1.375	0.001572	0.0116958			1.375	0.008375	0.0142979				1.375	0.001999	0.00917204		1.375	0.00349	0.0158376		1.375	0.004165	0.0126817		1.375
1.375	0.008245	0.012581		1.375	0.007045	0.0129657		1.375	0.008891	0.013396		1.375	0.003472	0.00810166		1.375	0.005052	0.0138036					0					0					0						0				0				0
		0				0				0				0				0			1.5	0.00537	0.00891184			1.5	0.001487	0.0110634			1.5	0.008803	0.0150285				1.5	0.002036	0.00934181		1.5	0.003398	0.0154202		1.5	0.004125	0.0125599		1.5
1.5	0.008983	0.0137071		1.5	0.008392	0.0154447		1.5	0.008799	0.0132574		1.5	0.003686	0.00860102		1.5	0.005071	0.0138555					0					0					0						0				0				0
		0				0				0				0				0			1.625	0.005825	0.00966694			1.625	0.001484	0.0110411			1.625	0.009675	0.0165172				1.625	0.002121	0.00973181		1.625	0.003352	0.0152114		1.625	0.004216	0.012837		1.625
1.625	0.009836	0.0150087		1.625	0.007774	0.0143074		1.625	0.009261	0.0139535		1.625	0.004301	0.0100361		1.625	0.004798	0.0131096					0					0					0						0				0				0
		0				0				0				0				0			1.75	0.006334	0.0105117			1.75	0.001504	0.0111899			1.75	0.009517	0.0162475				1.75	0.002179	0.00999794		1.75	0.003325	0.0150889		1.75	0.004092	0.0124595		1.75
1.75	0.010001	0.0152605		1.75	0.006601	0.0121486		1.75	0.009786	0.0147445		1.75	0.00419	0.00977706		1.75	0.004833	0.0132052					0					0					0						0				0				0
		0				0				0				0				0			1.875	0.006725	0.0111605			1.875	0.001541	0.0114652			1.875	0.009693	0.016548				1.875	0.002253	0.0103375		1.875	0.003165	0.0143628		1.875	0.004138	0.0125995		1.875
1.875	0.009807	0.0149644		1.875	0.00773	0.0142264		1.875	0.009832	0.0148138		1.875	0.003762	0.00877836		1.875	0.005074	0.0138637					0					0					0						0				0				0
		0				0				0				0				0			2	0.006031	0.0100088			2	0.001393	0.010364			2	0.009385	0.0160221				2	0.002376	0.0109018		2	0.002961	0.013437		2	0.004236	0.0128979		2
2	0.009275	0.0141527		2	0.008166	0.0150288		2	0.01027	0.0154737		2	0.003691	0.00861268		2	0.005509	0.0150523					0					0					0						0				0				0
		0				0				0				0				0			2.125	0.005617	0.00932175			2.125	0.00146	0.0108625			2.125	0.009546	0.016297				2.125	0.002464	0.0113056		2.125	0.002957	0.0134189		2.125	0.00445	0.0135495		2.125
2.125	0.008754	0.0133577		2.125	0.009911	0.0182403		2.125	0.010898	0.0164199		2.125	0.00389	0.00907704		2.125	0.005554	0.0151752					0					0					0						0				0				0
		0				0				0				0				0			2.25	0.005888	0.0097715			2.25	0.00142	0.0105649			2.25	0.009643	0.0164626				2.25	0.002508	0.0115075		2.25	0.002991	0.0135732		2.25	0.004703	0.0143199		2.25
2.25	0.008801	0.0134294		2.25	0.00961	0.0176863		2.25	0.010161	0.0153095		2.25	0.003713	0.00866402		2.25	0.005547	0.0151561					0					0					0						0				0				0
		0				0				0				0				0			2.375	0.006279	0.0104204			2.375	0.001337	0.0099474			2.375	0.009476	0.0161775				2.375	0.002599	0.011925		2.375	0.002901	0.0131648		2.375	0.00499	0.0151937		2.375
2.375	0.008608	0.0131349		2.375	0.008377	0.0154171		2.375	0.0109	0.0164229		2.375	0.00419	0.00977706		2.375	0.005692	0.0155523					0					0					0						0				0				0
		0				0				0				0				0			2.5	0.006186	0.010266			2.5	0.001362	0.0101334			2.5	0.009142	0.0156073				2.5	0.002674	0.0122692		2.5	0.002839	0.0128834		2.5	0.005509	0.016774		2.5
2.5	0.008884	0.013556		2.5	0.009253	0.0170293		2.5	0.010672	0.0160794		2.5	0.004275	0.00997541		2.5	0.00552	0.0150823					0					0					0						0				0				0
		0				0				0				0				0			2.625	0.00617	0.0102395			2.625	0.001691	0.0125812			2.625	0.009455	0.0161416				2.625	0.002749	0.0126133		2.625	0.002945	0.0133644		2.625	0.005831	0.0177544		2.625
2.625	0.008965	0.0136796		2.625	0.011066	0.020366		2.625	0.010782	0.0162451		2.625	0.003948	0.00921237		2.625	0.005188	0.0141752					0					0					0						0				0				0
		0				0				0				0				0			2.75	0.005978	0.00992086			2.75	0.00163	0.0121273			2.75	0.009385	0.0160221				2.75	0.00284	0.0130308		2.75	0.003072	0.0139408		2.75	0.005842	0.0177879		2.75
2.75	0.008618	0.0131501		2.75	0.009334	0.0171784		2.75	0.011351	0.0171025		2.75	0.004006	0.00934771		2.75	0.00487	0.0133063					0					0					0						0				0				0
		0				0				0				0				0			2.875	0.005707	0.00947111			2.875	0.001682	0.0125142			2.875	0.008875	0.0151515				2.875	0.002875	0.0131914		2.875	0.003082	0.0139861		2.875	0.005658	0.0172277		2.875
2.875	0.008097	0.0123552		2.875	0.009301	0.0171177		2.875	0.011906	0.0179387		2.875	0.004098	0.00956239		2.875	0.004947	0.0135167					0					0					0						0				0				0
		0				0				0				0				0			3	0.005705	0.0094678			3	0.001575	0.0117181			3	0.00945	0.0161331				3	0.00288	0.0132143		3	0.002978	0.0135142		3	0.004866	0.0148162		3
3	0.007873	0.0120134		3	0.009813	0.0180599		3	0.011638	0.0175349		3	0.004067	0.00949005		3	0.005193	0.0141889					0					0					0						0				0				0
		0				0				0				0				0			3.125	0.005831	0.0096769			3.125	0.001573	0.0117033			3.125	0.00925	0.0157917				3.125	0.002926	0.0134254		3.125	0.002886	0.0130967		3.125	0.004548	0.0138479		3.125
3.125	0.008339	0.0127244		3.125	0.009257	0.0170367		3.125	0.012521	0.0188653		3.125	0.004029	0.00940138		3.125	0.005229	0.0142872					0					0					0						0				0				0
		0				0				0				0				0			3.25	0.005544	0.00920061			3.25	0.001656	0.0123208			3.25	0.009319	0.0159095				3.25	0.003006	0.0137925		3.25	0.002976	0.0135051		3.25	0.004457	0.0135708		3.25
3.25	0.008469	0.0129228		3.25	0.008423	0.0155018		3.25	0.012484	0.0188095		3.25	0.003719	0.00867802		3.25	0.005383	0.014708					0					0					0						0				0				0
		0				0				0				0				0			3.375	0.006297	0.0104503			3.375	0.001624	0.0120827			3.375	0.00921	0.0157234				3.375	0.002995	0.013742		3.375	0.002744	0.0124523		3.375	0.004296	0.0130806		3.375
3.375	0.008462	0.0129121		3.375	0.00741	0.0136374		3.375	0.011546	0.0173963		3.375	0.003869	0.00902803		3.375	0.005555	0.015178					0					0					0						0				0				0
		0				0				0				0				0			3.5	0.006252	0.0103756			3.5	0.001553	0.0115545			3.5	0.009329	0.0159265				3.5	0.002919	0.0133933		3.5	0.002615	0.0118669		3.5	0.004234	0.0128918		3.5
3.5	0.008428	0.0128602		3.5	0.007164	0.0131847		3.5	0.012082	0.0182038		3.5	0.003521	0.008216		3.5	0.005305	0.0144949					0					0					0						0				0				0
		0				0				0				0				0			3.625	0.006124	0.0101632			3.625	0.001572	0.0116958			3.625	0.009444	0.0161229				3.625	0.002835	0.0130079		3.625	0.002588	0.0117444		3.625	0.004166	0.0126848		3.625
3.625	0.00786	0.0119935		3.625	0.007815	0.0143828		3.625	0.012032	0.0181285		3.625	0.00366	0.00854035		3.625	0.005054	0.0138091					0					0					0						0				0				0
		0				0				0				0				0			3.75	0.005957	0.009886			3.75	0.001614	0.0120083			3.75	0.009002	0.0153683				3.75	0.002778	0.0127463		3.75	0.002357	0.0106961		3.75	0.004109	0.0125112		3.75
3.75	0.007905	0.0120622		3.75	0.007769	0.0142982		3.75	0.011212	0.016893		3.75	0.003509	0.008188		3.75	0.005	0.0136615					0					0					0						0				0				0
		0				0				0				0				0			3.875	0.006108	0.0101366			3.875	0.001548	0.0115173			3.875	0.008503	0.0145164				3.875	0.002719	0.0124756		3.875	0.002189	0.0099337		3.875	0.004074	0.0124047		3.875
3.875	0.006896	0.0105226		3.875	0.008859	0.0163042		3.875	0.010449	0.0157434		3.875	0.003636	0.00848435		3.875	0.004872	0.0133118					0					0					0						0				0				0
		0				0				0				0				0			4	0.006634	0.0110095			4	0.001437	0.0106914			4	0.00793	0.0135382				4	0.002622	0.0120306		4	0.002011	0.00912593		4	0.004194	0.01277		4
4	0.006952	0.010608		4	0.007489	0.0137828		4	0.009525	0.0143512		4	0.003729	0.00870135		4	0.004793	0.013096					0					0					0						0				0				0
		0				0				0				0				0			4.125	0.005904	0.00979805			4.125	0.001528	0.0113685			4.125	0.007097	0.012116				4.125	0.002542	0.0116635		4.125	0.00192	0.00871298		4.125	0.004182	0.0127335		4.125
4.125	0.007027	0.0107224		4.125	0.007004	0.0128902		4.125	0.00954	0.0143738		4.125	0.003427	0.00799666		4.125	0.004641	0.0126806					0					0					0						0				0				0
		0				0				0				0				0			4.25	0.005818	0.00965533			4.25	0.001668	0.0124101			4.25	0.00706	0.0120529				4.25	0.002572	0.0118011		4.25	0.001869	0.00848154		4.25	0.004239	0.0129071		4.25
4.25	0.007123	0.0108689		4.25	0.006389	0.0117584		4.25	0.009977	0.0150323		4.25	0.003344	0.00780298		4.25	0.004517	0.0123418					0					0					0						0				0				0
		0				0				0				0				0			4.375	0.005827	0.00967026			4.375	0.00162	0.0120529			4.375	0.006902	0.0117831				4.375	0.002584	0.0118562		4.375	0.001793	0.00813665		4.375	0.004107	0.0125051		4.375
4.375	0.006882	0.0105012		4.375	0.006939	0.0127706		4.375	0.009561	0.0144055		4.375	0.003143	0.00733396		4.375	0.004355	0.0118992					0					0					0						0				0				0
		0				0				0				0				0			4.5	0.006648	0.0110328			4.5	0.001423	0.0105872			4.5	0.006477	0.0110576				4.5	0.002516	0.0115442		4.5	0.001771	0.00803681		4.5	0.00401	0.0122098		4.5
4.5	0.006406	0.00977487		4.5	0.007551	0.0138969		4.5	0.008502	0.0128099		4.5	0.003135	0.0073153		4.5	0.004154	0.01135					0					0					0						0				0				0
		0				0				0				0				0			4.625	0.006608	0.0109664			4.625	0.001318	0.00980604			4.625	0.006092	0.0104003				4.625	0.002501	0.0114754		4.625	0.001718	0.0077963		4.625	0.004019	0.0122372		4.625
4.625	0.006176	0.00942391		4.625	0.006501	0.0119645		4.625	0.008154	0.0122856		4.625	0.003307	0.00771665		4.625	0.004101	0.0112052					0					0					0						0				0				0
		0				0				0				0				0			4.75	0.005833	0.00968022			4.75	0.001384	0.0102971			4.75	0.005775	0.00985912				4.75	0.002536	0.011636		4.75	0.001776	0.0080595		4.75	0.004064	0.0123742		4.75
4.75	0.006272	0.0095704		4.75	0.006392	0.0117639		4.75	0.007885	0.0118803		4.75	0.00332	0.00774698		4.75	0.004001	0.010932					0					0					0						0				0				0
		0				0				0				0				0			4.875	0.005289	0.00877742			4.875	0.001389	0.0103343			4.875	0.005762	0.00983693				4.875	0.002507	0.0115029		4.875	0.001702	0.00772369		4.875	0.003907	0.0118962		4.875
4.875	0.005995	0.00914773		4.875	0.007622	0.0140276		4.875	0.00731	0.0110139		4.875	0.003151	0.00735263		4.875	0.003945	0.010779					0					0					0						0				0				0
		0				0				0				0				0			5	0.00607	0.0100735			5	0.001217	0.00905459			5	0.00571	0.00974815				5	0.002462	0.0112964		5	0.001605	0.0072835		5	0.003707	0.0112872		5
5	0.005922	0.00903634		5	0.007716	0.0142006		5	0.007626	0.01149		5	0.003162	0.0073783		5	0.003984	0.0108855					0					0					0						0				0				0
		0				0				0				0				0			5.125	0.006118	0.0101532			5.125	0.001106	0.00822874			5.125	0.005345	0.00912502				5.125	0.002423	0.0111175		5.125	0.001523	0.00691139		5.125	0.003704	0.0112781		5.125
5.125	0.005802	0.00885323		5.125	0.006839	0.0125866		5.125	0.007247	0.010919		5.125	0.003253	0.00759064		5.125	0.003818	0.010432					0					0					0						0				0				0
		0				0				0				0				0			5.25	0.005949	0.00987273			5.25	0.001202	0.00894299			5.25	0.005172	0.00882968				5.25	0.002348	0.0107734		5.25	0.001468	0.0066618		5.25	0.003621	0.0110253		5.25
5.25	0.005521	0.00842445		5.25	0.006147	0.011313		5.25	0.006708	0.0101069		5.25	0.003013	0.00703062		5.25	0.00364	0.0099456					0					0					0						0				0				0
		0				0				0				0				0			5.375	0.005552	0.00921388			5.375	0.001204	0.00895787			5.375	0.005025	0.00857872				5.375	0.002334	0.0107091		5.375	0.00142	0.00644397		5.375	0.00364	0.0110832		5.375
5.375	0.005126	0.00782173		5.375	0.005392	0.00992349		5.375	0.006659	0.0100331		5.375	0.003272	0.00763498		5.375	0.003529	0.00964231					0					0					0						0				0				0
		0				0				0				0				0			5.5	0.005471	0.00907946			5.5	0.001136	0.00845194			5.5	0.004955	0.00845921				5.5	0.002383	0.010934		5.5	0.00137	0.00621707		5.5	0.003616	0.0110101		5.5
5.5	0.005176	0.00789802		5.5	0.004771	0.0087806		5.5	0.006352	0.0095705		5.5	0.003486	0.00813433		5.5	0.003511	0.00959313					0					0					0						0				0				0
		0				0				0				0				0			5.625	0.006363	0.0105598			5.625	0.001188	0.00883883			5.625	0.00502	0.00857018				5.625	0.002378	0.010911		5.625	0.001384	0.0062806		5.625	0.003641	0.0110862		5.625
5.625	0.005326	0.00812691		5.625	0.005814	0.0107001		5.625	0.006381	0.0096142		5.625	0.003349	0.00781465		5.625	0.003503	0.00957127					0					0					0						0				0				0
		0				0				0				0				0			5.75	0.006072	0.0100769			5.75	0.001201	0.00893555			5.75	0.004806	0.00820484				5.75	0.002284	0.0104797		5.75	0.001377	0.00624884		5.75	0.003572	0.0108762		5.75
5.75	0.005251	0.00801246		5.75	0.005641	0.0103818		5.75	0.006379	0.00961118		5.75	0.003133	0.00731063		5.75	0.003423	0.00935269					0					0					0						0				0				0
		0				0				0				0				0			5.875	0.005667	0.00940473			5.875	0.00111	0.0082585			5.875	0.004677	0.00798461				5.875	0.002246	0.0103054		5.875	0.001374	0.00623522		5.875	0.003493	0.0106356		5.875
5.875	0.005228	0.00797737		5.875	0.004345	0.00799658		5.875	0.006265	0.00943942		5.875	0.003338	0.00778898		5.875	0.003444	0.00941007					0	theta power				0	theta power				0	theta power					0	theta power			0	theta power			0	theta power
		0				0				0				0				0			6	0.006191	0.0102743	0.243924		6	0.001108	0.00824362	0.168421		6	0.004573	0.00780706	0.168455			6	0.002238	0.0102686	0.186428	6	0.001388	0.00629876	0.142108	6	0.003505	0.0106721	0.192281	6
6	0.005539	0.00845192		6	0.004341	0.00798922		6	0.006075	0.00915315		6	0.003113	0.00726396		6	0.003349	0.0091505					0					0					0						0				0				0
		0				0				0				0				0			6.125	0.006384	0.0105946	theta (6-10)		6.125	0.001111	0.00826594	theta (6-10)		6.125	0.004748	0.00810582	theta (6-10)			6.125	0.002213	0.0101539	theta (6-10)	6.125	0.001352	0.00613539	theta (6-10)	6.125	0.003353	0.0102093	theta (6-10)	6.125
6.125	0.005358	0.00817573	theta (6-10)	6.125	0.004451	0.00819167	theta (6-10)	6.125	0.00609	0.00917575	theta (6-10)	6.125	0.002963	0.00691395	theta (6-10)	6.125	0.003222	0.0088035	theta (6-10)				0	0.285659				0	0.199945				0	0.20073					0	0.222354			0	0.179351			0	0.226828
		0	0.215754			0	0.18004			0	0.184681			0	0.266358			0	0.215279		6.25	0.006407	0.0106328			6.25	0.001267	0.00942659			6.25	0.004564	0.00779169				6.25	0.002198	0.0100851		6.25	0.001335	0.00605824		6.25	0.003275	0.00997184		6.25
6.25	0.005421	0.00827187		6.25	0.004002	0.00736532		6.25	0.005736	0.00864238		6.25	0.003228	0.00753231		6.25	0.003262	0.00891279					0					0					0						0				0				0
		0				0				0				0				0			6.375	0.007746	0.012855			6.375	0.001249	0.00929267			6.375	0.004728	0.00807168				6.375	0.002163	0.00992452		6.375	0.00137	0.00621707		6.375	0.00328	0.00998706		6.375
6.375	0.005453	0.00832069		6.375	0.004395	0.0080886		6.375	0.005508	0.00829886		6.375	0.003804	0.00887636		6.375	0.003447	0.00941826					0					0					0						0				0				0
		0				0				0				0				0			6.5	0.00757	0.0125629			6.5	0.001117	0.00831058			6.5	0.004679	0.00798802				6.5	0.002079	0.0095391		6.5	0.001353	0.00613992		6.5	0.00314	0.00956078		6.5
6.5	0.005243	0.00800026		6.5	0.004221	0.00776837		6.5	0.005217	0.00786041		6.5	0.003894	0.00908637		6.5	0.003563	0.00973521					0					0					0						0				0				0
		0				0				0				0				0			6.625	0.006831	0.0113365			6.625	0.001127	0.00838498			6.625	0.004612	0.00787364				6.625	0.001986	0.00911239		6.625	0.001351	0.00613085		6.625	0.003197	0.00973434		6.625
6.625	0.005127	0.00782325		6.625	0.003598	0.0066218		6.625	0.004769	0.00718541		6.625	0.003561	0.00830934		6.625	0.003411	0.0093199					0					0					0						0				0				0
		0				0				0				0				0			6.75	0.006773	0.0112402			6.75	0.001106	0.00822874			6.75	0.004781	0.00816216				6.75	0.001902	0.00872697		6.75	0.00137	0.00621707		6.75	0.003161	0.00962472		6.75
6.75	0.005446	0.00831001		6.75	0.00387	0.00712239		6.75	0.004896	0.00737676		6.75	0.003751	0.00875269		6.75	0.003243	0.00886087					0					0					0						0				0				0
		0				0				0				0				0			6.875	0.006571	0.010905			6.875	0.001007	0.00749217			6.875	0.004583	0.00782413				6.875	0.001822	0.00835991		6.875	0.001341	0.00608547		6.875	0.002948	0.00897617		6.875
6.875	0.00541	0.00825508		6.875	0.003694	0.00679848		6.875	0.004808	0.00724417		6.875	0.00377	0.00879702		6.875	0.003268	0.00892918					0					0					0						0				0				0
		0				0				0				0				0			7	0.007843	0.0130159			7	0.001006	0.00748473			7	0.004576	0.00781218				7	0.001789	0.00820849		7	0.001313	0.0059584		7	0.002933	0.0089305		7
7	0.005328	0.00812996		7	0.002869	0.00528014		7	0.004707	0.007092		7	0.004441	0.0103628		7	0.003287	0.0089811					0					0					0						0				0				0
		0				0				0				0				0			7.125	0.007426	0.0123239			7.125	0.001	0.00744009			7.125	0.00446	0.00761414				7.125	0.001783	0.00818096		7.125	0.00131	0.00594479		7.125	0.002773	0.00844333		7.125
7.125	0.005531	0.00843971		7.125	0.003371	0.00620402		7.125	0.004487	0.00676052		7.125	0.004332	0.0101084		7.125	0.003205	0.00875705					0					0					0						0				0				0
		0				0				0				0				0			7.25	0.006811	0.0113033			7.25	0.000972	0.00723177			7.25	0.004201	0.00717198				7.25	0.001727	0.00792402		7.25	0.001261	0.00572243		7.25	0.002633	0.00801705		7.25
7.25	0.005015	0.00765235		7.25	0.003506	0.00645248		7.25	0.004117	0.00620305		7.25	0.004351	0.0101527		7.25	0.003028	0.00827343					0					0					0						0				0				0
		0				0				0				0				0			7.375	0.007098	0.0117796			7.375	0.00086	0.00639848			7.375	0.004013	0.00685102				7.375	0.001662	0.00762578		7.375	0.001234	0.0055999		7.375	0.002467	0.00751161		7.375
7.375	0.004589	0.00700232		7.375	0.003567	0.00656474		7.375	0.004007	0.00603731		7.375	0.004892	0.0114151		7.375	0.002723	0.00744007					0					0					0						0				0				0
		0				0				0				0				0			7.5	0.006252	0.0103756			7.5	0.000963	0.00716481			7.5	0.00398	0.00679468				7.5	0.00159	0.00729542		7.5	0.001243	0.00564074		7.5	0.002423	0.00737764		7.5
7.5	0.004778	0.00729072		7.5	0.003324	0.00611752		7.5	0.004095	0.0061699		7.5	0.004477	0.0104468		7.5	0.00261	0.00713132					0					0					0						0				0				0
		0				0				0				0				0			7.625	0.006324	0.0104951			7.625	0.000987	0.00734337			7.625	0.003888	0.00663762				7.625	0.001502	0.00689165		7.625	0.001222	0.00554545		7.625	0.00243	0.00739895		7.625
7.625	0.004826	0.00736396		7.625	0.003436	0.00632365		7.625	0.004073	0.00613675		7.625	0.004064	0.00948305		7.625	0.002672	0.00730073					0					0					0						0				0				0
		0				0				0				0				0			7.75	0.005854	0.00971507			7.75	0.000897	0.00667376			7.75	0.003922	0.00669567				7.75	0.001444	0.00662552		7.75	0.001233	0.00559536		7.75	0.002392	0.00728325		7.75
7.75	0.004593	0.00700843		7.75	0.003427	0.00630709		7.75	0.003862	0.00581884		7.75	0.003948	0.00921237		7.75	0.002544	0.00695099					0					0					0						0				0				0
		0				0				0				0				0			7.875	0.005616	0.00932009			7.875	0.000727	0.00540894			7.875	0.003844	0.0065625				7.875	0.001393	0.00639152		7.875	0.001281	0.00581319		7.875	0.002307	0.00702443		7.875
7.875	0.004437	0.00677039		7.875	0.003261	0.00600158		7.875	0.003655	0.00550696		7.875	0.00396	0.00924038		7.875	0.002399	0.00655481					0					0					0						0				0				0
		0				0				0				0				0			8	0.005274	0.00875252			8	0.000686	0.0051039			8	0.003538	0.0060401				8	0.001363	0.00625387		8	0.001214	0.00550914		8	0.002201	0.00670168		8
8	0.004423	0.00674902		8	0.002866	0.00527462		8	0.003412	0.00514083		8	0.004086	0.00953439		8	0.002384	0.00651382					0					0					0						0				0				0
		0				0				0				0				0			8.125	0.004931	0.0081833			8.125	0.000696	0.0051783			8.125	0.003352	0.00572256				8.125	0.001382	0.00634105		8.125	0.001156	0.00524594		8.125	0.002005	0.00610489		8.125
8.125	0.004175	0.0063706		8.125	0.002853	0.00525069		8.125	0.003338	0.00502934		8.125	0.003735	0.00871535		8.125	0.002287	0.00624879					0					0					0						0				0				0
		0				0				0				0				0			8.25	0.005068	0.00841066			8.25	0.000779	0.00579583			8.25	0.003324	0.00567476				8.25	0.001327	0.00608869		8.25	0.001166	0.00529132		8.25	0.001937	0.00589785		8.25
8.25	0.004138	0.00631414		8.25	0.002622	0.00482556		8.25	0.003273	0.0049314		8.25	0.003587	0.00837001		8.25	0.002159	0.00589905					0					0					0						0				0				0
		0				0				0				0				0			8.375	0.004834	0.00802232			8.375	0.000762	0.00566935			8.375	0.003381	0.00577207				8.375	0.001253	0.00574916		8.375	0.001169	0.00530493		8.375	0.001955	0.00595265		8.375
8.375	0.003892	0.00593878		8.375	0.002624	0.00482924		8.375	0.003293	0.00496153		8.375	0.003549	0.00828134		8.375	0.002131	0.00582255					0					0					0						0				0				0
		0				0				0				0				0			8.5	0.004437	0.00736347			8.5	0.000688	0.00511878			8.5	0.003133	0.00534868				8.5	0.001222	0.00560692		8.5	0.001093	0.00496004		8.5	0.001913	0.00582477		8.5
8.5	0.003824	0.00583501		8.5	0.002632	0.00484396		8.5	0.003124	0.0047069		8.5	0.003511	0.00819267		8.5	0.002053	0.00560943					0					0					0						0				0				0
		0				0				0				0				0			8.625	0.003821	0.00634118			8.625	0.000668	0.00496998			8.625	0.003016	0.00514894				8.625	0.001175	0.00539127		8.625	0.001134	0.0051461		8.625	0.001791	0.0054533		8.625
8.625	0.003801	0.00579992		8.625	0.002561	0.00471329		8.625	0.002999	0.00451857		8.625	0.003123	0.0072873		8.625	0.001914	0.00522964					0					0					0						0				0				0
		0				0				0				0				0			8.75	0.003717	0.00616859			8.75	0.000658	0.00489558			8.75	0.002905	0.00495944				8.75	0.001166	0.00534997		8.75	0.001137	0.00515972		8.75	0.001783	0.00542894		8.75
8.75	0.003765	0.00574499		8.75	0.002364	0.00435073		8.75	0.002793	0.00420819		8.75	0.003008	0.00701895		8.75	0.00179	0.00489083					0					0					0						0				0				0
		0				0				0				0				0			8.875	0.003709	0.00615531			8.875	0.000602	0.00447893			8.875	0.002951	0.00503797				8.875	0.001144	0.00524903		8.875	0.001128	0.00511887		8.875	0.001705	0.00519144		8.875
8.875	0.003562	0.00543523		8.875	0.002195	0.0040397		8.875	0.002724	0.00410423		8.875	0.003222	0.00751831		8.875	0.001724	0.0047105					0	alpha power				0	alpha power				0	alpha power					0	alpha power			0	alpha power			0	alpha power
		0				0				0				0				0			9	0.003493	0.00579685	0.139229		9	0.000594	0.00441941	0.120299		9	0.002921	0.00498675	0.123911			9	0.001108	0.00508385	0.132001	9	0.001161	0.00526863	0.153489	9	0.001643	0.00500266	0.122077	9
9	0.003426	0.00522771		9	0.001967	0.00362009		9	0.002631	0.0039641		9	0.002969	0.00692795		9	0.001684	0.00460121					0					0					0						0				0				0
		0				0				0				0				0			9.125	0.003462	0.0057454			9.125	0.000515	0.00383165			9.125	0.00266	0.00454117				9.125	0.001091	0.00500585		9.125	0.001089	0.00494189		9.125	0.00153	0.0046586		9.125
9.125	0.003225	0.004921		9.125	0.002221	0.00408755		9.125	0.002686	0.00404697		9.125	0.002905	0.00677861		9.125	0.001606	0.00438809					0					0					0						0				0				0
		0				0				0				0				0			9.25	0.003722	0.00617689			9.25	0.000523	0.00389117			9.25	0.002542	0.00433972				9.25	0.001053	0.00483149		9.25	0.001046	0.00474676		9.25	0.00151	0.0045977		9.25
9.25	0.003149	0.00480504		9.25	0.002155	0.00396608		9.25	0.002579	0.00388576		9.25	0.002743	0.00640059		9.25	0.001498	0.004093					0					0					0						0				0				0
		0				0				0				0				0			9.375	0.003512	0.00582838			9.375	0.000559	0.00415901			9.375	0.002395	0.00408876				9.375	0.001024	0.00469843		9.375	0.001079	0.00489651		9.375	0.001519	0.0046251		9.375
9.375	0.003308	0.00504765		9.375	0.001948	0.00358512		9.375	0.002476	0.00373057		9.375	0.002654	0.00619292		9.375	0.001465	0.00400283					0					0					0						0				0				0
		0				0				0				0				0			9.5	0.003319	0.00550808			9.5	0.000523	0.00389117			9.5	0.00234	0.00399486				9.5	0.000988	0.00453325		9.5	0.001048	0.00475583		9.5	0.001478	0.00450027		9.5
9.5	0.003228	0.00492558		9.5	0.00198	0.00364401		9.5	0.002325	0.00350306		9.5	0.002861	0.00667594		9.5	0.001396	0.0038143					0					0					0						0				0				0
		0				0				0				0				0			9.625	0.003125	0.00518613			9.625	0.000496	0.00369028			9.625	0.002325	0.00396926				9.625	0.000959	0.00440019		9.625	0.000994	0.00451078		9.625	0.001399	0.00425972		9.625
9.625	0.003007	0.00458836		9.625	0.002197	0.00404338		9.625	0.002303	0.00346991		9.625	0.002632	0.00614158		9.625	0.001376	0.00375966					0					0					0						0				0				0
		0				0				0				0				0			9.75	0.003237	0.005372			9.75	0.000494	0.0036754			9.75	0.002167	0.00369952				9.75	0.000938	0.00430384		9.75	0.00098	0.00444725		9.75	0.001371	0.00417447		9.75
9.75	0.002914	0.00444645		9.75	0.00183	0.00336795		9.75	0.002342	0.00352867		9.75	0.002252	0.00525488		9.75	0.001444	0.00394545					0					0					0						0				0				0
		0				0				0				0				0			9.875	0.002573	0.00427005			9.875	0.000577	0.00429293			9.875	0.002246	0.00383439				9.875	0.000913	0.00418913		9.875	0.001004	0.00455616		9.875	0.001287	0.0039187		9.875
9.875	0.00282	0.00430302		9.875	0.001791	0.00329618		9.875	0.002122	0.0031972		9.875	0.002332	0.00544155		9.875	0.001385	0.00378425					0					0					0						0				0				0
		0				0				0				0				0			10	0.002198	0.00364772			10	0.00055	0.00409205			10	0.00223	0.00380707				10	0.000864	0.0039643		10	0.000967	0.00438825		10	0.001252	0.00381213		10
10	0.002644	0.00403446		10	0.001687	0.00310477		10	0.002052	0.00309173		10	0.002431	0.00567256		10	0.001261	0.00344544					0					0					0						0				0				0
		0				0				0				0				0			10.125	0.002455	0.00407422	alpha (10.125-14)		10.125	0.00054	0.00401765	alpha (10.125-14)		10.125	0.002076	0.00354416	alpha (10.125-14)			10.125	0.000844	0.00387254	alpha (10.125-14)	10.125	0.000922	0.00418404	alpha (10.125-14)	10.125	0.001253	0.00381518	alpha (10.125-14)	10.125
10.125	0.002524	0.00385135	alpha (10.125-14)	10.125	0.001715	0.0031563	alpha (10.125-14)	10.125	0.001909	0.00287627	alpha (10.125-14)	10.125	0.002025	0.00472519	alpha (10.125-14)	10.125	0.00123	0.00336074	alpha (10.125-14)				0	0.0916974				0	0.0843557				0	0.0866493					0	0.0909908			0	0.110977			0	0.0825272
		0	0.0848763			0	0.0772549			0	0.0677228			0	0.11256			0	0.0750155		10.25	0.002404	0.00398958			10.25	0.000461	0.00342988			10.25	0.002052	0.00350319				10.25	0.000839	0.0038496		10.25	0.000975	0.00442456		10.25	0.001222	0.00372079		10.25
10.25	0.002438	0.00372013		10.25	0.001843	0.00339188		10.25	0.001891	0.00284915		10.25	0.002124	0.0049562		10.25	0.001221	0.00333615					0					0					0						0				0				0
		0				0				0				0				0			10.375	0.002344	0.00389001			10.375	0.000498	0.00370516			10.375	0.002074	0.00354075				10.375	0.000837	0.00384042		10.375	0.001009	0.00457885		10.375	0.001151	0.00350461		10.375
10.375	0.002416	0.00368656		10.375	0.001496	0.00275325		10.375	0.001879	0.00283107		10.375	0.002173	0.00507054		10.375	0.001183	0.00323232					0					0					0						0				0				0
		0				0				0				0				0			10.5	0.002394	0.00397299			10.5	0.000492	0.00366052			10.5	0.002115	0.00361074				10.5	0.000818	0.00375324		10.5	0.000919	0.00417043		10.5	0.001146	0.00348938		10.5
10.5	0.002409	0.00367588		10.5	0.001646	0.00302932		10.5	0.001898	0.0028597		10.5	0.002026	0.00472753		10.5	0.001111	0.00303559					0					0					0						0				0				0
		0				0				0				0				0			10.625	0.002469	0.00409746			10.625	0.000477	0.00354892			10.625	0.002075	0.00354245				10.625	0.000801	0.00367524		10.625	0.0009	0.00408421		10.625	0.00115	0.00350156		10.625
10.625	0.002211	0.00337375		10.625	0.001749	0.00321888		10.625	0.001749	0.0026352		10.625	0.001984	0.00462952		10.625	0.001068	0.0029181					0					0					0						0				0				0
		0				0				0				0				0			10.75	0.002293	0.00380537			10.75	0.00039	0.00290163			10.75	0.002033	0.00347075				10.75	0.000789	0.00362018		10.75	0.000916	0.00415682		10.75	0.001051	0.00320012		10.75
10.75	0.002073	0.00316318		10.75	0.00186	0.00342316		10.75	0.001783	0.00268643		10.75	0.001972	0.00460152		10.75	0.001019	0.00278422					0					0					0						0				0				0
		0				0				0				0				0			10.875	0.002087	0.0034635			10.875	0.000378	0.00281235			10.875	0.001799	0.00307127				10.875	0.000775	0.00355594		10.875	0.000968	0.00439279		10.875	0.001016	0.00309355		10.875
10.875	0.002099	0.00320285		10.875	0.001608	0.00295938		10.875	0.00169	0.00254631		10.875	0.001883	0.00439385		10.875	0.000998	0.00272684					0					0					0						0				0				0
		0				0				0				0				0			11	0.002091	0.00347014			11	0.000431	0.00320668			11	0.001751	0.00298932				11	0.000748	0.00343206		11	0.000968	0.00439279		11	0.001053	0.00320621		11
11	0.002095	0.00319675		11	0.001354	0.00249192		11	0.001543	0.00232482		11	0.002018	0.00470886		11	0.001009	0.0027569					0					0					0						0				0				0
		0				0				0				0				0			11.125	0.001752	0.00290755			11.125	0.000456	0.00339268			11.125	0.001886	0.00321979				11.125	0.000711	0.00326229		11.125	0.000899	0.00407967		11.125	0.001	0.00304484		11.125
11.125	0.002049	0.00312655		11.125	0.001376	0.00253241		11.125	0.001498	0.00225702		11.125	0.001901	0.00443585		11.125	0.001025	0.00280062					0					0					0						0				0				0
		0				0				0				0				0			11.25	0.001969	0.00326768			11.25	0.000423	0.00314716			11.25	0.001862	0.00317882				11.25	0.000691	0.00317052		11.25	0.000828	0.00375747		11.25	0.000949	0.00288955		11.25
11.25	0.001919	0.00292819		11.25	0.001475	0.00271461		11.25	0.00163	0.00245591		11.25	0.001639	0.00382449		11.25	0.001007	0.00275143					0					0					0						0				0				0
		0				0				0				0				0			11.375	0.001999	0.00331746			11.375	0.000364	0.00270819			11.375	0.00166	0.00283396				11.375	0.000674	0.00309252		11.375	0.000854	0.00387546		11.375	0.00095	0.00289259		11.375
11.375	0.001813	0.00276644		11.375	0.001492	0.00274589		11.375	0.001601	0.00241221		11.375	0.001659	0.00387116		11.375	0.000955	0.00260935					0					0					0						0				0				0
		0				0				0				0				0			11.5	0.001933	0.00320793			11.5	0.000363	0.00270075			11.5	0.001598	0.00272812				11.5	0.000662	0.00303746		11.5	0.000823	0.00373478		11.5	0.000929	0.00282865		11.5
11.5	0.001766	0.00269473		11.5	0.001462	0.00269068		11.5	0.001555	0.0023429		11.5	0.001593	0.00371715		11.5	0.000916	0.00250279					0					0					0						0				0				0
		0				0				0				0				0			11.625	0.001797	0.00298223			11.625	0.000364	0.00270819			11.625	0.00161	0.0027486				11.625	0.000652	0.00299158		11.625	0.00079	0.00358503		11.625	0.000886	0.00269772		11.625
11.625	0.00177	0.00270083		11.625	0.001494	0.00274957		11.625	0.001499	0.00225853		11.625	0.001497	0.00349314		11.625	0.000905	0.00247274					0					0					0						0				0				0
		0				0				0				0				0			11.75	0.001536	0.00254909			11.75	0.00034	0.00252963			11.75	0.00162	0.00276568				11.75	0.000643	0.00295029		11.75	0.000801	0.00363494		11.75	0.000897	0.00273122		11.75
11.75	0.001852	0.00282595		11.75	0.00147	0.0027054		11.75	0.001544	0.00232633		11.75	0.001521	0.00354914		11.75	0.000866	0.00236618					0					0					0						0				0				0
		0				0				0				0				0			11.875	0.001535	0.00254743			11.875	0.00034	0.00252963			11.875	0.00154	0.0026291				11.875	0.00062	0.00284475		11.875	0.00081	0.00367579		11.875	0.000851	0.00259115		11.875
11.875	0.00182	0.00277713		11.875	0.001169	0.00215144		11.875	0.001447	0.00218018		11.875	0.001537	0.00358648		11.875	0.000864	0.00236071					0					0					0						0				0				0
		0				0				0				0				0			12	0.001568	0.00260219			12	0.000309	0.00229899			12	0.001602	0.00273495				12	0.000596	0.00273463		12	0.000793	0.00359864		12	0.000791	0.00240846		12
12	0.001819	0.0027756		12	0.001139	0.00209623		12	0.001312	0.00197678		12	0.00142	0.00331347		12	0.000876	0.0023935					0					0					0						0				0				0
		0				0				0				0				0			12.125	0.001752	0.00290755			12.125	0.000293	0.00217995			12.125	0.001535	0.00262056				12.125	0.000594	0.00272546		12.125	0.000772	0.00350334		12.125	0.0008	0.00243587		12.125
12.125	0.001796	0.0027405		12.125	0.001181	0.00217352		12.125	0.001319	0.00198733		12.125	0.001272	0.00296812		12.125	0.000862	0.00235525					0					0					0						0				0				0
		0				0				0				0				0			12.25	0.001788	0.0029673			12.25	0.000354	0.00263379			12.25	0.001528	0.00260861				12.25	0.000595	0.00273005		12.25	0.000711	0.00322652		12.25	0.000831	0.00253026		12.25
12.25	0.001656	0.00252688		12.25	0.001201	0.00221033		12.25	0.001304	0.00196473		12.25	0.001411	0.00329247		12.25	0.000818	0.00223503					0					0					0						0				0				0
		0				0				0				0				0			12.375	0.001748	0.00290091			12.375	0.000353	0.00262635			12.375	0.001464	0.00249935				12.375	0.000581	0.00266581		12.375	0.00074	0.00335813		12.375	0.00079	0.00240542		12.375
12.375	0.001516	0.00231325		12.375	0.00128	0.00235573		12.375	0.001261	0.00189994		12.375	0.001393	0.00325047		12.375	0.000781	0.00213393					0					0					0						0				0				0
		0				0				0				0				0			12.5	0.001428	0.00236985			12.5	0.000313	0.00232875			12.5	0.001486	0.00253691				12.5	0.000554	0.00254193		12.5	0.000709	0.00321745		12.5	0.000745	0.0022684		12.5
12.5	0.001511	0.00230562		12.5	0.001398	0.00257289		12.5	0.001296	0.00195267		12.5	0.001412	0.0032948		12.5	0.000764	0.00208748					0					0					0						0				0				0
		0				0				0				0				0			12.625	0.001368	0.00227028			12.625	0.000309	0.00229899			12.625	0.001526	0.0026052				12.625	0.000543	0.00249145		12.625	0.000685	0.00310854		12.625	0.000707	0.0021527		12.625
12.625	0.001462	0.00223086		12.625	0.00145	0.0026686		12.625	0.001291	0.00194514		12.625	0.001382	0.0032248		12.625	0.000775	0.00211754					0					0					0						0				0				0
		0				0				0				0				0			12.75	0.001398	0.00232007			12.75	0.000294	0.00218739			12.75	0.001411	0.00240887				12.75	0.000538	0.00246851		12.75	0.000645	0.00292702		12.75	0.000715	0.00217706		12.75
12.75	0.001422	0.00216982		12.75	0.001291	0.00237597		12.75	0.001219	0.00183666		12.75	0.001208	0.00281878		12.75	0.000752	0.0020547					0					0					0						0				0				0
		0				0				0				0				0			12.875	0.001395	0.00231509			12.875	0.000295	0.00219483			12.875	0.001283	0.00219035				12.875	0.000534	0.00245016		12.875	0.000656	0.00297693		12.875	0.000703	0.00214052		12.875
12.875	0.001492	0.00227663		12.875	0.001264	0.00232628		12.875	0.001112	0.00167544		12.875	0.001207	0.00281645		12.875	0.000727	0.00198639					0					0					0						0				0				0
		0				0				0				0				0			13	0.001367	0.00226862			13	0.000288	0.00214275			13	0.001338	0.00228424				13	0.000515	0.00236298		13	0.000656	0.00297693		13	0.000682	0.00207658		13
13	0.001407	0.00214693		13	0.000991	0.00182385		13	0.001172	0.00176584		13	0.001166	0.00272078		13	0.000715	0.0019536					0					0					0						0				0				0
		0				0				0				0				0			13.125	0.001462	0.00242628			13.125	0.000308	0.00229155			13.125	0.001336	0.00228083				13.125	0.000489	0.00224369		13.125	0.000652	0.00295878		13.125	0.000678	0.0020644		13.125
13.125	0.001391	0.00212252		13.125	0.000942	0.00173367		13.125	0.001182	0.00178091		13.125	0.001114	0.00259944		13.125	0.000656	0.00179239					0					0					0						0				0				0
		0				0				0				0				0			13.25	0.001437	0.00238479			13.25	0.000327	0.00243291			13.25	0.001223	0.00208791				13.25	0.00048	0.00220239		13.25	0.000634	0.0028771		13.25	0.00064	0.00194869		13.25
13.25	0.00133	0.00202944		13.25	0.001053	0.00193795		13.25	0.001114	0.00167845		13.25	0.001112	0.00259477		13.25	0.000644	0.00175961					0					0					0						0				0				0
		0				0				0				0				0			13.375	0.001531	0.00254079			13.375	0.000289	0.00215019			13.375	0.001191	0.00203328				13.375	0.000468	0.00214733		13.375	0.00062	0.00281357		13.375	0.000627	0.00190911		13.375
13.375	0.001293	0.00197298		13.375	0.000954	0.00175575		13.375	0.001123	0.00169201		13.375	0.001088	0.00253877		13.375	0.000656	0.00179239					0					0					0						0				0				0
		0				0				0				0				0			13.5	0.001302	0.00216075			13.5	0.000279	0.00207578			13.5	0.001241	0.00211864				13.5	0.000466	0.00213815		13.5	0.000596	0.00270465		13.5	0.000633	0.00192738		13.5
13.5	0.001272	0.00194094		13.5	0.001021	0.00187906		13.5	0.001071	0.00161367		13.5	0.001168	0.00272544		13.5	0.000641	0.00175141					0					0					0						0				0				0
		0				0				0				0				0			13.625	0.001191	0.00197654			13.625	0.000254	0.00188978			13.625	0.001273	0.00217327				13.625	0.000464	0.00212898		13.625	0.000589	0.00267289		13.625	0.0006	0.0018269		13.625
13.625	0.001283	0.00195772		13.625	0.001082	0.00199132		13.625	0.00107	0.00161216		13.625	0.001147	0.00267644		13.625	0.000588	0.0016066					0					0					0						0				0				0
		0				0				0				0				0			13.75	0.001153	0.00191347			13.75	0.000259	0.00192698			13.75	0.001209	0.00206401				13.75	0.000448	0.00205556		13.75	0.00056	0.00254128		13.75	0.000555	0.00168988		13.75
13.75	0.001262	0.00192568		13.75	0.000843	0.00155147		13.75	0.001002	0.0015097		13.75	0.001095	0.0025551		13.75	0.000594	0.00162299					0					0					0						0				0				0
		0				0				0				0				0			13.875	0.001087	0.00180394			13.875	0.000252	0.0018749			13.875	0.00118	0.0020145				13.875	0.000435	0.00199592		13.875	0.000527	0.00239153		13.875	0.00054	0.00164421		13.875
13.875	0.001229	0.00187532		13.875	0.000809	0.00148889		13.875	0.001001	0.0015082		13.875	0.001042	0.00243143		13.875	0.000614	0.00167764					0					0					0						0				0				0
		0				0				0				0				0			14	0.001221	0.00202632			14	0.000245	0.00182282			14	0.001178	0.00201109				14	0.000427	0.00195921		14	0.000528	0.00239607		14	0.000563	0.00171424		14
14	0.001229	0.00187532		14	0.000869	0.00159932		14	0.000983	0.00148108		14	0.001049	0.00244777		14	0.000615	0.00168037					0					0					0						0				0				0
		0				0				0				0				0			14.125	0.001194	0.00198152	beta (14.125-20)		14.125	0.000225	0.00167402	beta (14.125-20)		14.125	0.001122	0.00191549	beta (14.125-20)			14.125	0.0004	0.00183533	beta (14.125-20)	14.125	0.000527	0.00239153	beta (14.125-20)	14.125	0.000538	0.00163812	beta (14.125-20)	14.125
14.125	0.001237	0.00188753	beta (14.125-20)	14.125	0.000965	0.001776	beta (14.125-20)	14.125	0.000974	0.00146752	beta (14.125-20)	14.125	0.000993	0.00231709	beta (14.125-20)	14.125	0.000621	0.00169676	beta (14.125-20)				0	0.0594239				0	0.0619536				0	0.0620006					0	0.0577806			0	0.0691229			0	0.0494481
		0	0.0610433			0	0.0498788			0	0.0473659			0	0.081215			0	0.0488236		14.25	0.001057	0.00175416			14.25	0.000238	0.00177074			14.25	0.001144	0.00195304				14.25	0.000387	0.00177568		14.25	0.000524	0.00237792		14.25	0.000514	0.00156505		14.25
14.25	0.001224	0.00186769		14.25	0.000797	0.00146681		14.25	0.000978	0.00147354		14.25	0.001055	0.00246177		14.25	0.000588	0.0016066					0					0					0						0				0				0
		0				0				0				0				0			14.375	0.001017	0.00168777			14.375	0.000252	0.0018749			14.375	0.001151	0.001965				14.375	0.000386	0.00177109		14.375	0.00053	0.00240514		14.375	0.000505	0.00153764		14.375
14.375	0.001174	0.0017914		14.375	0.000791	0.00145576		14.375	0.000906	0.00136506		14.375	0.00092	0.00214675		14.375	0.000576	0.00157381					0					0					0						0				0				0
		0				0				0				0				0			14.5	0.000986	0.00163633			14.5	0.000234	0.00174098			14.5	0.001048	0.00178915				14.5	0.00037	0.00169768		14.5	0.000487	0.00221001		14.5	0.00051	0.00155287		14.5
14.5	0.001125	0.00171663		14.5	0.000735	0.0013527		14.5	0.000882	0.0013289		14.5	0.000924	0.00215609		14.5	0.000549	0.00150004					0					0					0						0				0				0
		0				0				0				0				0			14.625	0.000986	0.00163633			14.625	0.000221	0.00164426			14.625	0.000999	0.0017055				14.625	0.000354	0.00162426		14.625	0.000461	0.00209202		14.625	0.000493	0.0015011		14.625
14.625	0.001093	0.0016678		14.625	0.000643	0.00118338		14.625	0.000861	0.00129726		14.625	0.001044	0.0024361		14.625	0.000509	0.00139074					0					0					0						0				0				0
		0				0				0				0				0			14.75	0.001046	0.0017359			14.75	0.000217	0.0016145			14.75	0.00105	0.00179257				14.75	0.000359	0.0016472		14.75	0.00045	0.0020421		14.75	0.000477	0.00145239		14.75
14.75	0.001084	0.00165407		14.75	0.000651	0.00119811		14.75	0.00091	0.00137109		14.75	0.000967	0.00225643		14.75	0.000501	0.00136889					0					0					0						0				0				0
		0				0				0				0				0			14.875	0.000949	0.00157492			14.875	0.000219	0.00162938			14.875	0.001033	0.00176354				14.875	0.000362	0.00166097		14.875	0.000459	0.00208295		14.875	0.000476	0.00144934		14.875
14.875	0.001066	0.0016266		14.875	0.00064	0.00117786		14.875	0.000901	0.00135753		14.875	0.00094	0.00219342		14.875	0.000481	0.00131424					0					0					0						0				0				0
		0				0				0				0				0			15	0.000908	0.00150688			15	0.000215	0.00159962			15	0.000993	0.00169526				15	0.000351	0.0016105		15	0.000451	0.00204664		15	0.00044	0.00133973		15
15	0.00107	0.00163271		15	0.000642	0.00118154		15	0.00086	0.00129575		15	0.000977	0.00227976		15	0.000459	0.00125413					0					0					0						0				0				0
		0				0				0				0				0			15.125	0.001002	0.00166288			15.125	0.000221	0.00164426			15.125	0.000929	0.001586				15.125	0.000345	0.00158297		15.125	0.000422	0.00191504		15.125	0.000442	0.00134582		15.125
15.125	0.001023	0.00156099		15.125	0.000656	0.00120731		15.125	0.000864	0.00130178		15.125	0.000895	0.00208842		15.125	0.000464	0.00126779					0					0					0						0				0				0
		0				0				0				0				0			15.25	0.00103	0.00170935			15.25	0.000218	0.00162194			15.25	0.000932	0.00159112				15.25	0.000335	0.00153709		15.25	0.000406	0.00184243		15.25	0.00046	0.00140062		15.25
15.25	0.000962	0.00146791		15.25	0.000709	0.00130485		15.25	0.00081	0.00122042		15.25	0.000873	0.00203708		15.25	0.000481	0.00131424					0					0					0						0				0				0
		0				0				0				0				0			15.375	0.000962	0.0015965			15.375	0.000231	0.00171866			15.375	0.000892	0.00152283				15.375	0.000327	0.00150038		15.375	0.000384	0.0017426		15.375	0.000451	0.00137322		15.375
15.375	0.001015	0.00154878		15.375	0.000736	0.00135454		15.375	0.000797	0.00120083		15.375	0.000887	0.00206975		15.375	0.000484	0.00132244					0					0					0						0				0				0
		0				0				0				0				0			15.5	0.000948	0.00157326			15.5	0.000213	0.00158474			15.5	0.000927	0.00158258				15.5	0.000322	0.00147744		15.5	0.000391	0.00177436		15.5	0.000432	0.00131537		15.5
15.5	0.001096	0.00167238		15.5	0.000675	0.00124228		15.5	0.000823	0.00124001		15.5	0.000864	0.00201608		15.5	0.00047	0.00128418					0					0					0						0				0				0
		0				0				0				0				0			15.625	0.000886	0.00147037			15.625	0.000217	0.0016145			15.625	0.000881	0.00150405				15.625	0.000322	0.00147744		15.625	0.000381	0.00172898		15.625	0.000423	0.00128797		15.625
15.625	0.000972	0.00148317		15.625	0.000703	0.00129381		15.625	0.000767	0.00115563		15.625	0.000889	0.00207442		15.625	0.000461	0.00125959					0					0					0						0				0				0
		0				0				0				0				0			15.75	0.000849	0.00140897			15.75	0.000181	0.00134666			15.75	0.000837	0.00142893				15.75	0.000317	0.0014545		15.75	0.000371	0.0016836		15.75	0.000406	0.0012362		15.75
15.75	0.00089	0.00135804		15.75	0.00076	0.00139871		15.75	0.000735	0.00110742		15.75	0.000904	0.00210942		15.75	0.000449	0.00122681					0					0					0						0				0				0
		0				0				0				0				0			15.875	0.000916	0.00152016			15.875	0.000176	0.00130946			15.875	0.00083	0.00141698				15.875	0.000297	0.00136273		15.875	0.000355	0.00161099		15.875	0.000383	0.00116617		15.875
15.875	0.000888	0.00135499		15.875	0.000674	0.00124044		15.875	0.000747	0.0011255		15.875	0.00075	0.00175007		15.875	0.000428	0.00116943					0					0					0						0				0				0
		0				0				0				0				0			16	0.000934	0.00155003			16	0.000186	0.00138386			16	0.000855	0.00145966				16	0.000285	0.00130767		16	0.000348	0.00157923		16	0.000373	0.00113572		16
16	0.000976	0.00148927		16	0.000578	0.00106376		16	0.000717	0.0010803		16	0.000775	0.00180841		16	0.00041	0.00112025					0					0					0						0				0				0
		0				0				0				0				0			16.125	0.000827	0.00137246			16.125	0.000183	0.00136154			16.125	0.00083	0.00141698				16.125	0.000281	0.00128932		16.125	0.000339	0.00153838		16.125	0.000364	0.00110832		16.125
16.125	0.000933	0.00142366		16.125	0.000546	0.00100486		16.125	0.000697	0.00105016		16.125	0.000794	0.00185274		16.125	0.000384	0.00104921					0					0					0						0				0				0
		0				0				0				0				0			16.25	0.000804	0.00133429			16.25	0.000188	0.00139874			16.25	0.000822	0.00140332				16.25	0.000279	0.00128014		16.25	0.000325	0.00147485		16.25	0.000366	0.00111441		16.25
16.25	0.000851	0.00129853		16.25	0.00053	0.000975418		16.25	0.000689	0.00103811		16.25	0.000708	0.00165207		16.25	0.00037	0.00101095					0					0					0						0				0				0
		0				0				0				0				0			16.375	0.000781	0.00129612			16.375	0.00018	0.00133922			16.375	0.000789	0.00134699				16.375	0.000275	0.00126179		16.375	0.000322	0.00146124		16.375	0.000362	0.00110223		16.375
16.375	0.000868	0.00132448		16.375	0.000555	0.00102143		16.375	0.000681	0.00102606		16.375	0.000772	0.00180141		16.375	0.000366	0.00100002					0					0					0						0				0				0
		0				0				0				0				0			16.5	0.000852	0.00141395			16.5	0.000164	0.00122017			16.5	0.000817	0.00139479				16.5	0.000265	0.0012159		16.5	0.000308	0.00139771		16.5	0.000347	0.00105656		16.5
16.5	0.000913	0.00139314		16.5	0.000564	0.00103799		16.5	0.000751	0.00113153		16.5	0.000819	0.00191108		16.5	0.000368	0.00100549					0					0					0						0				0				0
		0				0				0				0				0			16.625	0.000813	0.00134922			16.625	0.000182	0.0013541			16.625	0.000808	0.00137942				16.625	0.000257	0.0011792		16.625	0.000312	0.00141586		16.625	0.000351	0.00106874		16.625
16.625	0.00083	0.00126649		16.625	0.000559	0.00102879		16.625	0.000684	0.00103058		16.625	0.000815	0.00190174		16.625	0.000388	0.00106014					0					0					0						0				0				0
		0				0				0				0				0			16.75	0.000736	0.00122144			16.75	0.000174	0.00129458			16.75	0.000775	0.00132309				16.75	0.000256	0.00117461		16.75	0.000309	0.00140224		16.75	0.000347	0.00105656		16.75
16.75	0.000815	0.0012436		16.75	0.000636	0.0011705		16.75	0.000613	0.000923602		16.75	0.00075	0.00175007		16.75	0.00038	0.00103828					0					0					0						0				0				0
		0				0				0				0				0			16.875	0.000681	0.00113016			16.875	0.000174	0.00129458			16.875	0.000682	0.00116432				16.875	0.00025	0.00114708		16.875	0.000308	0.00139771		16.875	0.000327	0.000995661		16.875
16.875	0.000811	0.0012375		16.875	0.000596	0.00109688		16.875	0.000624	0.000940175		16.875	0.000773	0.00180374		16.875	0.000351	0.00095904					0					0					0						0				0				0
		0				0				0				0				0			17	0.000766	0.00127122			17	0.00016	0.00119041			17	0.000711	0.00121382				17	0.000244	0.00111955		17	0.000303	0.00137502		17	0.000317	0.000965213		17
17	0.000795	0.00121308		17	0.000616	0.00113369		17	0.000627	0.000944695		17	0.00071	0.00165673		17	0.000334	0.000912591					0					0					0						0				0				0
		0				0				0				0				0			17.125	0.000729	0.00120982			17.125	0.000163	0.00121273			17.125	0.00074	0.00126333				17.125	0.000246	0.00112873		17.125	0.000288	0.00130695		17.125	0.000316	0.000962168		17.125
17.125	0.000804	0.00122682		17.125	0.000609	0.00112081		17.125	0.000639	0.000962776		17.125	0.000641	0.00149573		17.125	0.000335	0.000915323					0					0					0						0				0				0
		0				0				0				0				0			17.25	0.000704	0.00116833			17.25	0.000158	0.00117553			17.25	0.000659	0.00112505				17.25	0.000249	0.00114249		17.25	0.000277	0.00125703		17.25	0.0003	0.000913451		17.25
17.25	0.000811	0.0012375		17.25	0.000547	0.0010067		17.25	0.000595	0.000896481		17.25	0.000665	0.00155173		17.25	0.000344	0.000939914					0					0					0						0				0				0
		0				0				0				0				0			17.375	0.000637	0.00105714			17.375	0.000163	0.00121273			17.375	0.000696	0.00118822				17.375	0.000243	0.00111496		17.375	0.000273	0.00123888		17.375	0.00031	0.000943899		17.375
17.375	0.000787	0.00120088		17.375	0.000584	0.0010748		17.375	0.000568	0.000855801		17.375	0.00068	0.00158673		17.375	0.000348	0.000950843					0					0					0						0				0				0
		0				0				0				0				0			17.5	0.000628	0.0010422			17.5	0.00015	0.00111601			17.5	0.00072	0.00122919				17.5	0.000233	0.00106908		17.5	0.000282	0.00127972		17.5	0.000299	0.000910406		17.5
17.5	0.000713	0.00108796		17.5	0.000605	0.00111345		17.5	0.000588	0.000885934		17.5	0.000625	0.00145839		17.5	0.000336	0.000918055					0					0					0						0				0				0
		0				0				0				0				0			17.625	0.000631	0.00104718			17.625	0.000135	0.00100441			17.625	0.000721	0.0012309				17.625	0.000228	0.00104614		17.625	0.000284	0.00128879		17.625	0.000292	0.000889092		17.625
17.625	0.000748	0.00114137		17.625	0.000541	0.000995662		17.625	0.000569	0.000857307		17.625	0.000627	0.00146306		17.625	0.00033	0.000901662					0					0					0						0				0				0
		0				0				0				0				0			17.75	0.000656	0.00108867			17.75	0.000158	0.00117553			17.75	0.000704	0.00120187				17.75	0.000224	0.00102778		17.75	0.000265	0.00120257		17.75	0.000279	0.000849509		17.75
17.75	0.00076	0.00115968		17.75	0.000473	0.000870514		17.75	0.000582	0.000876894		17.75	0.000605	0.00141172		17.75	0.000327	0.000893465					0					0					0						0				0				0
		0				0				0				0				0			17.875	0.000631	0.00104718			17.875	0.000186	0.00138386			17.875	0.000685	0.00116944				17.875	0.000224	0.00102778		17.875	0.000258	0.00117081		17.875	0.000278	0.000846464		17.875
17.875	0.000733	0.00111848		17.875	0.0005	0.000920205		17.875	0.000562	0.00084676		17.875	0.000603	0.00140706		17.875	0.00032	0.000874338					0					0					0						0				0				0
		0				0				0				0				0			18	0.000644	0.00106876			18	0.000179	0.00133178			18	0.000659	0.00112505				18	0.000221	0.00101402		18	0.000267	0.00121165		18	0.00028	0.000852554		18
18	0.000727	0.00110932		18	0.000351	0.000645984		18	0.000546	0.000822653		18	0.000595	0.00138839		18	0.000307	0.000838818					0					0					0						0				0				0
		0				0				0				0				0			18.125	0.000594	0.000985779			18.125	0.000148	0.00110113			18.125	0.0006	0.00102432				18.125	0.000214	0.000981899		18.125	0.000259	0.00117534		18.125	0.000281	0.000855599		18.125
18.125	0.000722	0.00110169		18.125	0.000409	0.000752728		18.125	0.000535	0.00080608		18.125	0.00063	0.00147006		18.125	0.000305	0.000833354					0					0					0						0				0				0
		0				0				0				0				0			18.25	0.000576	0.000955907			18.25	0.000138	0.00102673			18.25	0.000597	0.0010192				18.25	0.000213	0.000977311		18.25	0.000245	0.00111181		18.25	0.000269	0.000819061		18.25
18.25	0.000688	0.00104981		18.25	0.000462	0.00085027		18.25	0.000508	0.000765399		18.25	0.000654	0.00152606		18.25	0.000304	0.000830622					0					0					0						0				0				0
		0				0				0				0				0			18.375	0.000569	0.00094429			18.375	0.000133	0.000989532			18.375	0.00057	0.000973108				18.375	0.00021	0.000963546		18.375	0.000234	0.00106189		18.375	0.000256	0.000779478		18.375
18.375	0.000649	0.000990304		18.375	0.000453	0.000833706		18.375	0.000554	0.000834707		18.375	0.000618	0.00144206		18.375	0.000304	0.000830622					0					0					0						0				0				0
		0				0				0				0				0			18.5	0.000522	0.000866291			18.5	0.000141	0.00104905			18.5	0.000603	0.00102945				18.5	0.000209	0.000958958		18.5	0.000237	0.00107551		18.5	0.000263	0.000800792		18.5
18.5	0.000682	0.00104066		18.5	0.000497	0.000914684		18.5	0.000528	0.000795533		18.5	0.000595	0.00138839		18.5	0.000288	0.000786905					0					0					0						0				0				0
		0				0				0				0				0			18.625	0.000542	0.000899482			18.625	0.000133	0.000989532			18.625	0.000606	0.00103457				18.625	0.000205	0.000940604		18.625	0.000242	0.0010982		18.625	0.00025	0.000761209		18.625
18.625	0.000663	0.00101167		18.625	0.000505	0.000929407		18.625	0.000491	0.000739785		18.625	0.000564	0.00131605		18.625	0.000276	0.000754117					0					0					0						0				0				0
		0				0				0				0				0			18.75	0.000585	0.000970843			18.75	0.000127	0.000944891			18.75	0.000632	0.00107895				18.75	0.000199	0.000913074		18.75	0.000235	0.00106643		18.75	0.00024	0.00073076		18.75
18.75	0.000634	0.000967416		18.75	0.000483	0.000888918		18.75	0.000508	0.000765399		18.75	0.000543	0.00126705		18.75	0.000278	0.000759582					0					0					0						0				0				0
		0				0				0				0				0			18.875	0.000591	0.000980801			18.875	0.000141	0.00104905			18.875	0.000613	0.00104652				18.875	0.000196	0.000899309		18.875	0.000218	0.000989286		18.875	0.000237	0.000721626		18.875
18.875	0.000656	0.00100099		18.875	0.000465	0.000855791		18.875	0.000519	0.000781973		18.875	0.000599	0.00139772		18.875	0.00028	0.000765046					0					0					0						0				0				0
		0				0				0				0				0			19	0.000577	0.000957567			19	0.000134	0.000996972			19	0.000557	0.000950914				19	0.000196	0.000899309		19	0.000219	0.000993824		19	0.000233	0.000709447		19
19	0.000668	0.0010193		19	0.000472	0.000868674		19	0.00051	0.000768413		19	0.000593	0.00138372		19	0.000272	0.000743188					0					0					0						0				0				0
		0				0				0				0				0			19.125	0.000572	0.000949269			19.125	0.000127	0.000944891			19.125	0.000554	0.000945793				19.125	0.000189	0.000867191		19.125	0.000221	0.0010029		19.125	0.000234	0.000712491		19.125
19.125	0.00062	0.000946054		19.125	0.000383	0.000704877		19.125	0.000504	0.000759372		19.125	0.000534	0.00124605		19.125	0.00027	0.000737723					0					0					0						0				0				0
		0				0				0				0				0			19.25	0.000532	0.000882886			19.25	0.000132	0.000982092			19.25	0.00052	0.000887748				19.25	0.000187	0.000858015		19.25	0.000216	0.00098021		19.25	0.000231	0.000703357		19.25
19.25	0.00061	0.000930795		19.25	0.000395	0.000726962		19.25	0.00048	0.000723212		19.25	0.000535	0.00124838		19.25	0.000271	0.000740455					0					0					0						0				0				0
		0				0				0				0				0			19.375	0.000538	0.000892844			19.375	0.00013	0.000967212			19.375	0.000508	0.000867261				19.375	0.000186	0.000853426		19.375	0.000213	0.000966596		19.375	0.000219	0.000666819		19.375
19.375	0.000625	0.000953683		19.375	0.000397	0.000730643		19.375	0.000449	0.000676504		19.375	0.000545	0.00127172		19.375	0.000259	0.000707668					0					0					0						0				0				0
		0				0				0				0				0			19.5	0.000507	0.000841397			19.5	0.00013	0.000967212			19.5	0.000508	0.000867261				19.5	0.000182	0.000835073		19.5	0.000215	0.000975672		19.5	0.000212	0.000645505		19.5
19.5	0.000622	0.000949105		19.5	0.000386	0.000710399		19.5	0.000486	0.000732252		19.5	0.000574	0.00133939		19.5	0.000252	0.000688542					0					0					0						0				0				0
		0				0				0				0				0			19.625	0.000471	0.000781653			19.625	0.000142	0.00105649			19.625	0.000495	0.000845068				19.625	0.000182	0.000835073		19.625	0.000203	0.000921216		19.625	0.000222	0.000675953		19.625
19.625	0.000586	0.000894173		19.625	0.000426	0.000784015		19.625	0.000472	0.000711158		19.625	0.000536	0.00125072		19.625	0.000252	0.000688542					0					0					0						0				0				0
		0				0				0				0				0			19.75	0.000481	0.000798249			19.75	0.000141	0.00104905			19.75	0.00052	0.000887748				19.75	0.00018	0.000825896		19.75	0.000208	0.000943906		19.75	0.000224	0.000682043		19.75
19.75	0.000586	0.000894173		19.75	0.000406	0.000747207		19.75	0.000464	0.000699105		19.75	0.000471	0.00109904		19.75	0.000252	0.000688542					0					0					0						0				0				0
		0				0				0				0				0			19.875	0.000473	0.000784972			19.875	0.000131	0.000974652			19.875	0.000519	0.000886041				19.875	0.000176	0.000807543		19.875	0.000205	0.000930292		19.875	0.000209	0.000636371		19.875
19.875	0.0006	0.000915536		19.875	0.000383	0.000704877		19.875	0.000451	0.000679518		19.875	0.000489	0.00114105		19.875	0.000245	0.000669415					0	gamma power				0	gamma power				0	gamma power					0	gamma power			0	gamma power			0	gamma power
		0				0				0				0				0			20	0.000487	0.000808206	0.123544		20	0.000138	0.00102673	0.162224		20	0.000474	0.000809216	0.074156			20	0.000175	0.000802955	0.0971942	20	0.000195	0.000884912	0.116445	20	0.000202	0.000615057	0.0732435	20
20	0.0006	0.000915536		20	0.000413	0.00076009		20	0.000431	0.000649384		20	0.000486	0.00113405		20	0.000242	0.000661218					0					0					0						0				0				0
		0				0				0				0				0			20.125	0.000485	0.000804887	slow gamma (20-50)		20.125	0.000141	0.00104905	slow gamma (20-50)		20.125	0.000484	0.000826288	slow gamma (20-50)			20.125	0.000172	0.00078919	slow gamma (20-50)	20.125	0.000187	0.000848608	slow gamma (20-50)	20.125	0.000205	0.000624191	slow gamma (20-50)	20.125
20.125	0.00058	0.000885018		20.125	0.000376	0.000691994		20.125	0.000408	0.00061473		20.125	0.000487	0.00113638		20.125	0.000242	0.000661218					0					0					0						0				0				0
		0				0				0				0				0			20.25	0.000479	0.00079493	0.0951592		20.25	0.00013	0.000967212	0.118907		20.25	0.000483	0.000824581	0.070844			20.25	0.000165	0.000757072	0.0768267	20.25	0.000184	0.000834993	0.0878876	20.25	0.0002	0.000608967	0.056704	20.25
20.25	0.000583	0.000889596		20.25	0.000371	0.000682792		20.25	0.000405	0.00061021		20.25	0.000465	0.00108504		20.25	0.000238	0.000650289					0					0					0						0				0				0
		0				0				0				0				0			20.375	0.000495	0.000821483	low gamma (20.125-50)		20.375	0.00013	0.000967212	low gamma (20.125-50)		20.375	0.000448	0.000764829	low gamma (20.125-50)			20.375	0.000161	0.000738718	low gamma (20.125-50)	20.375	0.000194	0.000880374	low gamma (20.125-50)	20.375	0.000202	0.000615057	low gamma (20.125-50)	20.375
20.375	0.000623	0.000950631	low gamma (20.125-50)	20.375	0.000346	0.000636782	low gamma (20.125-50)	20.375	0.000421	0.000634317	low gamma (20.125-50)	20.375	0.000446	0.00104071	low gamma (20.125-50)	20.375	0.00023	0.000628431	low gamma (20.125-50)				0	0.094351				0	0.117881				0	0.0700348					0	0.0760238			0	0.0870027			0	0.0560889
		0	0.0986658			0	0.0752544			0	0.0674244			0	0.129757			0	0.0758953		20.5	0.000528	0.000876248			20.5	0.000131	0.000974652			20.5	0.000455	0.000776779				20.5	0.00016	0.00073413		20.5	0.000188	0.000853146		20.5	0.000201	0.000612012		20.5
20.5	0.000572	0.000872811		20.5	0.000336	0.000618378		20.5	0.000434	0.000653904		20.5	0.000474	0.00110604		20.5	0.000226	0.000617502					0					0					0						0				0				0
		0				0				0				0				0			20.625	0.000513	0.000851355			20.625	0.00013	0.000967212			20.625	0.000466	0.000795559				20.625	0.000159	0.000729542		20.625	0.000172	0.000780537		20.625	0.000193	0.000587653		20.625
20.625	0.000585	0.000892647		20.625	0.000336	0.000618378		20.625	0.000428	0.000644864		20.625	0.000487	0.00113638		20.625	0.000222	0.000606572					0					0					0						0				0				0
		0				0				0				0				0			20.75	0.000465	0.000771696			20.75	0.000123	0.000915131			20.75	0.000432	0.000737513				20.75	0.000159	0.000729542		20.75	0.00017	0.000771461		20.75	0.000194	0.000590698		20.75
20.75	0.000553	0.000843819		20.75	0.000373	0.000686473		20.75	0.000405	0.00061021		20.75	0.00048	0.00112005		20.75	0.00023	0.000628431					0					0					0						0				0				0
		0				0				0				0				0			20.875	0.000423	0.000701994			20.875	0.000131	0.000974652			20.875	0.000458	0.000781901				20.875	0.000155	0.000711189		20.875	0.000178	0.000807765		20.875	0.000186	0.000566339		20.875
20.875	0.000543	0.00082856		20.875	0.000317	0.00058341		20.875	0.000407	0.000613223		20.875	0.000469	0.00109438		20.875	0.00023	0.000628431					0					0					0						0				0				0
		0				0				0				0				0			21	0.000411	0.00068208			21	0.00014	0.00104161			21	0.000461	0.000787022				21	0.000152	0.000697424		21	0.000175	0.000794151		21	0.000181	0.000551115		21
21	0.000549	0.000837715		21	0.000298	0.000548442		21	0.000387	0.00058309		21	0.000446	0.00104071		21	0.000218	0.000595643					0					0					0						0				0				0
		0				0				0				0				0			21.125	0.000392	0.000650548			21.125	0.00013	0.000967212			21.125	0.00042	0.000717027				21.125	0.00015	0.000688247		21.125	0.000179	0.000812303		21.125	0.000187	0.000569384		21.125
21.125	0.000536	0.000817879		21.125	0.000339	0.000623899		21.125	0.000385	0.000580076		21.125	0.000464	0.00108271		21.125	0.000215	0.000587446					0					0					0						0				0				0
		0				0				0				0				0			21.25	0.000423	0.000701994			21.25	0.000112	0.00083329			21.25	0.000409	0.000698248				21.25	0.000146	0.000669894		21.25	0.000165	0.000748771		21.25	0.000186	0.000566339		21.25
21.25	0.000496	0.000756843		21.25	0.000359	0.000660707		21.25	0.000388	0.000584596		21.25	0.0005	0.00116671		21.25	0.000213	0.000581982					0					0					0						0				0				0
		0				0				0				0				0			21.375	0.000435	0.000721909			21.375	0.000113	0.00084073			21.375	0.000402	0.000686297				21.375	0.00014	0.000642364		21.375	0.000151	0.000685239		21.375	0.000181	0.000551115		21.375
21.375	0.000505	0.000770576		21.375	0.000329	0.000605495		21.375	0.00037	0.000557476		21.375	0.000485	0.00113171		21.375	0.000213	0.000581982					0					0					0						0				0				0
		0				0				0				0				0			21.5	0.000462	0.000766717			21.5	0.00011	0.00081841			21.5	0.000416	0.000710198				21.5	0.000144	0.000660717		21.5	0.000151	0.000685239		21.5	0.000167	0.000508487		21.5
21.5	0.000503	0.000767524		21.5	0.000286	0.000526357		21.5	0.000372	0.000560489		21.5	0.000468	0.00109204		21.5	0.000207	0.000565588					0					0					0						0				0				0
		0				0				0				0				0			21.625	0.000437	0.000725228			21.625	0.000107	0.000796089			21.625	0.000385	0.000657275				21.625	0.000147	0.000674482		21.625	0.000159	0.000721543		21.625	0.000167	0.000508487		21.625
21.625	0.000491	0.000749213		21.625	0.000311	0.000572368		21.625	0.000368	0.000554462		21.625	0.000439	0.00102437		21.625	0.000197	0.000538265					0					0					0						0				0				0
		0				0				0				0				0			21.75	0.000402	0.000667144			21.75	0.00011	0.00081841			21.75	0.000387	0.000660689				21.75	0.000142	0.000651541		21.75	0.000157	0.000712467		21.75	0.000172	0.000523712		21.75
21.75	0.000496	0.000756843		21.75	0.000307	0.000565006		21.75	0.000362	0.000545422		21.75	0.00045	0.00105004		21.75	0.000198	0.000540997					0					0					0						0				0				0
		0				0				0				0				0			21.875	0.000444	0.000736845			21.875	0.000111	0.00082585			21.875	0.000373	0.000636788				21.875	0.000134	0.000614834		21.875	0.000155	0.000703391		21.875	0.000161	0.000490218		21.875
21.875	0.000498	0.000759895		21.875	0.000325	0.000598133		21.875	0.000351	0.000528849		21.875	0.000448	0.00104538		21.875	0.000208	0.00056832					0					0					0						0				0				0
		0				0				0				0				0			22	0.000433	0.00071859			22	0.00012	0.000892811			22	0.000379	0.000647032				22	0.000133	0.000610246		22	0.000152	0.000689777		22	0.000161	0.000490218		22
22	0.000489	0.000746162		22	0.000298	0.000548442		22	0.000357	0.000537889		22	0.000444	0.00103604		22	0.00021	0.000573785					0					0					0						0				0				0
		0				0				0				0				0			22.125	0.000403	0.000668803			22.125	0.000112	0.00083329			22.125	0.000374	0.000638495				22.125	0.000135	0.000619422		22.125	0.000147	0.000667087		22.125	0.000161	0.000490218		22.125
22.125	0.000477	0.000727851		22.125	0.00033	0.000607336		22.125	0.000361	0.000543916		22.125	0.00043	0.00100337		22.125	0.000204	0.000557391					0					0					0						0				0				0
		0				0				0				0				0			22.25	0.000431	0.000715271			22.25	0.000105	0.000781209			22.25	0.00037	0.000631667				22.25	0.000135	0.000619422		22.25	0.000144	0.000653473		22.25	0.000163	0.000496308		22.25
22.25	0.000475	0.000724799		22.25	0.000302	0.000555804		22.25	0.00033	0.000497208		22.25	0.000466	0.00108738		22.25	0.000209	0.000571052					0					0					0						0				0				0
		0				0				0				0				0			22.375	0.000444	0.000736845			22.375	0.0001	0.000744009			22.375	0.000363	0.000619716				22.375	0.000133	0.000610246		22.375	0.000143	0.000648935		22.375	0.000159	0.000484129		22.375
22.375	0.000461	0.000703437		22.375	0.000287	0.000528198		22.375	0.000331	0.000498715		22.375	0.000438	0.00102204		22.375	0.000193	0.000527335					0					0					0						0				0				0
		0				0				0				0				0			22.5	0.000376	0.000623995			22.5	9.1e-05	0.000677048			22.5	0.000392	0.000669225				22.5	0.000131	0.000601069		22.5	0.000138	0.000626245		22.5	0.000156	0.000474994		22.5
22.5	0.000481	0.000733954		22.5	0.000273	0.000502432		22.5	0.000334	0.000503235		22.5	0.000414	0.000966039		22.5	0.000179	0.000489083					0					0					0						0				0				0
		0				0				0				0				0			22.625	0.000385	0.000638931			22.625	8.8e-05	0.000654728			22.625	0.000404	0.000689712				22.625	0.000132	0.000605657		22.625	0.000137	0.000621707		22.625	0.000149	0.00045368		22.625
22.625	0.000458	0.000698859		22.625	0.000276	0.000507953		22.625	0.000338	0.000509262		22.625	0.000416	0.000970706		22.625	0.00019	0.000519138					0					0					0						0				0				0
		0				0				0				0				0			22.75	0.000344	0.000570889			22.75	8.7e-05	0.000647288			22.75	0.00039	0.000665811				22.75	0.000131	0.000601069		22.75	0.000135	0.000612631		22.75	0.000146	0.000444546		22.75
22.75	0.00047	0.00071717		22.75	0.000279	0.000513475		22.75	0.000349	0.000525835		22.75	0.000401	0.000935705		22.75	0.000194	0.000530068					0					0					0						0				0				0
		0				0				0				0				0			22.875	0.00037	0.000614038			22.875	8.6e-05	0.000639848			22.875	0.000368	0.000628252				22.875	0.000129	0.000591892		22.875	0.000136	0.000617169		22.875	0.000145	0.000441501		22.875
22.875	0.000456	0.000695807		22.875	0.000281	0.000517155		22.875	0.000323	0.000486661		22.875	0.000386	0.000900703		22.875	0.000195	0.0005328					0					0					0						0				0				0
		0				0				0				0				0			23	0.000382	0.000633952			23	9.4e-05	0.000699368			23	0.000353	0.000602644				23	0.000128	0.000587304		23	0.000133	0.000603555		23	0.000143	0.000435411		23
23	0.000443	0.000675971		23	0.000279	0.000513475		23	0.000317	0.000477621		23	0.000377	0.000879702		23	0.000201	0.000549194					0					0					0						0				0				0
		0				0				0				0				0			23.125	0.000377	0.000625654			23.125	0.000102	0.000758889			23.125	0.000325	0.000554842				23.125	0.000124	0.000568951		23.125	0.000134	0.000608093		23.125	0.000139	0.000423232		23.125
23.125	0.000434	0.000662238		23.125	0.000276	0.000507953		23.125	0.000318	0.000479128		23.125	0.000401	0.000935705		23.125	0.0002	0.000546462					0					0					0						0				0				0
		0				0				0				0				0			23.25	0.000369	0.000612378			23.25	9.9e-05	0.000736569			23.25	0.000323	0.000551428				23.25	0.000121	0.000555186		23.25	0.000138	0.000626245		23.25	0.000139	0.000423232		23.25
23.25	0.000448	0.0006836		23.25	0.000296	0.000544762		23.25	0.000329	0.000495701		23.25	0.000406	0.000947372		23.25	0.000195	0.0005328					0					0					0						0				0				0
		0				0				0				0				0			23.375	0.000359	0.000595782			23.375	9.3e-05	0.000691928			23.375	0.000338	0.000577036				23.375	0.000117	0.000536833		23.375	0.000139	0.000630783		23.375	0.00014	0.000426277		23.375
23.375	0.000445	0.000679022		23.375	0.000317	0.00058341		23.375	0.000324	0.000488168		23.375	0.000412	0.000961372		23.375	0.000195	0.0005328					0					0					0						0				0				0
		0				0				0				0				0			23.5	0.000398	0.000660505			23.5	8.7e-05	0.000647288			23.5	0.000345	0.000588986				23.5	0.000118	0.000541421		23.5	0.00013	0.000589941		23.5	0.000132	0.000401918		23.5
23.5	0.000426	0.00065003		23.5	0.000297	0.000546602		23.5	0.000312	0.000470088		23.5	0.000392	0.000914704		23.5	0.000194	0.000530068					0					0					0						0				0				0
		0				0				0				0				0			23.625	0.000349	0.000579187			23.625	8.4e-05	0.000624967			23.625	0.000328	0.000559964				23.625	0.000121	0.000555186		23.625	0.000123	0.000558175		23.625	0.000132	0.000401918		23.625
23.625	0.000423	0.000645453		23.625	0.00027	0.000496911		23.625	0.000312	0.000470088		23.625	0.000372	0.000868035		23.625	0.00019	0.000519138					0					0					0						0				0				0
		0				0				0				0				0			23.75	0.00033	0.000547655			23.75	9e-05	0.000669608			23.75	0.000331	0.000565086				23.75	0.00012	0.000550598		23.75	0.00012	0.000544561		23.75	0.000133	0.000404963		23.75
23.75	0.000423	0.000645453		23.75	0.000298	0.000548442		23.75	0.000321	0.000483648		23.75	0.000387	0.000903037		23.75	0.000186	0.000508209					0					0					0						0				0				0
		0				0				0				0				0			23.875	0.000309	0.000512804			23.875	9.1e-05	0.000677048			23.875	0.000329	0.000561671				23.875	0.000116	0.000532244		23.875	0.000118	0.000535485		23.875	0.00013	0.000395829		23.875
23.875	0.00042	0.000640875		23.875	0.000275	0.000506113		23.875	0.000316	0.000476114		23.875	0.000404	0.000942705		23.875	0.000183	0.000500012					0					0					0						0				0				0
		0				0				0				0				0			24	0.000324	0.000537698			24	8.3e-05	0.000617527			24	0.000321	0.000548013				24	0.000114	0.000523068		24	0.00012	0.000544561		24	0.000129	0.000392784		24
24	0.000426	0.00065003		24	0.000284	0.000522677		24	0.000306	0.000461048		24	0.000368	0.000858702		24	0.000176	0.000480886					0					0					0						0				0				0
		0				0				0				0				0			24.125	0.000342	0.00056757			24.125	8.6e-05	0.000639848			24.125	0.000298	0.000508748				24.125	0.000115	0.000527656		24.125	0.00012	0.000544561		24.125	0.000133	0.000404963		24.125
24.125	0.000419	0.000639349		24.125	0.000309	0.000568687		24.125	0.000306	0.000461048		24.125	0.000377	0.000879702		24.125	0.000174	0.000475422					0					0					0						0				0				0
		0				0				0				0				0			24.25	0.000337	0.000559272			24.25	8.5e-05	0.000632408			24.25	0.00029	0.00049509				24.25	0.000114	0.000523068		24.25	0.000118	0.000535485		24.25	0.000124	0.00037756		24.25
24.25	0.000404	0.000616461		24.25	0.000287	0.000528198		24.25	0.00031	0.000467074		24.25	0.000399	0.000931038		24.25	0.000177	0.000483618					0					0					0						0				0				0
		0				0				0				0				0			24.375	0.000367	0.000609059			24.375	7.2e-05	0.000535686			24.375	0.000298	0.000508748				24.375	0.000113	0.000518479		24.375	0.000116	0.000526409		24.375	0.000121	0.000368425		24.375
[truncated: 2,816 more rows]
[truncated: 17 more columns]

## Sheet: 3 mo LP power spectrum 
WAKE
sum (0-100 Hz)	0.376816				0.234774				0.326099				0.422744				0.176803					0.398147					0.077091					0.296034						0.134746				0.230905				0.203127
Tg	6966				6875				6873				6850				7192					7171					7172					7064					NTg	6849				6853				6874
frequency (Hz)	power (V2)	relative power (V2)		frequency (Hz)	power (V2)	relative power (V2)		frequency (Hz)	power (V2)	relative power (V2)		frequency (Hz)	power (V2)	relative power (V2)		frequency (Hz)	power (V2)	relative power (V2)			frequency (Hz)	power (V2)	relative power (V2)			frequency (Hz)	power (V2)	relative power (V2)			frequency (Hz)	power (V2)	relative power (V2)				frequency (Hz)	power (V2)	relative power (V2)		frequency (Hz)	power (V2)	relative power (V2)		frequency (Hz)	power (V2)	relative power (V2)		frequency (Hz)
0	0.000841	0.00223186		0	0.000309	0.00131616		0	0.000643	0.00197179		0	0.00151	0.0035719		0	0.000457	0.0025848			0	0.001178	0.00295871			0	0.000202	0.00262028			0	0.000343	0.00115865				0	0.001037	0.00769596		0	0.000955	0.0041359		0	0.000332	0.00163445		0
		0				0				0				0				0					0					0					0						0				0				0
0.125	0.004319	0.0114618		0.125	0.001787	0.00761158		0.125	0.003202	0.0098191		0.125	0.008666	0.0204994		0.125	0.002167	0.0122566			0.125	0.006511	0.0163533			0.125	0.001046	0.0135684			0.125	0.001738	0.00587095				0.125	0.006322	0.0469179		0.125	0.004424	0.0191594		0.125	0.001716	0.00844792		0.125
		0				0				0				0				0					0					0					0						0				0				0
0.25	0.005176	0.0137361		0.25	0.003189	0.0135833		0.25	0.004284	0.0131371		0.25	0.014262	0.0337367		0.25	0.003447	0.0194963			0.25	0.010173	0.0255509			0.25	0.001635	0.0212087			0.25	0.003267	0.0110359				0.25	0.006218	0.0461461		0.25	0.007025	0.0304238		0.25	0.003317	0.0163297		0.25
		0				0				0				0				0					0					0					0						0				0				0
0.375	0.004873	0.012932		0.375	0.003849	0.0163945		0.375	0.004197	0.0128703		0.375	0.013951	0.0330011		0.375	0.003572	0.0202033			0.375	0.009219	0.0231548			0.375	0.001644	0.0213254			0.375	0.003868	0.0130661				0.375	0.004423	0.0328247		0.375	0.008614	0.0373054		0.375	0.003987	0.0196281		0.375
		0	delta power			0	delta power			0	delta power			0	delta power			0	delta power				0	delta power				0	delta power				0	delta power					0	delta power			0	delta power			0	delta power
0.5	0.004622	0.0122659	0.295895	0.5	0.004003	0.0170504	0.376524	0.5	0.00419	0.0128489	0.333074	0.5	0.012667	0.0299638	0.321216	0.5	0.00348	0.0196829	0.317664		0.5	0.008021	0.0201458	0.284895		0.5	0.001519	0.019704	0.302266		0.5	0.0041	0.0138498	0.348058			0.5	0.004485	0.0332848	0.392108	0.5	0.009128	0.0395314	0.48306	0.5	0.004125	0.0203075	0.391932	0.5
		0				0				0				0				0					0					0					0						0				0				0
0.625	0.004369	0.0115945		0.625	0.004239	0.0180557		0.625	0.004156	0.0127446		0.625	0.011072	0.0261908		0.625	0.003217	0.0181954			0.625	0.007269	0.0182571			0.625	0.001353	0.0175507			0.625	0.004261	0.0143936				0.625	0.003841	0.0285055		0.625	0.008901	0.0385483		0.625	0.004191	0.0206324		0.625
		0				0				0				0				0					0					0					0						0				0				0
0.75	0.0042	0.011146		0.75	0.004247	0.0180897		0.75	0.004073	0.0124901		0.75	0.009357	0.022134		0.75	0.002874	0.0162554			0.75	0.006392	0.0160544			0.75	0.001253	0.0162535			0.75	0.004407	0.0148868				0.75	0.00315	0.0233773		0.75	0.008686	0.0376172		0.75	0.003995	0.0196675		0.75
		0				0				0				0				0					0					0					0						0				0				0
0.875	0.004072	0.0108063		0.875	0.004076	0.0173614		0.875	0.004212	0.0129163		0.875	0.008108	0.0191795		0.875	0.002628	0.014864			0.875	0.005419	0.0136106			0.875	0.001202	0.015592			0.875	0.004223	0.0142653				0.875	0.002631	0.0195256		0.875	0.00779	0.0337368		0.875	0.003814	0.0187764		0.875
		0				0				0				0				0					0					0					0						0				0				0
1	0.004007	0.0106338		1	0.00399	0.0169951		1	0.004277	0.0131156		1	0.007015	0.016594		1	0.002416	0.0136649			1	0.005143	0.0129173			1	0.001099	0.0142559			1	0.004084	0.0137957				1	0.002305	0.0171063		1	0.007126	0.0308612		1	0.003494	0.0172011		1
		0				0				0				0				0					0					0					0						0				0				0
1.125	0.003809	0.0101084		1.125	0.003636	0.0154872		1.125	0.004069	0.0124778		1.125	0.006229	0.0147347		1.125	0.002228	0.0126016			1.125	0.004719	0.0118524			1.125	0.000975	0.0126474			1.125	0.00387	0.0130728				1.125	0.002099	0.0155775		1.125	0.006776	0.0293454		1.125	0.003137	0.0154435		1.125
		0				0				0				0				0					0					0					0						0				0				0
1.25	0.003716	0.00986158		1.25	0.003327	0.0141711		1.25	0.003921	0.012024		1.25	0.005486	0.0129771		1.25	0.002112	0.0119455			1.25	0.00448	0.0112521			1.25	0.000859	0.0111427			1.25	0.003706	0.0125188				1.25	0.001984	0.014724		1.25	0.005837	0.0252788		1.25	0.00277	0.0136368		1.25
		0				0				0				0				0					0					0					0						0				0				0
1.375	0.003668	0.00973419		1.375	0.002976	0.012676		1.375	0.003833	0.0117541		1.375	0.005043	0.0119292		1.375	0.002032	0.011493			1.375	0.004265	0.0107121			1.375	0.00079	0.0102476			1.375	0.003513	0.0118669				1.375	0.001792	0.0132991		1.375	0.005246	0.0227193		1.375	0.002554	0.0125734		1.375
		0				0				0				0				0					0					0					0						0				0				0
1.5	0.003742	0.00993058		1.5	0.002915	0.0124162		1.5	0.003683	0.0112941		1.5	0.004959	0.0117305		1.5	0.001955	0.0110575			1.5	0.003899	0.00979286			1.5	0.000743	0.00963796			1.5	0.003437	0.0116102				1.5	0.001629	0.0120894		1.5	0.004695	0.020333		1.5	0.002538	0.0124946		1.5
		0				0				0				0				0					0					0					0						0				0				0
1.625	0.003845	0.0102039		1.625	0.002934	0.0124971		1.625	0.003679	0.0112818		1.625	0.004638	0.0109712		1.625	0.001873	0.0105937			1.625	0.003639	0.00913984			1.625	0.00074	0.00959905			1.625	0.00328	0.0110798				1.625	0.001484	0.0110133		1.625	0.004039	0.017492		1.625	0.002504	0.0123273		1.625
		0				0				0				0				0					0					0					0						0				0				0
1.75	0.003794	0.0100686		1.75	0.002879	0.0122629		1.75	0.003691	0.0113186		1.75	0.004219	0.00998004		1.75	0.001759	0.00994893			1.75	0.003488	0.00876058			1.75	0.00071	0.00920989			1.75	0.003209	0.01084				1.75	0.001349	0.0100114		1.75	0.003863	0.0167298		1.75	0.002333	0.0114854		1.75
		0				0				0				0				0					0					0					0						0				0				0
1.875	0.003793	0.0100659		1.875	0.002718	0.0115771		1.875	0.003555	0.0109016		1.875	0.003863	0.00913792		1.875	0.001637	0.00925889			1.875	0.003265	0.00820049			1.875	0.000714	0.00926178			1.875	0.003224	0.0108906				1.875	0.001294	0.00960325		1.875	0.003432	0.0148633		1.875	0.002226	0.0109587		1.875
		0				0				0				0				0					0					0					0						0				0				0
2	0.003674	0.00975012		2	0.002599	0.0110702		2	0.003362	0.0103098		2	0.003738	0.00884223		2	0.001623	0.00917971			2	0.003217	0.00807993			2	0.000688	0.00892452			2	0.003193	0.0107859				2	0.001271	0.00943256		2	0.002894	0.0125333		2	0.002267	0.0111605		2
		0				0				0				0				0					0					0					0						0				0				0
2.125	0.003534	0.00937858		2.125	0.002696	0.0114834		2.125	0.003242	0.00994177		2.125	0.00349	0.00825559		2.125	0.001602	0.00906093			2.125	0.003047	0.00765295			2.125	0.000623	0.00808136			2.125	0.003077	0.0103941				2.125	0.001224	0.00908376		2.125	0.002624	0.011364		2.125	0.00222	0.0109291		2.125
		0				0				0				0				0					0					0					0						0				0				0
2.25	0.003455	0.00916893		2.25	0.002731	0.0116325		2.25	0.003154	0.00967191		2.25	0.003414	0.00807581		2.25	0.001526	0.00863108			2.25	0.00293	0.00735909			2.25	0.000567	0.00735494			2.25	0.003036	0.0102556				2.25	0.00119	0.00883143		2.25	0.002346	0.01016		2.25	0.002306	0.0113525		2.25
		0				0				0				0				0					0					0					0						0				0				0
2.375	0.003485	0.00924855		2.375	0.00268	0.0114152		2.375	0.003124	0.00957991		2.375	0.003186	0.00753648		2.375	0.001467	0.00829737			2.375	0.002934	0.00736914			2.375	0.000555	0.00719928			2.375	0.003024	0.010215				2.375	0.001171	0.00869042		2.375	0.002117	0.00916827		2.375	0.00236	0.0116183		2.375
		0				0				0				0				0					0					0					0						0				0				0
2.5	0.0033	0.00875759		2.5	0.002477	0.0105506		2.5	0.003015	0.00924566		2.5	0.002908	0.00687887		2.5	0.001418	0.00802023			2.5	0.002795	0.00702002			2.5	0.000548	0.00710848			2.5	0.002956	0.00998534				2.5	0.001179	0.0087498		2.5	0.001999	0.00865724		2.5	0.002222	0.010939		2.5
		0				0				0				0				0					0					0					0						0				0				0
2.625	0.003188	0.00846036		2.625	0.002282	0.00971999		2.625	0.003024	0.00927326		2.625	0.002855	0.0067535		2.625	0.001421	0.00803719			2.625	0.002768	0.00695221			2.625	0.000535	0.00693985			2.625	0.002968	0.0100259				2.625	0.00116	0.00860879		2.625	0.001876	0.00812455		2.625	0.002051	0.0100971		2.625
		0				0				0				0				0					0					0					0						0				0				0
2.75	0.003066	0.0081366		2.75	0.002202	0.00937923		2.75	0.003083	0.00945418		2.75	0.002663	0.00629932		2.75	0.001393	0.00787883			2.75	0.002768	0.00695221			2.75	0.000531	0.00688796			2.75	0.002832	0.00956647				2.75	0.001152	0.00854942		2.75	0.001748	0.00757021		2.75	0.002121	0.0104417		2.75
		0				0				0				0				0					0					0					0						0				0				0
2.875	0.003159	0.0083834		2.875	0.002233	0.00951127		2.875	0.003134	0.00961058		2.875	0.002508	0.00593267		2.875	0.001342	0.00759037			2.875	0.002632	0.00661062			2.875	0.000534	0.00692688			2.875	0.002764	0.00933677				2.875	0.001179	0.0087498		2.875	0.001669	0.00722808		2.875	0.002099	0.0103334		2.875
		0				0				0				0				0					0					0					0						0				0				0
3	0.003243	0.00860632		3	0.002229	0.00949424		3	0.003183	0.00976084		3	0.002422	0.00572924		3	0.001333	0.00753946			3	0.002491	0.00625648			3	0.000538	0.00697876			3	0.002842	0.00960025				3	0.001188	0.00881659		3	0.00169	0.00731903		3	0.002047	0.0100774		3
		0				0				0				0				0					0					0					0						0				0				0
3.125	0.003156	0.00837544		3.125	0.002199	0.00936645		3.125	0.002961	0.00908006		3.125	0.00228	0.00539333		3.125	0.001335	0.00755078			3.125	0.002421	0.00608067			3.125	0.000539	0.00699174			3.125	0.002946	0.00995156				3.125	0.001168	0.00866816		3.125	0.001642	0.00711115		3.125	0.002058	0.0101316		3.125
		0				0				0				0				0					0					0					0						0				0				0
3.25	0.003037	0.00805964		3.25	0.002162	0.00920886		3.25	0.002835	0.00869368		3.25	0.002187	0.00517334		3.25	0.001311	0.00741503			3.25	0.002375	0.00596513			3.25	0.000536	0.00695282			3.25	0.00274	0.00925569				3.25	0.001156	0.0085791		3.25	0.001505	0.00651783		3.25	0.002082	0.0102497		3.25
		0				0				0				0				0					0					0					0						0				0				0
3.375	0.002933	0.00778364		3.375	0.00211	0.00898737		3.375	0.002962	0.00908313		3.375	0.002192	0.00518517		3.375	0.001283	0.00725666			3.375	0.002345	0.00588978			3.375	0.000521	0.00675825			3.375	0.002671	0.00902261				3.375	0.00115	0.00853458		3.375	0.001461	0.00632728		3.375	0.002057	0.0101267		3.375
		0				0				0				0				0					0					0					0						0				0				0
3.5	0.002876	0.00763237		3.5	0.002075	0.00883829		3.5	0.002814	0.00862928		3.5	0.002159	0.00510711		3.5	0.00126	0.00712658			3.5	0.00229	0.00575164			3.5	0.000521	0.00675825			3.5	0.002781	0.00939419				3.5	0.001178	0.00874237		3.5	0.001476	0.00639224		3.5	0.001951	0.00960483		3.5
		0				0				0				0				0					0					0					0						0				0				0
3.625	0.002822	0.00748907		3.625	0.002087	0.0088894		3.625	0.00274	0.00840236		3.625	0.002106	0.00498174		3.625	0.001242	0.00702477			3.625	0.002335	0.00586467			3.625	0.000533	0.00691391			3.625	0.002625	0.00886722				3.625	0.001209	0.00897244		3.625	0.001469	0.00636192		3.625	0.00189	0.00930452		3.625
		0				0				0				0				0					0					0					0						0				0				0
3.75	0.002824	0.00749437		3.75	0.002114	0.0090044		3.75	0.002813	0.00862621		3.75	0.002025	0.00479013		3.75	0.001229	0.00695124			3.75	0.002409	0.00605053			3.75	0.00051	0.00661556			3.75	0.002542	0.00858685				3.75	0.001225	0.00909118		3.75	0.001513	0.00655248		3.75	0.001924	0.00947191		3.75
		0				0				0				0				0					0					0					0						0				0				0
3.875	0.002828	0.00750499		3.875	0.002018	0.0085955		3.875	0.00271	0.00831036		3.875	0.002095	0.00495572		3.875	0.001225	0.00692862			3.875	0.002332	0.00585713			3.875	0.000517	0.00670636			3.875	0.002496	0.00843146				3.875	0.001223	0.00907634		3.875	0.001478	0.0064009		3.875	0.001891	0.00930945		3.875
		0				0				0				0				0					0					0					0						0				0				0
4	0.002736	0.00726084		4	0.001983	0.00844642		4	0.002742	0.00840849		4	0.002131	0.00504088		4	0.001235	0.00698518			4	0.002266	0.00569137			4	0.000518	0.00671933			4	0.002437	0.00823216				4	0.001203	0.00892791		4	0.001359	0.00588554		4	0.001839	0.00905345		4
		0				0				0				0				0					0					0					0						0				0				0
4.125	0.002678	0.00710692		4.125	0.001969	0.00838679		4.125	0.002628	0.0080589		4.125	0.002106	0.00498174		4.125	0.001216	0.00687771			4.125	0.002262	0.00568132			4.125	0.000509	0.00660259			4.125	0.002499	0.0084416				4.125	0.001183	0.00877948		4.125	0.001302	0.00563868		4.125	0.001638	0.00806392		4.125
		0				0				0				0				0					0					0					0						0				0				0
4.25	0.002681	0.00711488		4.25	0.001935	0.00824197		4.25	0.002571	0.00788411		4.25	0.002205	0.00521592		4.25	0.001175	0.00664581			4.25	0.002222	0.00558085			4.25	0.000509	0.00660259			4.25	0.002431	0.0082119				4.25	0.00115	0.00853458		4.25	0.001249	0.00540915		4.25	0.001535	0.00755685		4.25
		0				0				0				0				0					0					0					0						0				0				0
4.375	0.002594	0.006884		4.375	0.001885	0.008029		4.375	0.002585	0.00792704		4.375	0.002239	0.00529635		4.375	0.001154	0.00652704			4.375	0.002291	0.00575416			4.375	0.00051	0.00661556			4.375	0.002449	0.0082727				4.375	0.001128	0.00837131		4.375	0.001328	0.00575128		4.375	0.001652	0.00813284		4.375
		0				0				0				0				0					0					0					0						0				0				0
4.5	0.002592	0.00687869		4.5	0.001792	0.00763287		4.5	0.002594	0.00795464		4.5	0.002227	0.00526796		4.5	0.001163	0.00657794			4.5	0.002301	0.00577927			4.5	0.000503	0.00652476			4.5	0.002414	0.00815447				4.5	0.001105	0.00820061		4.5	0.001277	0.00553041		4.5	0.001721	0.00847253		4.5
		0				0				0				0				0					0					0					0						0				0				0
4.625	0.002558	0.00678846		4.625	0.001749	0.00744972		4.625	0.002608	0.00799757		4.625	0.002295	0.00542882		4.625	0.001161	0.00656663			4.625	0.002436	0.00611834			4.625	0.000501	0.00649881			4.625	0.00248	0.00837742				4.625	0.001096	0.00813382		4.625	0.001218	0.0052749		4.625	0.001775	0.00873838		4.625
		0				0				0				0				0					0					0					0						0				0				0
4.75	0.002542	0.006746		4.75	0.001791	0.00762861		4.75	0.002694	0.00826129		4.75	0.002298	0.00543591		4.75	0.001171	0.00662319			4.75	0.002497	0.00627155			4.75	0.000483	0.00626532			4.75	0.002593	0.00875913				4.75	0.001075	0.00797797		4.75	0.001203	0.00520993		4.75	0.001767	0.00869899		4.75
		0				0				0				0				0					0					0					0						0				0				0
4.875	0.002563	0.00680173		4.875	0.001767	0.00752639		4.875	0.002733	0.00838089		4.875	0.00227	0.00536968		4.875	0.001206	0.00682115			4.875	0.002605	0.00654281			4.875	0.000469	0.00608372			4.875	0.002638	0.00891114				4.875	0.00106	0.00786665		4.875	0.001208	0.00523159		4.875	0.001831	0.00901407		4.875
		0				0				0				0				0					0					0					0						0				0				0
5	0.002628	0.00697423		5	0.001721	0.00733045		5	0.002653	0.00813557		5	0.002522	0.00596579		5	0.001261	0.00713223			5	0.00268	0.00673118			5	0.000466	0.0060448			5	0.002669	0.00901586				5	0.001051	0.00779986		5	0.001168	0.00505836		5	0.001835	0.00903376		5
		0				0				0				0				0					0					0					0						0				0				0
5.125	0.00258	0.00684684		5.125	0.001701	0.00724527		5.125	0.002686	0.00823676		5.125	0.002656	0.00628276		5.125	0.001291	0.00730191			5.125	0.002825	0.00709537			5.125	0.000465	0.00603183			5.125	0.002521	0.00851591				5.125	0.001034	0.0076737		5.125	0.001083	0.00469024		5.125	0.001836	0.00903868		5.125
		0				0				0				0				0					0					0					0						0				0				0
5.25	0.002641	0.00700873		5.25	0.001665	0.00709193		5.25	0.002809	0.00861395		5.25	0.002709	0.00640813		5.25	0.001305	0.0073811			5.25	0.002905	0.0072963			5.25	0.000477	0.00618749			5.25	0.002605	0.00879966				5.25	0.001019	0.00756238		5.25	0.001035	0.00448236		5.25	0.001909	0.00939806		5.25
		0				0				0				0				0					0					0					0						0				0				0
5.375	0.00271	0.00719184		5.375	0.001626	0.00692581		5.375	0.002733	0.00838089		5.375	0.002622	0.00620234		5.375	0.001351	0.00764127			5.375	0.00307	0.00771072			5.375	0.00048	0.00622641			5.375	0.002728	0.00921516				5.375	0.000981	0.00728036		5.375	0.001009	0.00436976		5.375	0.001934	0.00952114		5.375
		0				0				0				0				0					0					0					0						0				0				0
5.5	0.002723	0.00722634		5.5	0.00162	0.00690025		5.5	0.002665	0.00817236		5.5	0.002797	0.0066163		5.5	0.001387	0.00784489			5.5	0.003154	0.0079217			5.5	0.000466	0.0060448			5.5	0.002792	0.00943135				5.5	0.000952	0.00706514		5.5	0.000925	0.00400598		5.5	0.001918	0.00944237		5.5
		0				0				0				0				0					0					0					0						0				0				0
5.625	0.002779	0.00737495		5.625	0.001658	0.00706211		5.625	0.00288	0.00883167		5.625	0.003001	0.00709886		5.625	0.001414	0.0079976			5.625	0.003572	0.00897156			5.625	0.00047	0.00609669			5.625	0.002617	0.0088402				5.625	0.000947	0.00702804		5.625	0.000896	0.00388038		5.625	0.001961	0.00965406		5.625
		0				0				0				0				0					0					0					0						0				0				0
5.75	0.002977	0.00790041		5.75	0.001604	0.0068321		5.75	0.00289	0.00886234		5.75	0.003097	0.00732595		5.75	0.001496	0.00846139			5.75	0.003752	0.00942365			5.75	0.000464	0.00601886			5.75	0.002581	0.00871859				5.75	0.000918	0.00681282		5.75	0.000888	0.00384574		5.75	0.001966	0.00967867		5.75
		0				0				0				0				0					0					0					0						0				0				0
5.875	0.00311	0.00825337		5.875	0.001542	0.00656802		5.875	0.002966	0.0090954		5.875	0.003332	0.00788184		5.875	0.001609	0.00910052			5.875	0.003738	0.00938849			5.875	0.000469	0.00608372			5.875	0.002731	0.00922529				5.875	0.000893	0.00662728		5.875	0.000845	0.00365951		5.875	0.001948	0.00959006		5.875
		0				0				0				0				0					0					0					0						0				0				0
6	0.00311	0.00825337		6	0.001515	0.00645301		6	0.00304	0.00932232		6	0.003438	0.00813258		6	0.001638	0.00926455			6	0.004054	0.0101822			6	0.000459	0.005954			6	0.002666	0.00900572				6	0.00089	0.00660502		6	0.000844	0.00365518		6	0.002028	0.0099839		6
		0				0				0				0				0					0					0					0						0				0				0
6.125	0.003083	0.00818171	theta (6-10)	6.125	0.001468	0.00625282	theta (6-10)	6.125	0.002901	0.00889607	theta (6-10)	6.125	0.003538	0.00836913	theta (6-10)	6.125	0.001617	0.00914577	theta (6-10)		6.125	0.004227	0.0106167	theta (6-10)		6.125	0.000454	0.00588914	theta (6-10)		6.125	0.002461	0.00831323	theta (6-10)			6.125	0.000876	0.00650112	theta (6-10)	6.125	0.000858	0.00371581	theta (6-10)	6.125	0.001979	0.00974267	theta (6-10)	6.125
		0	0.219455			0	0.151235			0	0.198937			0	0.214454			0	0.197621				0	0.23691				0	0.133673				0	0.209111					0	0.131447			0	0.0995474			0	0.221403
6.25	0.00328	0.00870451		6.25	0.001488	0.00633801		6.25	0.002863	0.00877954		6.25	0.003444	0.00814677		6.25	0.001648	0.00932111			6.25	0.004399	0.0110487			6.25	0.000438	0.0056816			6.25	0.002425	0.00819163				6.25	0.000845	0.00627106		6.25	0.000842	0.00364652		6.25	0.00193	0.00950144		6.25
		0				0				0				0				0					0					0					0						0				0				0
6.375	0.003456	0.00917159		6.375	0.001418	0.00603985		6.375	0.002846	0.00872741		6.375	0.003609	0.00853708		6.375	0.001699	0.00960957			6.375	0.004417	0.0110939			6.375	0.000418	0.00542216			6.375	0.002466	0.00833012				6.375	0.000814	0.006041		6.375	0.000795	0.00344297		6.375	0.001961	0.00965406		6.375
		0				0				0				0				0					0					0					0						0				0				0
6.5	0.00338	0.0089699		6.5	0.001423	0.00606115		6.5	0.002791	0.00855875		6.5	0.00368	0.00870503		6.5	0.001707	0.00965481			6.5	0.004686	0.0117695			6.5	0.000433	0.00561674			6.5	0.002491	0.00841457				6.5	0.000775	0.00575156		6.5	0.000798	0.00345597		6.5	0.001893	0.00931929		6.5
		0				0				0				0				0					0					0					0						0				0				0
6.625	0.003488	0.00925651		6.625	0.001501	0.00639338		6.625	0.002789	0.00855262		6.625	0.003672	0.00868611		6.625	0.001693	0.00957563			6.625	0.004723	0.0118625			6.625	0.00042	0.00544811			6.625	0.002501	0.00844835				6.625	0.000735	0.00545471		6.625	0.000776	0.00336069		6.625	0.001962	0.00965898		6.625
		0				0				0				0				0					0					0					0						0				0				0
6.75	0.003477	0.00922732		6.75	0.001463	0.00623152		6.75	0.002825	0.00866301		6.75	0.003763	0.00890137		6.75	0.0017	0.00961522			6.75	0.004631	0.0116314			6.75	0.000423	0.00548702			6.75	0.002527	0.00853618				6.75	0.000734	0.00544729		6.75	0.000774	0.00335203		6.75	0.001933	0.00951621		6.75
		0				0				0				0				0					0					0					0						0				0				0
6.875	0.003483	0.00924324		6.875	0.001393	0.00593337		6.875	0.002814	0.00862928		6.875	0.00381	0.00901255		6.875	0.001679	0.00949645			6.875	0.004297	0.0107925			6.875	0.000418	0.00542216			6.875	0.002529	0.00854294				6.875	0.000732	0.00543244		6.875	0.000761	0.00329573		6.875	0.001881	0.00926022		6.875
		0				0				0				0				0					0					0					0						0				0				0
7	0.003391	0.00899909		7	0.001401	0.00596744		7	0.002642	0.00810183		7	0.004016	0.00949984		7	0.001636	0.00925324			7	0.004154	0.0104333			7	0.000409	0.00530542			7	0.002485	0.00839431				7	0.000692	0.00513559		7	0.00077	0.0033347		7	0.001809	0.00890576		7
		0				0				0				0				0					0					0					0						0				0				0
7.125	0.003359	0.00891417		7.125	0.001432	0.00609948		7.125	0.002565	0.00786571		7.125	0.004159	0.00983811		7.125	0.001571	0.0088856			7.125	0.004101	0.0103002			7.125	0.000392	0.0050849			7.125	0.002384	0.00805313				7.125	0.000648	0.00480905		7.125	0.000741	0.00320911		7.125	0.00184	0.00905837		7.125
		0				0				0				0				0					0					0					0						0				0				0
7.25	0.003483	0.00924324		7.25	0.001409	0.00600152		7.25	0.002542	0.00779518		7.25	0.004057	0.00959682		7.25	0.00147	0.00831434			7.25	0.004128	0.010368			7.25	0.000385	0.0049941			7.25	0.002364	0.00798557				7.25	0.000623	0.00462351		7.25	0.000736	0.00318746		7.25	0.001753	0.00863007		7.25
		0				0				0				0				0					0					0					0						0				0				0
7.375	0.00338	0.0089699		7.375	0.001291	0.00549891		7.375	0.002464	0.00755599		7.375	0.004016	0.00949984		7.375	0.001352	0.00764693			7.375	0.003758	0.00943873			7.375	0.000355	0.00460495			7.375	0.002318	0.00783018				7.375	0.0006	0.00445282		7.375	0.000727	0.00314848		7.375	0.001765	0.00868915		7.375
		0				0				0				0				0					0					0					0						0				0				0
7.5	0.00324	0.00859836		7.5	0.001204	0.00512834		7.5	0.002353	0.0072156		7.5	0.003824	0.00904566		7.5	0.001231	0.00696255			7.5	0.003546	0.00890626			7.5	0.000329	0.00426768			7.5	0.002195	0.00741469				7.5	0.00057	0.00423018		7.5	0.000685	0.00296659		7.5	0.001829	0.00900422		7.5
		0				0				0				0				0					0					0					0						0				0				0
7.625	0.003248	0.00861959		7.625	0.001166	0.00496648		7.625	0.002144	0.00657469		7.625	0.003444	0.00814677		7.625	0.00115	0.00650441			7.625	0.00334	0.00838886			7.625	0.000336	0.00435848			7.625	0.002177	0.00735389				7.625	0.000547	0.00405949		7.625	0.000718	0.0031095		7.625	0.001807	0.00889591		7.625
		0				0				0				0				0					0					0					0						0				0				0
7.75	0.003108	0.00824806		7.75	0.001149	0.00489407		7.75	0.002052	0.00629257		7.75	0.003442	0.00814204		7.75	0.001088	0.00615374			7.75	0.00323	0.00811258			7.75	0.000312	0.00404717			7.75	0.002128	0.00718836				7.75	0.000543	0.0040298		7.75	0.000752	0.00325675		7.75	0.001775	0.00873838		7.75
		0				0				0				0				0					0					0					0						0				0				0
7.875	0.002761	0.00732718		7.875	0.001105	0.00470665		7.875	0.001977	0.00606258		7.875	0.003204	0.00757905		7.875	0.001016	0.00574651			7.875	0.002981	0.00748718			7.875	0.000292	0.00378773			7.875	0.002029	0.00685394				7.875	0.000537	0.00398528		7.875	0.000743	0.00321777		7.875	0.001663	0.008187		7.875
		0				0				0				0				0					0					0					0						0				0				0
8	0.002538	0.00673538		8	0.00109	0.00464276		8	0.001848	0.00566699		8	0.002922	0.00691198		8	0.000949	0.00536756			8	0.002715	0.00681909			8	0.000289	0.00374882			8	0.001901	0.00642156				8	0.000515	0.00382201		8	0.000746	0.00323077		8	0.001492	0.00734516		8
		0				0				0				0				0					0					0					0						0				0				0
8.125	0.002497	0.00662658		8.125	0.00106	0.00451498		8.125	0.00176	0.00539713		8.125	0.002878	0.0068079		8.125	0.000887	0.00501688			8.125	0.002548	0.00639965			8.125	0.000276	0.00358018			8.125	0.001797	0.00607025				8.125	0.000492	0.00365131		8.125	0.000704	0.00304887		8.125	0.001415	0.00696609		8.125
		0				0				0				0				0					0					0					0						0				0				0
8.25	0.002422	0.00642754		8.25	0.001	0.00425942		8.25	0.001692	0.00518861		8.25	0.002645	0.00625674		8.25	0.000839	0.00474539			8.25	0.00232	0.00582699			8.25	0.000264	0.00342452			8.25	0.001775	0.00599593				8.25	0.000467	0.00346578		8.25	0.000726	0.00314415		8.25	0.001365	0.00671993		8.25
		0				0				0				0				0					0					0					0						0				0				0
8.375	0.00228	0.0060507		8.375	0.000935	0.00398255		8.375	0.001663	0.00509968		8.375	0.002449	0.0057931		8.375	0.000777	0.00439472			8.375	0.002163	0.00543267			8.375	0.000255	0.00330778			8.375	0.001703	0.00575272				8.375	0.000454	0.0033693		8.375	0.00077	0.0033347		8.375	0.001225	0.00603071		8.375
		0				0				0				0				0					0					0					0						0				0				0
8.5	0.002099	0.00557036		8.5	0.000891	0.00379514		8.5	0.001565	0.00479916		8.5	0.002273	0.00537678		8.5	0.000725	0.00410061			8.5	0.001987	0.00499062			8.5	0.000249	0.00322995			8.5	0.001559	0.00526629				8.5	0.000442	0.00328025		8.5	0.000731	0.0031658		8.5	0.001052	0.00517903		8.5
		0				0				0				0				0					0					0					0						0				0				0
8.625	0.001916	0.00508471		8.625	0.000856	0.00364606		8.625	0.001454	0.00445877		8.625	0.002056	0.00486346		8.625	0.000686	0.00388002			8.625	0.00182	0.00457118			8.625	0.000244	0.00316509			8.625	0.001537	0.00519197				8.625	0.000426	0.0031615		8.625	0.000692	0.0029969		8.625	0.000966	0.00475565		8.625
		0				0				0				0				0					0					0					0						0				0				0
8.75	0.001882	0.00499448		8.75	0.000847	0.00360772		8.75	0.001435	0.0044005		8.75	0.001911	0.00452047		8.75	0.000655	0.00370469			8.75	0.001873	0.00470429			8.75	0.00025	0.00324292			8.75	0.001456	0.00491835				8.75	0.000412	0.0030576		8.75	0.00066	0.00285832		8.75	0.00093	0.00457842		8.75
		0				0				0				0				0					0					0					0						0				0				0
8.875	0.001762	0.00467602		8.875	0.000846	0.00360347		8.875	0.001405	0.00430851		8.875	0.001849	0.00437381		8.875	0.000638	0.00360854			8.875	0.001717	0.00431248			8.875	0.000248	0.00321698			8.875	0.001393	0.00470554				8.875	0.000394	0.00292402		8.875	0.000642	0.00278036		8.875	0.000799	0.0039335		8.875
		0				0				0				0				0					0					0					0						0				0				0
9	0.001637	0.0043443		9	0.000791	0.0033692		9	0.001295	0.00397119		9	0.001677	0.00396694		9	0.000617	0.00348976			9	0.001629	0.00409145			9	0.000235	0.00304835			9	0.001363	0.0046042				9	0.000371	0.00275333		9	0.000613	0.00265477		9	0.000783	0.00385473		9
		0				0				0				0				0					0					0					0						0				0				0
9.125	0.001585	0.0042063		9.125	0.000752	0.00320308		9.125	0.001242	0.00380866		9.125	0.001564	0.00369964		9.125	0.000598	0.0033823			9.125	0.001575	0.00395582			9.125	0.000228	0.00295754			9.125	0.001318	0.00445219				9.125	0.000363	0.00269396		9.125	0.000611	0.00264611		9.125	0.0008	0.00393842		9.125
		0				0				0				0				0					0					0					0						0				0				0
9.25	0.00151	0.00400726		9.25	0.0007	0.00298159		9.25	0.001247	0.00382399		9.25	0.001478	0.00349621		9.25	0.000582	0.0032918			9.25	0.001454	0.00365192			9.25	0.000223	0.00289268			9.25	0.001244	0.00420222				9.25	0.00035	0.00259748		9.25	0.000583	0.00252485		9.25	0.000745	0.00366766		9.25
		0				0				0				0				0					0					0					0						0				0				0
9.375	0.001455	0.0038613		9.375	0.000698	0.00297307		9.375	0.001164	0.00356947		9.375	0.001421	0.00336137		9.375	0.000561	0.00317302			9.375	0.001429	0.00358913			9.375	0.000223	0.00289268			9.375	0.001162	0.00392523				9.375	0.00033	0.00244905		9.375	0.000578	0.00250319		9.375	0.00066	0.0032492		9.375
		0				0				0				0				0					0					0					0						0				0				0
[truncated: 4,658 more rows]
[truncated: 15 more columns]

## Sheet: 7 mo DP power spectrum 
WAKE
[truncated: 4,814 more rows]
[truncated: 14 more columns]

## Sheet: 7 mo LP power spectrum
WAKE
[truncated: 4,815 more rows]
[truncated: 13 more columns]

## Sheet: 11 mo DP power spectrum
WAKE
[truncated: 4,815 more rows]

## Sheet: 11 mo LP power spectrum
WAKE
[truncated: 4,816 more rows]
[truncated: 1 more columns]
