# Supplementary material for: Sleep-Wake Cycle Dysfunction in the TgCRND8 Mouse Model of Alzheimer’s Disease: From Early to Advanced Pathological Stages
Source: PLoS One. 2015 Jun 15;10(6):e0130177. doi: 10.1371/journal.pone.0130177 (PMC4468206; doi:10.1371/journal.pone.0130177)
Supplement: S4 Dataset — NTg: non-transgenic, Tg: transgenic. (XLSX) [file pone.0130177.s004.xlsx]

## Sheet: Wake NREM, REM duration 2-4pm
Baseline
		wake	rem	nrem			wake	rem	nrem
	Tg #					NTg #
	6966	41.9	10	48.1		6967	31.9	4.9	63.3
	6875	29.9	5.7	64.4		6965	26.3	9.2	64.5
	6873	37.6	7.5	54.9		6968	31.9	11.3	56.8
	6850	48.8	6.7	44.6		6874	33.3	7.5	59.2
	7192	41.1	6.3	52.6		6853	31.7	8.9	59.4
	7163	42.6	12.6	44.7		6849	17.2	9.7	73.1
	7168	46.1	7.2	46.7		6854	28.6	10.4	61
	7171	60.1	9.3	30.6
	7172	31.7	9.3	59
Rebound
		wake	rem	nrem			wake	rem	nrem
	Tg #					NTg #
	6966	30.1	10.3	59.6		6967	6.9	5.7	87.4
	6875	22.9	7.1	70		6965	24.7	7.6	67.7
	6873	31.4	11.4	57.2		6968	45.3	4.9	49.8
	6850	45.3	14	40.7		6874	26.9	8.1	65
	7192	9.4	11.4	79.2		6853	23.2	11.3	65.6
	7163	20.8	20	59.2		6849	27.6	6.7	65.7
	7168	45.3	4.9	49.8		6854	33.5	8.8	57.8
	7171	19.2	21.4	59.4
	7172	18.5	10.6	71

## Sheet: Baseline NREM spectrum 2-4pm
NREM
	Sum (0-100 Hz)	0.57951				0.401948				0.580042				0.411424				0.31759				0.625783				0.407098				0.54228				0.113474				0.243372				0.278076				0.167514
Tg		6966				6875				6873				6850				7192				7163				7168				7171				7172				6967				6965				6968			NTg
	Frequency (Hz)	power V^2	relative power		Frequency (Hz)	power V^2	relative power		Frequency (Hz)	power V^2	relative power		Frequency (Hz)	power V^2	relative power		Frequency (Hz)	power V^2	relative power		Frequency (Hz)	power V^2	relative power		Frequency (Hz)	power V^2	relative power		Frequency (Hz)	power V^2	relative power		Frequency (Hz)	power V^2	relative power		Frequency (Hz)	power V^2	relative power		Frequency (Hz)	power V^2	relative power		Frequency (Hz)	power V^2	relative power		Frequency (Hz)
	0	0.000284	0.000490069		0	0.000131	0.000325913		0	0.00035	0.000603405		0	0.000165	0.000401046		0	0.00025	0.000787178		0	0.000191	0.000305218		0	0.000114	0.000280031		0	0.000781	0.00144022		0	5.4e-05	0.00047588		0	0.000139	0.000571142		0	0.000141	0.000507056		0	9.7e-05	0.000579056		0
			0				0				0				0				0				0				0				0				0				0				0				0
	0.125	0.001092	0.00188435		0.125	0.000499	0.00124145		0.125	0.00135	0.00232742		0.125	0.000756	0.00183752		0.125	0.002033	0.00640134		0.125	0.000737	0.00117772		0.125	0.000457	0.00112258		0.125	0.003799	0.00700561		0.125	0.00023	0.0020269		0.125	0.000868	0.00356656		0.125	0.000738	0.00265395		0.125	0.000574	0.00342658		0.125
			0				0				0				0				0				0				0				0				0				0				0				0
	0.25	0.001837	0.00316992		0.25	0.001218	0.00303024		0.25	0.002191	0.00377731		0.25	0.001276	0.00310142		0.25	0.002235	0.00703738		0.25	0.001457	0.00232828		0.25	0.000931	0.00228692		0.25	0.004548	0.00838681		0.25	0.000403	0.00355147		0.25	0.001328	0.00545667		0.25	0.001369	0.00492311		0.25	0.000999	0.00596368		0.25
			0	delta power			0	delta power			0	delta power			0	delta power			0	delta power			0	delta power			0	delta power			0	delta power			0	delta power			0	delta power			0	delta power			0	delta power
	0.375	0.002624	0.00452796	0.358883	0.375	0.002382	0.00592614	0.418467	0.375	0.003895	0.00671503	0.473533	0.375	0.001772	0.00430699	0.244548	0.375	0.002343	0.00737744	0.454054	0.375	0.002639	0.00421712	0.341909	0.375	0.001478	0.00363058	0.343816	0.375	0.004217	0.00777643	0.27801	0.375	0.000603	0.00531399	0.359906	0.375	0.001685	0.00692356	0.364804	0.375	0.001781	0.00640472	0.416447	0.375	0.001364	0.0081426	0.476641	0.375
			0				0				0				0				0				0				0				0				0				0				0				0
	0.5	0.003586	0.00618799		0.5	0.003934	0.00978734		0.5	0.005025	0.00866317		0.5	0.0022	0.00534728		0.5	0.003081	0.00970119		0.5	0.004568	0.00729965		0.5	0.002103	0.00516583		0.5	0.003671	0.00676957		0.5	0.000925	0.00815165		0.5	0.002016	0.00828362		0.5	0.002181	0.00784318		0.5	0.001732	0.0103394		0.5
			0				0				0				0				0				0				0				0				0				0				0				0
	0.625	0.004769	0.00822937		0.625	0.004733	0.0117752		0.625	0.005817	0.0100286		0.625	0.002541	0.00617611		0.625	0.003819	0.0120249		0.625	0.006232	0.00995872		0.625	0.002762	0.00678461		0.625	0.004078	0.0075201		0.625	0.001105	0.00973791		0.625	0.002464	0.0101244		0.625	0.002651	0.00953336		0.625	0.002126	0.0126915		0.625
			0				0				0				0				0				0				0				0				0				0				0				0
	0.75	0.005872	0.0101327		0.75	0.005347	0.0133027		0.75	0.006685	0.011525		0.75	0.002622	0.00637299		0.75	0.004362	0.0137347		0.75	0.006462	0.0103263		0.75	0.002931	0.00719974		0.75	0.004249	0.00783544		0.75	0.001193	0.0105134		0.75	0.002679	0.0110078		0.75	0.003151	0.0113314		0.75	0.002499	0.0149182		0.75
			0				0				0				0				0				0				0				0				0				0				0				0
	0.875	0.006698	0.011558		0.875	0.005331	0.0132629		0.875	0.00712	0.012275		0.875	0.002583	0.00627819		0.875	0.004659	0.0146699		0.875	0.006778	0.0108312		0.875	0.00327	0.00803246		0.875	0.004598	0.00847901		0.875	0.001242	0.0109452		0.875	0.002717	0.011164		0.875	0.00349	0.0125505		0.875	0.00274	0.0163568		0.875
			0				0				0				0				0				0				0				0				0				0				0				0
	1	0.006673	0.0115149		1	0.005016	0.0124792		1	0.006923	0.0119353		1	0.002522	0.00612993		1	0.004695	0.0147832		1	0.00667	0.0106586		1	0.003501	0.00859989		1	0.004549	0.00838866		1	0.001315	0.0115886		1	0.002652	0.0108969		1	0.003534	0.0127088		1	0.002785	0.0166255		1
			0				0				0				0				0				0				0				0				0				0				0				0
	1.125	0.006783	0.0117047		1.125	0.005134	0.0127728		1.125	0.007717	0.0133042		1.125	0.002833	0.00688584		1.125	0.00473	0.0148934		1.125	0.006657	0.0106379		1.125	0.003554	0.00873008		1.125	0.004545	0.00838128		1.125	0.001318	0.011615		1.125	0.002388	0.00981214		1.125	0.003411	0.0122664		1.125	0.002749	0.0164106		1.125
			0				0				0				0				0				0				0				0				0				0				0				0
	1.25	0.006832	0.0117893		1.25	0.005233	0.0130191		1.25	0.007926	0.0136645		1.25	0.003135	0.00761988		1.25	0.004806	0.0151327		1.25	0.00696	0.0111221		1.25	0.003999	0.00982319		1.25	0.004687	0.00864314		1.25	0.001335	0.0117648		1.25	0.002355	0.00967654		1.25	0.003124	0.0112343		1.25	0.002714	0.0162016		1.25
			0				0				0				0				0				0				0				0				0				0				0				0
	1.375	0.006926	0.0119515		1.375	0.005667	0.0140988		1.375	0.007855	0.0135421		1.375	0.003306	0.00803551		1.375	0.004804	0.0151264		1.375	0.006592	0.010534		1.375	0.0039	0.00958		1.375	0.005268	0.00971454		1.375	0.001217	0.0107249		1.375	0.002424	0.00996006		1.375	0.003131	0.0112595		1.375	0.002686	0.0160345		1.375
			0				0				0				0				0				0				0				0				0				0				0				0
	1.5	0.007028	0.0121275		1.5	0.005769	0.0143526		1.5	0.007827	0.0134939		1.5	0.00305	0.00741328		1.5	0.004663	0.0146825		1.5	0.006507	0.0103982		1.5	0.003902	0.00958492		1.5	0.004706	0.00867817		1.5	0.00119	0.010487		1.5	0.002512	0.0103216		1.5	0.003428	0.0123276		1.5	0.002688	0.0160464		1.5
			0				0				0				0				0				0				0				0				0				0				0				0
	1.625	0.006881	0.0118738		1.625	0.005613	0.0139645		1.625	0.007726	0.0133197		1.625	0.003055	0.00742543		1.625	0.004732	0.0148997		1.625	0.006603	0.0105516		1.625	0.004064	0.00998285		1.625	0.004581	0.00844767		1.625	0.001319	0.0116238		1.625	0.002547	0.0104655		1.625	0.003373	0.0121298		1.625	0.00281	0.0167747		1.625
			0				0				0				0				0				0				0				0				0				0				0				0
	1.75	0.006232	0.0107539		1.75	0.005196	0.012927		1.75	0.007897	0.0136145		1.75	0.003121	0.00758585		1.75	0.004903	0.0154381		1.75	0.006718	0.0107354		1.75	0.004198	0.010312		1.75	0.005032	0.00927934		1.75	0.001355	0.0119411		1.75	0.002521	0.0103586		1.75	0.003392	0.0121981		1.75	0.002775	0.0165658		1.75
			0				0				0				0				0				0				0				0				0				0				0				0
	1.875	0.006942	0.0119791		1.875	0.005308	0.0132057		1.875	0.008489	0.0146351		1.875	0.00313	0.00760772		1.875	0.004827	0.0151988		1.875	0.006857	0.0109575		1.875	0.004329	0.0106338		1.875	0.004919	0.00907096		1.875	0.001212	0.0106809		1.875	0.002559	0.0105148		1.875	0.003674	0.0132122		1.875	0.002698	0.0161061		1.875
			0				0				0				0				0				0				0				0				0				0				0				0
	2	0.007636	0.0131766		2	0.005515	0.0137207		2	0.008521	0.0146903		2	0.002907	0.0070657		2	0.004654	0.0146541		2	0.007012	0.0112052		2	0.004246	0.0104299		2	0.00494	0.00910969		2	0.00128	0.0112801		2	0.002499	0.0102682		2	0.00371	0.0133417		2	0.002814	0.0167986		2
			0				0				0				0				0				0				0				0				0				0				0				0
	2.125	0.006861	0.0118393		2.125	0.005035	0.0125265		2.125	0.008683	0.0149696		2.125	0.002985	0.00725529		2.125	0.004522	0.0142385		2.125	0.006974	0.0111444		2.125	0.004533	0.0111349		2.125	0.005501	0.0101442		2.125	0.001244	0.0109629		2.125	0.002539	0.0104326		2.125	0.003688	0.0132626		2.125	0.002874	0.0171568		2.125
			0				0				0				0				0				0				0				0				0				0				0				0
	2.25	0.006532	0.0112716		2.25	0.005278	0.0131311		2.25	0.008673	0.0149524		2.25	0.002943	0.0071532		2.25	0.004527	0.0142542		2.25	0.006907	0.0110374		2.25	0.004724	0.0116041		2.25	0.005847	0.0107823		2.25	0.001218	0.0107337		2.25	0.002638	0.0108394		2.25	0.003701	0.0133093		2.25	0.002864	0.0170971		2.25
			0				0				0				0				0				0				0				0				0				0				0				0
	2.375	0.006451	0.0111318		2.375	0.005056	0.0125787		2.375	0.009049	0.0156006		2.375	0.002923	0.00710459		2.375	0.004691	0.0147706		2.375	0.007401	0.0118268		2.375	0.004535	0.0111398		2.375	0.005116	0.00943424		2.375	0.001211	0.010672		2.375	0.002755	0.0113201		2.375	0.003584	0.0128886		2.375	0.002775	0.0165658		2.375
			0				0				0				0				0				0				0				0				0				0				0				0
	2.5	0.006843	0.0118083		2.5	0.005029	0.0125116		2.5	0.010103	0.0174177		2.5	0.00324	0.00787509		2.5	0.004563	0.0143676		2.5	0.006778	0.0108312		2.5	0.004794	0.011776		2.5	0.0042	0.00774508		2.5	0.001288	0.0113506		2.5	0.002773	0.0113941		2.5	0.003582	0.0128814		2.5	0.002602	0.015533		2.5
			0				0				0				0				0				0				0				0				0				0				0				0
	2.625	0.006384	0.0110162		2.625	0.005088	0.0126584		2.625	0.009249	0.0159454		2.625	0.003068	0.00745703		2.625	0.004427	0.0139394		2.625	0.006732	0.0107577		2.625	0.004757	0.0116851		2.625	0.004329	0.00798296		2.625	0.001236	0.0108924		2.625	0.002657	0.0109174		2.625	0.003681	0.0132374		2.625	0.002517	0.0150256		2.625
			0				0				0				0				0				0				0				0				0				0				0				0
	2.75	0.006038	0.0104191		2.75	0.005337	0.0132778		2.75	0.009391	0.0161902		2.75	0.0031	0.00753481		2.75	0.004548	0.0143204		2.75	0.006852	0.0109495		2.75	0.004644	0.0114076		2.75	0.004137	0.0076289		2.75	0.001275	0.0112361		2.75	0.00268	0.0110119		2.75	0.00365	0.0131259		2.75	0.002557	0.0152644		2.75
			0				0				0				0				0				0				0				0				0				0				0				0
	2.875	0.006224	0.0107401		2.875	0.005519	0.0137306		2.875	0.009702	0.0167264		2.875	0.003287	0.00798932		2.875	0.004633	0.014588		2.875	0.006452	0.0103103		2.875	0.004859	0.0119357		2.875	0.004041	0.00745187		2.875	0.001263	0.0111303		2.875	0.002858	0.0117433		2.875	0.003665	0.0131799		2.875	0.002471	0.014751		2.875
			0				0				0				0				0				0				0				0				0				0				0				0
	3	0.006653	0.0114804		3	0.005131	0.0127653		3	0.010426	0.0179746		3	0.003423	0.00831988		3	0.00479	0.0150823		3	0.006038	0.00964871		3	0.004734	0.0116286		3	0.004495	0.00828908		3	0.001284	0.0113154		3	0.002869	0.0117885		3	0.00398	0.0143126		3	0.002291	0.0136765		3
			0				0				0				0				0				0				0				0				0				0				0				0
	3.125	0.00648	0.0111819		3.125	0.005026	0.0125041		3.125	0.009903	0.0170729		3.125	0.003463	0.00841711		3.125	0.004738	0.0149186		3.125	0.00578	0.00923643		3.125	0.004659	0.0114444		3.125	0.004573	0.00843291		3.125	0.001334	0.011756		3.125	0.002828	0.0116201		3.125	0.003964	0.0142551		3.125	0.00216	0.0128944		3.125
			0				0				0				0				0				0				0				0				0				0				0				0
	3.25	0.006849	0.0118186		3.25	0.005276	0.0131261		3.25	0.009546	0.0164574		3.25	0.003433	0.00834419		3.25	0.004615	0.0145313		3.25	0.006449	0.0103055		3.25	0.004688	0.0115157		3.25	0.004412	0.00813602		3.25	0.00142	0.0125139		3.25	0.002917	0.0119858		3.25	0.003919	0.0140933		3.25	0.002206	0.013169		3.25
			0				0				0				0				0				0				0				0				0				0				0				0
	3.375	0.006622	0.0114269		3.375	0.004891	0.0121682		3.375	0.009762	0.0168298		3.375	0.003291	0.00799905		3.375	0.004484	0.0141188		3.375	0.006686	0.0106842		3.375	0.004861	0.0119406		3.375	0.004593	0.00846979		3.375	0.001388	0.0122319		3.375	0.00287	0.0117926		3.375	0.003871	0.0139207		3.375	0.00223	0.0133123		3.375
			0				0				0				0				0				0				0				0				0				0				0				0
	3.5	0.006354	0.0109644		3.5	0.004997	0.012432		3.5	0.009815	0.0169212		3.5	0.00339	0.00823967		3.5	0.004278	0.0134702		3.5	0.006469	0.0103374		3.5	0.004414	0.0108426		3.5	0.004233	0.00780593		3.5	0.00129	0.0113682		3.5	0.002785	0.0114434		3.5	0.003677	0.013223		3.5	0.002171	0.0129601		3.5
			0				0				0				0				0				0				0				0				0				0				0				0
	3.625	0.006405	0.0110524		3.625	0.005025	0.0125016		3.625	0.009039	0.0155834		3.625	0.003216	0.00781675		3.625	0.004138	0.0130294		3.625	0.00619	0.00989161		3.625	0.004608	0.0113191		3.625	0.004425	0.00815999		3.625	0.00113	0.00995823		3.625	0.002826	0.0116119		3.625	0.003562	0.0128094		3.625	0.00221	0.0131929		3.625
			0				0				0				0				0				0				0				0				0				0				0				0
	3.75	0.006143	0.0106003		3.75	0.004678	0.0116383		3.75	0.008636	0.0148886		3.75	0.003194	0.00776328		3.75	0.004087	0.0128688		3.75	0.006107	0.00975897		3.75	0.004674	0.0114813		3.75	0.004762	0.00878144		3.75	0.001124	0.00990535		3.75	0.002981	0.0122487		3.75	0.003693	0.0132805		3.75	0.002264	0.0135153		3.75
			0				0				0				0				0				0				0				0				0				0				0				0
	3.875	0.006295	0.0108626		3.875	0.004789	0.0119145		3.875	0.00804	0.0138611		3.875	0.003189	0.00775113		3.875	0.003905	0.0122957		3.875	0.006639	0.0106091		3.875	0.005093	0.0125105		3.875	0.004631	0.00853987		3.875	0.001239	0.0109188		3.875	0.002975	0.0122241		3.875	0.00375	0.0134855		3.875	0.002152	0.0128467		3.875
			0				0				0				0				0				0				0				0				0				0				0				0
	4	0.006057	0.0104519		4	0.005154	0.0128226		4	0.007983	0.0137628		4	0.002923	0.00710459		4	0.00368	0.0115873		4	0.006218	0.00993635		4	0.004897	0.012029		4	0.004612	0.00850483		4	0.00132	0.0116326		4	0.00292	0.0119981		4	0.003658	0.0131547		4	0.002002	0.0119512		4
			0				0				0				0				0				0				0				0				0				0				0				0
	4.125	0.005799	0.0100067		4.125	0.005042	0.0125439		4.125	0.008003	0.0137973		4.125	0.003109	0.00755668		4.125	0.00374	0.0117762		4.125	0.006207	0.00991877		4.125	0.004677	0.0114886		4.125	0.004631	0.00853987		4.125	0.001198	0.0105575		4.125	0.002939	0.0120762		4.125	0.00358	0.0128742		4.125	0.001899	0.0113364		4.125
			0				0				0				0				0				0				0				0				0				0				0				0
	4.25	0.005597	0.00965816		4.25	0.00468	0.0116433		4.25	0.007949	0.0137042		4.25	0.003015	0.00732821		4.25	0.003724	0.0117258		4.25	0.005988	0.00956881		4.25	0.004407	0.0108254		4.25	0.004018	0.00740946		4.25	0.001161	0.0102314		4.25	0.002969	0.0121994		4.25	0.00349	0.0125505		4.25	0.001894	0.0113065		4.25
			0				0				0				0				0				0				0				0				0				0				0				0
	4.375	0.00523	0.00902487		4.375	0.004624	0.011504		4.375	0.007528	0.0129784		4.375	0.003312	0.00805009		4.375	0.003754	0.0118203		4.375	0.006288	0.0100482		4.375	0.004476	0.0109949		4.375	0.003957	0.00729697		4.375	0.001119	0.00986129		4.375	0.002902	0.0119241		4.375	0.003476	0.0125002		4.375	0.001939	0.0115752		4.375
			0				0				0				0				0				0				0				0				0				0				0				0
	4.5	0.005301	0.00914738		4.5	0.004751	0.0118199		4.5	0.007661	0.0132077		4.5	0.003104	0.00754453		4.5	0.003624	0.0114109		4.5	0.00619	0.00989161		4.5	0.004174	0.0102531		4.5	0.004423	0.0081563		4.5	0.001092	0.00962335		4.5	0.002769	0.0113776		4.5	0.003383	0.0121657		4.5	0.00195	0.0116408		4.5
			0				0				0				0				0				0				0				0				0				0				0				0
	4.625	0.005529	0.00954082		4.625	0.004865	0.0121036		4.625	0.007358	0.0126853		4.625	0.002925	0.00710945		4.625	0.003308	0.0104159		4.625	0.005541	0.00885451		4.625	0.004091	0.0100492		4.625	0.004847	0.00893819		4.625	0.0011	0.00969385		4.625	0.002703	0.0111065		4.625	0.003236	0.0116371		4.625	0.001874	0.0111871		4.625
			0				0				0				0				0				0				0				0				0				0				0				0
	4.75	0.005394	0.00930786		4.75	0.004951	0.0123175		4.75	0.006821	0.0117595		4.75	0.002879	0.00699765		4.75	0.003012	0.00948393		4.75	0.005971	0.00954165		4.75	0.003932	0.00965861		4.75	0.004577	0.00844029		4.75	0.001044	0.00920035		4.75	0.002682	0.0110202		4.75	0.003156	0.0113494		4.75	0.001731	0.0103335		4.75
			0				0				0				0				0				0				0				0				0				0				0				0
	4.875	0.005865	0.0101206		4.875	0.004984	0.0123996		4.875	0.006741	0.0116216		4.875	0.00279	0.00678133		4.875	0.003062	0.00964136		4.875	0.006667	0.0106539		4.875	0.004376	0.0107493		4.875	0.004612	0.00850483		4.875	0.001003	0.00883903		4.875	0.00275	0.0112996		4.875	0.002946	0.0105942		4.875	0.001701	0.0101544		4.875
			0				0				0				0				0				0				0				0				0				0				0				0
	5	0.006309	0.0108868		5	0.004551	0.0113224		5	0.006625	0.0114216		5	0.002578	0.00626604		5	0.003273	0.0103057		5	0.007068	0.0112947		5	0.004966	0.0121985		5	0.005115	0.0094324		5	0.001	0.00881259		5	0.002712	0.0111434		5	0.002931	0.0105403		5	0.001713	0.010226		5
			0				0				0				0				0				0				0				0				0				0				0				0
	5.125	0.005986	0.0103294		5.125	0.00464	0.0115438		5.125	0.006866	0.0118371		5.125	0.002839	0.00690042		5.125	0.00315	0.00991845		5.125	0.006749	0.0107849		5.125	0.004521	0.0111054		5.125	0.005104	0.00941211		5.125	0.000962	0.00847771		5.125	0.002583	0.0106134		5.125	0.002986	0.0107381		5.125	0.001646	0.00982604		5.125
			0				0				0				0				0				0				0				0				0				0				0				0
	5.25	0.005427	0.00936481		5.25	0.004818	0.0119866		5.25	0.006602	0.0113819		5.25	0.002986	0.00725772		5.25	0.002999	0.00944299		5.25	0.006462	0.0103263		5.25	0.004475	0.0109924		5.25	0.004908	0.00905067		5.25	0.001002	0.00883022		5.25	0.002555	0.0104983		5.25	0.00289	0.0103928		5.25	0.001498	0.00894254		5.25
			0				0				0				0				0				0				0				0				0				0				0				0
	5.375	0.005216	0.00900071		5.375	0.004526	0.0112602		5.375	0.005994	0.0103337		5.375	0.003094	0.00752022		5.375	0.003054	0.00961617		5.375	0.007261	0.0116031		5.375	0.004621	0.0113511		5.375	0.005608	0.0103415		5.375	0.001063	0.00936778		5.375	0.002635	0.010827		5.375	0.002807	0.0100944		5.375	0.001506	0.00899029		5.375
			0				0				0				0				0				0				0				0				0				0				0				0
	5.5	0.005247	0.0090542		5.5	0.004235	0.0105362		5.5	0.005342	0.00920968		5.5	0.003462	0.00841468		5.5	0.002952	0.009295		5.5	0.00769	0.0122886		5.5	0.004456	0.0109458		5.5	0.006069	0.0111916		5.5	0.001098	0.00967623		5.5	0.002624	0.0107818		5.5	0.002782	0.0100045		5.5	0.001593	0.00950965		5.5
			0				0				0				0				0				0				0				0				0				0				0				0
	5.625	0.005266	0.00908699		5.625	0.004522	0.0112502		5.625	0.005685	0.00980101		5.625	0.003429	0.00833447		5.625	0.003041	0.00957524		5.625	0.008036	0.0128415		5.625	0.005171	0.0127021		5.625	0.006805	0.0125489		5.625	0.001077	0.00949116		5.625	0.00249	0.0102313		5.625	0.002781	0.0100009		5.625	0.001606	0.00958726		5.625
			0				0				0				0				0				0				0				0				0				0				0				0
	5.75	0.005293	0.00913358		5.75	0.004389	0.0109193		5.75	0.006342	0.0109337		5.75	0.003341	0.00812058		5.75	0.003158	0.00994364		5.75	0.007698	0.0123014		5.75	0.005209	0.0127954		5.75	0.007363	0.0135779		5.75	0.001072	0.0094471		5.75	0.002515	0.010334		5.75	0.002718	0.00977431		5.75	0.001562	0.00932459		5.75
			0				0				0				0				0				0				0				0				0				0				0				0
	5.875	0.004966	0.00856931		5.875	0.004345	0.0108099		5.875	0.00606	0.0104475		5.875	0.003439	0.00835877		5.875	0.003058	0.00962877		5.875	0.007088	0.0113266		5.875	0.005099	0.0125252		5.875	0.007225	0.0133234		5.875	0.001061	0.00935016		5.875	0.002501	0.0102764		5.875	0.002565	0.0092241		5.875	0.001534	0.00915744		5.875
			0				0				0				0				0				0				0				0				0				0				0				0
	6	0.005233	0.00903004		6	0.004161	0.0103521		6	0.005795	0.00999066		6	0.003692	0.00897371		6	0.00302	0.00950912		6	0.007408	0.011838		6	0.005336	0.0131074		6	0.007839	0.0144556		6	0.001048	0.0092356		6	0.002408	0.00989432		6	0.002528	0.00909104		6	0.001522	0.00908581		6
			0				0				0				0				0				0				0				0				0				0				0				0
	6.125	0.005415	0.0093441		6.125	0.003838	0.0095485		6.125	0.005509	0.00949759		6.125	0.003462	0.00841468		6.125	0.002992	0.00942095		6.125	0.006933	0.0110789		6.125	0.005257	0.0129134		6.125	0.008905	0.0164214		6.125	0.001054	0.00928847		6.125	0.00237	0.00973818		6.125	0.002566	0.00922769		6.125	0.001569	0.00936638		6.125
			0				0				0				0				0				0				0				0				0				0				0				0
	6.25	0.00534	0.00921468		6.25	0.00383	0.0095286		6.25	0.004983	0.00859076		6.25	0.003687	0.00896156		6.25	0.003005	0.00946188		6.25	0.006192	0.0098948		6.25	0.005296	0.0130092		6.25	0.010303	0.0189994		6.25	0.000989	0.00871565		6.25	0.002353	0.00966833		6.25	0.00259	0.009314		6.25	0.001536	0.00916938		6.25
			0				0				0				0				0				0				0				0				0				0				0				0
	6.375	0.00539	0.00930096		6.375	0.003818	0.00949874		6.375	0.004899	0.00844594		6.375	0.004054	0.00985358		6.375	0.002963	0.00932964		6.375	0.006927	0.0110693		6.375	0.004802	0.0117957		6.375	0.009323	0.0171922		6.375	0.00099	0.00872447		6.375	0.002253	0.00925743		6.375	0.002501	0.00899394		6.375	0.001578	0.00942011		6.375
			0				0				0				0				0				0				0				0				0				0				0				0
	6.5	0.005741	0.00990665		6.5	0.003693	0.00918776		6.5	0.005163	0.00890108		6.5	0.004513	0.0109692		6.5	0.002895	0.00911553		6.5	0.006847	0.0109415		6.5	0.004589	0.0112725		6.5	0.007924	0.0146124		6.5	0.00094	0.00828384		6.5	0.002139	0.00878901		6.5	0.002362	0.00849408		6.5	0.001671	0.00997529		6.5
			0				0				0				0				0				0				0				0				0				0				0				0
	6.625	0.005428	0.00936653		6.625	0.003578	0.00890165		6.625	0.00431	0.0074305		6.625	0.004479	0.0108866		6.625	0.002765	0.00870619		6.625	0.006132	0.00979892		6.625	0.00463	0.0113732		6.625	0.008024	0.0147968		6.625	0.000942	0.00830146		6.625	0.002191	0.00900268		6.625	0.00229	0.00823516		6.625	0.001518	0.00906193		6.625
			0				0				0				0				0				0				0				0				0				0				0				0
	6.75	0.004794	0.00827251		6.75	0.003372	0.00838914		6.75	0.004095	0.00705983		6.75	0.004701	0.0114262		6.75	0.002547	0.00801977		6.75	0.005645	0.0090207		6.75	0.004782	0.0117466		6.75	0.007303	0.0134672		6.75	0.000939	0.00827502		6.75	0.002135	0.00877258		6.75	0.002239	0.00805176		6.75	0.001392	0.00830975		6.75
			0				0				0				0				0				0				0				0				0				0				0				0
	6.875	0.004687	0.00808787		6.875	0.003244	0.0080707		6.875	0.004171	0.00719086		6.875	0.004691	0.0114019		6.875	0.002458	0.00773954		6.875	0.005561	0.00888647		6.875	0.004615	0.0113363		6.875	0.007912	0.0145902		6.875	0.000831	0.00732326		6.875	0.00203	0.00834114		6.875	0.002266	0.00814885		6.875	0.0014	0.00835751		6.875
			0				0				0				0				0				0				0				0				0				0				0				0
	7	0.005195	0.00896447		7	0.002849	0.00708798		7	0.004034	0.00695467		7	0.005036	0.0122404		7	0.002442	0.00768916		7	0.005549	0.00886729		7	0.004214	0.0103513		7	0.007549	0.0139209		7	0.000814	0.00717345		7	0.002037	0.0083699		7	0.002221	0.00798703		7	0.0014	0.00835751		7
			0				0				0				0				0				0				0				0				0				0				0				0
	7.125	0.005258	0.00907318		7.125	0.003157	0.00785425		7.125	0.004049	0.00698053		7.125	0.005138	0.0124883		7.125	0.002454	0.00772694		7.125	0.005725	0.00914854		7.125	0.004005	0.00983793		7.125	0.006784	0.0125101		7.125	0.00079	0.00696195		7.125	0.001971	0.00809871		7.125	0.002066	0.00742962		7.125	0.00136	0.00811872		7.125
			0				0				0				0				0				0				0				0				0				0				0				0
	7.25	0.004896	0.00844852		7.25	0.003332	0.00828963		7.25	0.003986	0.00687192		7.25	0.004767	0.0115866		7.25	0.002429	0.00764823		7.25	0.005631	0.00899833		7.25	0.004183	0.0102752		7.25	0.006434	0.0118647		7.25	0.000692	0.00609831		7.25	0.001831	0.00752346		7.25	0.001986	0.00714193		7.25	0.001302	0.00777248		7.25
			0				0				0				0				0				0				0				0				0				0				0				0
	7.375	0.004622	0.0079757		7.375	0.002948	0.00733428		7.375	0.003624	0.00624782		7.375	0.004747	0.011538		7.375	0.002378	0.00748764		7.375	0.005344	0.0085397		7.375	0.004551	0.0111791		7.375	0.005687	0.0104872		7.375	0.000727	0.00640675		7.375	0.001831	0.00752346		7.375	0.002028	0.00729297		7.375	0.001258	0.00750982		7.375
			0				0				0				0				0				0				0				0				0				0				0				0
	7.5	0.004486	0.00774102		7.5	0.002676	0.00665758		7.5	0.00332	0.00572372		7.5	0.00466	0.0113265		7.5	0.002314	0.00728612		7.5	0.005269	0.00841985		7.5	0.004102	0.0100762		7.5	0.005153	0.00950247		7.5	0.000726	0.00639794		7.5	0.001824	0.0074947		7.5	0.001983	0.00713114		7.5	0.001165	0.00695464		7.5
			0				0				0				0				0				0				0				0				0				0				0				0
	7.625	0.004033	0.00695933		7.625	0.002404	0.00598087		7.625	0.003343	0.00576338		7.625	0.004174	0.0101453		7.625	0.002159	0.00679807		7.625	0.005315	0.00849336		7.625	0.003748	0.00920663		7.625	0.005095	0.00939552		7.625	0.000713	0.00628338		7.625	0.001729	0.00710435		7.625	0.001846	0.00663847		7.625	0.001113	0.00664422		7.625
			0				0				0				0				0				0				0				0				0				0				0				0
	7.75	0.004473	0.00771859		7.75	0.002468	0.0061401		7.75	0.003433	0.00591854		7.75	0.003777	0.00918031		7.75	0.00201	0.00632891		7.75	0.004799	0.00766879		7.75	0.003191	0.00783841		7.75	0.004676	0.00862285		7.75	0.000766	0.00675045		7.75	0.001704	0.00700163		7.75	0.001808	0.00650182		7.75	0.001127	0.0067278		7.75
			0				0				0				0				0				0				0				0				0				0				0				0
	7.875	0.004731	0.00816379		7.875	0.002384	0.00593112		7.875	0.003048	0.00525479		7.875	0.004096	0.00995567		7.875	0.001901	0.0059857		7.875	0.004029	0.00643833		7.875	0.003117	0.00765663		7.875	0.004586	0.00845689		7.875	0.000789	0.00695313		7.875	0.001654	0.00679618		7.875	0.001833	0.00659172		7.875	0.001036	0.00618456		7.875
			0				0				0				0				0				0				0				0				0				0				0				0
	8	0.004466	0.00770651		8	0.002385	0.0059336		8	0.002976	0.00513066		8	0.004134	0.010048		8	0.001932	0.00608331		8	0.004507	0.00720218		8	0.003174	0.00779665		8	0.004508	0.00831305		8	0.00067	0.00590444		8	0.001544	0.0063442		8	0.001782	0.00640832		8	0.000981	0.00585623		8
			0				0				0				0				0				0				0				0				0				0				0				0
	8.125	0.003471	0.00598954		8.125	0.002236	0.00556291		8.125	0.002834	0.00488585		8.125	0.004014	0.00975636		8.125	0.001909	0.00601089		8.125	0.004697	0.0075058		8.125	0.003088	0.0075854		8.125	0.004148	0.00764918		8.125	0.000626	0.00551668		8.125	0.001515	0.00622504		8.125	0.001644	0.00591205		8.125	0.000992	0.00592189		8.125
			0				0				0				0				0				0				0				0				0				0				0				0
	8.25	0.003833	0.00661421		8.25	0.002163	0.00538129		8.25	0.002621	0.00451864		8.25	0.003334	0.00810356		8.25	0.00174	0.00547876		8.25	0.003967	0.00633926		8.25	0.002785	0.0068411		8.25	0.003877	0.00714944		8.25	0.000585	0.00515537		8.25	0.001456	0.00598261		8.25	0.001538	0.00553086		8.25	0.000979	0.00584429		8.25
			0				0				0				0				0				0				0				0				0				0				0				0
	8.375	0.003512	0.00606029		8.375	0.002241	0.00557535		8.375	0.002753	0.00474621		8.375	0.003373	0.00819835		8.375	0.001649	0.00519223		8.375	0.004055	0.00647988		8.375	0.002492	0.00612138		8.375	0.003524	0.00649849		8.375	0.000572	0.0050408		8.375	0.001352	0.00555528		8.375	0.001476	0.0053079		8.375	0.000949	0.0056652		8.375
			0				0				0				0				0				0				0				0				0				0				0				0
	8.5	0.003477	0.0059999		8.5	0.002065	0.00513748		8.5	0.002592	0.00446864		8.5	0.003204	0.00778759		8.5	0.001655	0.00521112		8.5	0.003963	0.00633287		8.5	0.002525	0.00620244		8.5	0.003128	0.00576824		8.5	0.000579	0.00510249		8.5	0.001316	0.00540736		8.5	0.001491	0.00536184		8.5	0.00092	0.00549208		8.5
			0				0				0				0				0				0				0				0				0				0				0				0
	8.625	0.00357	0.00616038		8.625	0.001944	0.00483645		8.625	0.002386	0.0041135		8.625	0.002894	0.00703411		8.625	0.001699	0.00534966		8.625	0.003618	0.00578156		8.625	0.002459	0.00604031		8.625	0.003679	0.00678432		8.625	0.000569	0.00501436		8.625	0.001332	0.0054731		8.625	0.001483	0.00533307		8.625	0.000881	0.00525926		8.625
			0				0				0				0				0				0				0				0				0				0				0				0
	8.75	0.003419	0.00589981		8.75	0.00179	0.00445331		8.75	0.002319	0.00399799		8.75	0.0034	0.00826398		8.75	0.001545	0.00486476		8.75	0.003473	0.00554985		8.75	0.002631	0.00646282		8.75	0.003601	0.00664048		8.75	0.00059	0.00519943		8.75	0.001323	0.00543612		8.75	0.001419	0.00510292		8.75	0.000859	0.00512793		8.75
			0				0				0				0				0				0				0				0				0				0				0				0
	8.875	0.002936	0.00506635		8.875	0.001911	0.00475435		8.875	0.002319	0.00399799		8.875	0.003455	0.00839766		8.875	0.001386	0.00436412		8.875	0.003378	0.00539804		8.875	0.002535	0.006227		8.875	0.00302	0.00556908		8.875	0.000581	0.00512012		8.875	0.001326	0.00544845		8.875	0.001372	0.0049339		8.875	0.000816	0.00487123		8.875
			0				0				0				0				0				0				0				0				0				0				0				0
	9	0.003218	0.00555297		9	0.001814	0.00451302		9	0.002283	0.00393592		9	0.002922	0.00710216		9	0.001401	0.00441135		9	0.003128	0.00499854		9	0.002315	0.00568659		9	0.002808	0.00517814		9	0.000511	0.00450323		9	0.001292	0.00530875		9	0.001361	0.00489435		9	0.000772	0.00460857		9
			0				0				0				0				0				0				0				0				0				0				0				0
	9.125	0.003322	0.00573243		9.125	0.00181	0.00450307		9.125	0.002116	0.00364801		9.125	0.002842	0.00690772		9.125	0.00143	0.00450266		9.125	0.003207	0.00512478		9.125	0.002405	0.00590767		9.125	0.002992	0.00551744		9.125	0.000513	0.00452086		9.125	0.001246	0.00511973		9.125	0.001375	0.00494469		9.125	0.000742	0.00442948		9.125
			0				0				0				0				0				0				0				0				0				0				0				0
	9.25	0.003068	0.00529413		9.25	0.001567	0.00389851		9.25	0.002111	0.00363939		9.25	0.002873	0.00698306		9.25	0.00136	0.00428225		9.25	0.003382	0.00540443		9.25	0.002243	0.00550973		9.25	0.002585	0.00476691		9.25	0.000538	0.00474117		9.25	0.001171	0.00481156		9.25	0.001355	0.00487277		9.25	0.000736	0.00439366		9.25
			0				0				0				0				0				0				0				0				0				0				0				0
	9.375	0.002927	0.00505082		9.375	0.001614	0.00401544		9.375	0.002067	0.00356354		9.375	0.002826	0.00686883		9.375	0.001316	0.00414371		9.375	0.003317	0.00530056		9.375	0.001873	0.00460086		9.375	0.002622	0.00483514		9.375	0.000491	0.00432698		9.375	0.001105	0.00454037		9.375	0.001328	0.00477567		9.375	0.000715	0.0042683		9.375
			0				0				0				0				0				0				0				0				0				0				0				0
	9.5	0.002557	0.00441235		9.5	0.001691	0.00420701		9.5	0.001838	0.00316874		9.5	0.002849	0.00692473		9.5	0.001272	0.00400516		9.5	0.003241	0.00517911		9.5	0.001988	0.00488335		9.5	0.002604	0.00480195		9.5	0.000502	0.00442392		9.5	0.001104	0.00453627		9.5	0.001269	0.0045635		9.5	0.000685	0.00408921		9.5
			0				0				0				0				0				0				0				0				0				0				0				0
	9.625	0.002481	0.0042812		9.625	0.001566	0.00389603		9.625	0.001786	0.00307909		9.625	0.002644	0.00642646		9.625	0.001196	0.00376586		9.625	0.003011	0.00481157		9.625	0.001928	0.00473596		9.625	0.002734	0.00504168		9.625	0.000468	0.00412429		9.625	0.001123	0.00461434		9.625	0.001182	0.00425064		9.625	0.000679	0.00405339		9.625
			0				0				0				0				0				0				0				0				0				0				0				0
	9.75	0.002501	0.00431572		9.75	0.001584	0.00394081		9.75	0.001912	0.00329631		9.75	0.002508	0.0060959		9.75	0.001106	0.00348248		9.75	0.002789	0.00445682		9.75	0.001901	0.00466964		9.75	0.0026	0.00479457		9.75	0.000415	0.00365723		9.75	0.001102	0.00452805		9.75	0.00116	0.00417152		9.75	0.000664	0.00396385		9.75
			0				0				0				0				0				0				0				0				0				0				0				0
	9.875	0.002438	0.004207		9.875	0.001462	0.00363729		9.875	0.001844	0.00317908		9.875	0.002458	0.00597437		9.875	0.001055	0.00332189		9.875	0.002568	0.00410366		9.875	0.001978	0.00485878		9.875	0.002445	0.00450874		9.875	0.000425	0.00374535		9.875	0.001084	0.00445409		9.875	0.001171	0.00421108		9.875	0.000646	0.00385639		9.875
			0				0				0				0				0				0				0				0				0				0				0				0
	10	0.002571	0.00443651		10	0.001399	0.00348055		10	0.001812	0.00312391		10	0.002237	0.00543721		10	0.00103	0.00324318		10	0.002437	0.00389432		10	0.001862	0.00457384		10	0.002147	0.00395921		10	0.000431	0.00379823		10	0.00104	0.00427329		10	0.001178	0.00423625		10	0.000624	0.00372506		10
			0				0				0				0				0				0				0				0				0				0				0				0
	10.125	0.002142	0.00369623		10.125	0.001348	0.00335367		10.125	0.001744	0.00300668		10.125	0.00201	0.00488547		10.125	0.000996	0.00313612		10.125	0.002365	0.00377927		10.125	0.001703	0.00418327		10.125	0.002289	0.00422107		10.125	0.000424	0.00373654		10.125	0.001042	0.00428151		10.125	0.001131	0.00406723		10.125	0.00059	0.00352209		10.125
			0				0				0				0				0				0				0				0				0				0				0				0
	10.25	0.002067	0.00356681		10.25	0.001371	0.00341089		10.25	0.001533	0.00264291		10.25	0.002001	0.0048636		10.25	0.000969	0.0030511		10.25	0.00253	0.00404294		10.25	0.001664	0.00408747		10.25	0.002325	0.00428745		10.25	0.000429	0.0037806		10.25	0.001039	0.00426918		10.25	0.001082	0.00389102		10.25	0.000557	0.0033251		10.25
			0				0				0				0				0				0				0				0				0				0				0				0
	10.375	0.002156	0.00372038		10.375	0.001366	0.00339845		10.375	0.001741	0.00300151		10.375	0.001994	0.00484658		10.375	0.000948	0.00298498		10.375	0.002366	0.00378086		10.375	0.001821	0.00447312		10.375	0.002282	0.00420816		10.375	0.000429	0.0037806		10.375	0.000956	0.00392814		10.375	0.00108	0.00388383		10.375	0.000554	0.00330719		10.375
			0				0				0				0				0				0				0				0				0				0				0				0
	10.5	0.002163	0.00373246		10.5	0.001242	0.00308995		10.5	0.00177	0.0030515		10.5	0.002104	0.00511395		10.5	0.000923	0.00290626		10.5	0.00233	0.00372334		10.5	0.001711	0.00420292		10.5	0.002257	0.00416206		10.5	0.000418	0.00368366		10.5	0.000907	0.00372681		10.5	0.00108	0.00388383		10.5	0.000548	0.00327137		10.5
			0				0				0				0				0				0				0				0				0				0				0				0
	10.625	0.002061	0.00355645		10.625	0.001245	0.00309742		10.625	0.001587	0.00273601		10.625	0.00197	0.00478825		10.625	0.0009	0.00283384		10.625	0.002239	0.00357792		10.625	0.001569	0.00385411		10.625	0.002148	0.00396105		10.625	0.000409	0.00360435		10.625	0.000899	0.00369393		10.625	0.001036	0.0037256		10.625	0.00052	0.00310422		10.625
			0				0				0				0				0				0				0				0				0				0				0				0
	10.75	0.002061	0.00355645		10.75	0.001186	0.00295063		10.75	0.00148	0.00255154		10.75	0.001746	0.0042438		10.75	0.000836	0.00263232		10.75	0.002096	0.0033494		10.75	0.001404	0.0034488		10.75	0.001853	0.00341705		10.75	0.000412	0.00363079		10.75	0.000896	0.00368161		10.75	0.000961	0.00345589		10.75	0.000511	0.00305049		10.75
			0				0				0				0				0				0				0				0				0				0				0				0
	10.875	0.002009	0.00346672		10.875	0.001164	0.0028959		10.875	0.00153	0.00263774		10.875	0.001677	0.00407609		10.875	0.000827	0.00260399		10.875	0.001984	0.00317043		10.875	0.001318	0.00323755		10.875	0.001805	0.00332854		10.875	0.00038	0.00334878		10.875	0.000882	0.00362408		10.875	0.000933	0.0033552		10.875	0.000505	0.00301467		10.875
			0				0				0				0				0				0				0				0				0				0				0				0
	11	0.001873	0.00323204		11	0.001073	0.0026695		11	0.001551	0.00267394		11	0.001758	0.00427296		11	0.000841	0.00264807		11	0.001918	0.00306496		11	0.001393	0.00342178		11	0.00197	0.00363281		11	0.000363	0.00319897		11	0.000904	0.00371448		11	0.000929	0.00334081		11	0.000502	0.00299676		11
			0				0				0				0				0				0				0				0				0				0				0				0
	11.125	0.00182	0.00314058		11.125	0.001007	0.0025053		11.125	0.001499	0.0025843		11.125	0.0018	0.00437505		11.125	0.000788	0.00248119		11.125	0.001864	0.00297867		11.125	0.001411	0.003466		11.125	0.002116	0.00390204		11.125	0.000339	0.00298747		11.125	0.000909	0.00373502		11.125	0.000924	0.00332283		11.125	0.00049	0.00292513		11.125
			0				0				0				0				0				0				0				0				0				0				0				0
	11.25	0.001852	0.0031958		11.25	0.001124	0.00279638		11.25	0.001495	0.0025774		11.25	0.001678	0.00407852		11.25	0.000791	0.00249063		11.25	0.00182	0.00290836		11.25	0.001168	0.00286909		11.25	0.001749	0.00322527		11.25	0.000321	0.00282884		11.25	0.000875	0.00359532		11.25	0.000914	0.00328687		11.25	0.000487	0.00290722		11.25
			0				0				0				0				0				0				0				0				0				0				0				0
	11.375	0.001919	0.00331142		11.375	0.001138	0.00283121		11.375	0.001471	0.00253602		11.375	0.001539	0.00374067		11.375	0.000798	0.00251267		11.375	0.001822	0.00291155		11.375	0.001351	0.00331861		11.375	0.001479	0.00272737		11.375	0.000331	0.00291697		11.375	0.000854	0.00350903		11.375	0.000878	0.00315741		11.375	0.000482	0.00287737		11.375
			0				0				0				0				0				0				0				0				0				0				0				0
	11.5	0.001871	0.00322859		11.5	0.001015	0.0025252		11.5	0.001273	0.00219467		11.5	0.00159	0.00386463		11.5	0.000739	0.0023269		11.5	0.001867	0.00298346		11.5	0.001464	0.00359619		11.5	0.001459	0.00269049		11.5	0.000326	0.0028729		11.5	0.000828	0.0034022		11.5	0.000851	0.00306031		11.5	0.000452	0.00269828		11.5
			0				0				0				0				0				0				0				0				0				0				0				0
	11.625	0.001776	0.00306466		11.625	0.001002	0.00249286		11.625	0.001285	0.00221536		11.625	0.00171	0.0041563		11.625	0.000728	0.00229226		11.625	0.001742	0.00278371		11.625	0.001236	0.00303612		11.625	0.001451	0.00267574		11.625	0.000338	0.00297866		11.625	0.000793	0.00325839		11.625	0.000793	0.00285174		11.625	0.000469	0.00279977		11.625
			0				0				0				0				0				0				0				0				0				0				0				0
	11.75	0.001947	0.00335973		11.75	0.001048	0.0026073		11.75	0.001185	0.00204296		11.75	0.001533	0.00372608		11.75	0.000705	0.00221984		11.75	0.001755	0.00280449		11.75	0.001122	0.00275609		11.75	0.001484	0.00273659		11.75	0.000323	0.00284647		11.75	0.000782	0.00321319		11.75	0.000751	0.0027007		11.75	0.000484	0.00288931		11.75
			0				0				0				0				0				0				0				0				0				0				0				0
	11.875	0.001677	0.00289382		11.875	0.00104	0.0025874		11.875	0.001102	0.00189986		11.875	0.001504	0.0036556		11.875	0.000656	0.00206556		11.875	0.001694	0.00270701		11.875	0.001106	0.00271679		11.875	0.001674	0.00308697		11.875	0.000316	0.00278478		11.875	0.000792	0.00325428		11.875	0.000749	0.00269351		11.875	0.000452	0.00269828		11.875
			0				0				0				0				0				0				0				0				0				0				0				0
	12	0.001418	0.00244689		12	0.001021	0.00254013		12	0.001267	0.00218432		12	0.001591	0.00386706		12	0.000662	0.00208445		12	0.001608	0.00256958		12	0.001151	0.00282733		12	0.001502	0.00276979		12	0.000312	0.00274953		12	0.000786	0.00322962		12	0.00073	0.00262518		12	0.000416	0.00248337		12
			0				0				0				0				0				0				0				0				0				0				0				0
	12.125	0.001493	0.00257631		12.125	0.000966	0.0024033		12.125	0.001214	0.00209295		12.125	0.001602	0.00389379		12.125	0.000691	0.00217576		12.125	0.001534	0.00245133		12.125	0.001049	0.00257678		12.125	0.001474	0.00271815		12.125	0.000291	0.00256446		12.125	0.000762	0.00313101		12.125	0.000721	0.00259282		12.125	0.000399	0.00238189		12.125
			0				0				0				0				0				0				0				0				0				0				0				0
	12.25	0.001661	0.00286621		12.25	0.000874	0.00217441		12.25	0.001143	0.00197055		12.25	0.001458	0.00354379		12.25	0.000662	0.00208445		12.25	0.001649	0.0026351		12.25	0.000979	0.00240483		12.25	0.001326	0.00244523		12.25	0.000297	0.00261734		12.25	0.000749	0.00307759		12.25	0.000691	0.00248493		12.25	0.000392	0.0023401		12.25
			0				0				0				0				0				0				0				0				0				0				0				0
	12.375	0.001639	0.00282825		12.375	0.000888	0.00220924		12.375	0.001005	0.00173263		12.375	0.001269	0.00308441		12.375	0.000613	0.00193016		12.375	0.001457	0.00232828		12.375	0.000977	0.00239991		12.375	0.001273	0.0023475		12.375	0.000318	0.0028024		12.375	0.000707	0.00290502		12.375	0.000645	0.00231951		12.375	0.000377	0.00225056		12.375
			0				0				0				0				0				0				0				0				0				0				0				0
	12.5	0.001455	0.00251074		12.5	0.000806	0.00200523		12.5	0.001018	0.00175505		12.5	0.001248	0.00303337		12.5	0.000567	0.00178532		12.5	0.001464	0.00233947		12.5	0.00094	0.00230903		12.5	0.001307	0.00241019		12.5	0.000287	0.00252921		12.5	0.000668	0.00274477		12.5	0.000615	0.00221163		12.5	0.000367	0.00219086		12.5
			0				0				0				0				0				0				0				0				0				0				0				0
	12.625	0.001402	0.00241929		12.625	0.000796	0.00198036		12.625	0.000976	0.00168264		12.625	0.001303	0.00316705		12.625	0.000516	0.00162474		12.625	0.001481	0.00236664		12.625	0.000949	0.00233113		12.625	0.001337	0.00246552		12.625	0.000286	0.0025204		12.625	0.00067	0.00275299		12.625	0.000633	0.00227636		12.625	0.000358	0.00213713		12.625
			0				0				0				0				0				0				0				0				0				0				0				0
	12.75	0.001366	0.00235716		12.75	0.000845	0.00210226		12.75	0.000939	0.00161885		12.75	0.001243	0.00302121		12.75	0.000497	0.00156491		12.75	0.001265	0.00202147		12.75	0.000932	0.00228938		12.75	0.001338	0.00246736		12.75	0.000267	0.00235296		12.75	0.000667	0.00274066		12.75	0.00064	0.00230153		12.75	0.00036	0.00214907		12.75
			0				0				0				0				0				0				0				0				0				0				0				0
	12.875	0.001279	0.00220704		12.875	0.000845	0.00210226		12.875	0.000989	0.00170505		12.875	0.001149	0.00279274		12.875	0.000528	0.00166252		12.875	0.001301	0.002079		12.875	0.000993	0.00243922		12.875	0.001172	0.00216125		12.875	0.00026	0.00229127		12.875	0.000618	0.00253932		12.875	0.00061	0.00219364		12.875	0.000353	0.00210729		12.875
			0				0				0				0				0				0				0				0				0				0				0				0
	13	0.001301	0.002245		13	0.00082	0.00204006		13	0.001032	0.00177918		13	0.001144	0.00278059		13	0.000532	0.00167512		13	0.001292	0.00206461		13	0.000874	0.0021469		13	0.001106	0.00203954		13	0.000263	0.00231771		13	0.00059	0.00242427		13	0.000607	0.00218286		13	0.000332	0.00198192		13
			0				0				0				0				0				0				0				0				0				0				0				0
	13.125	0.001339	0.00231057		13.125	0.000743	0.0018485		13.125	0.000928	0.00159988		13.125	0.001069	0.00259829		13.125	0.000504	0.00158695		13.125	0.001428	0.00228194		13.125	0.00085	0.00208795		13.125	0.001179	0.00217415		13.125	0.000246	0.0021679		13.125	0.000616	0.0025311		13.125	0.000599	0.00215409		13.125	0.000311	0.00185656		13.125
			0				0				0				0				0				0				0				0				0				0				0				0
	13.25	0.001251	0.00215872		13.25	0.000695	0.00172908		13.25	0.000992	0.00171022		13.25	0.000985	0.00239412		13.25	0.000493	0.00155232		13.25	0.00139	0.00222122		13.25	0.000818	0.00200934		13.25	0.001104	0.00203585		13.25	0.000248	0.00218552		13.25	0.000607	0.00249412		13.25	0.000566	0.00203541		13.25	0.000299	0.00178493		13.25
			0				0				0				0				0				0				0				0				0				0				0				0
	13.375	0.001187	0.00204828		13.375	0.000686	0.00170669		13.375	0.001046	0.00180332		13.375	0.00105	0.00255211		13.375	0.000498	0.00156806		13.375	0.001246	0.00199111		13.375	0.000788	0.00193565		13.375	0.00106	0.00195471		13.375	0.00024	0.00211502		13.375	0.000573	0.00235442		13.375	0.000527	0.00189517		13.375	0.000291	0.00173717		13.375
			0				0				0				0				0				0				0				0				0				0				0				0
	13.5	0.001246	0.00215009		13.5	0.00069	0.00171664		13.5	0.000927	0.00159816		13.5	0.001121	0.00272468		13.5	0.000475	0.00149564		13.5	0.001155	0.00184569		13.5	0.00081	0.00198969		13.5	0.001102	0.00203216		13.5	0.000225	0.00198283		13.5	0.000563	0.00231333		13.5	0.000543	0.0019527		13.5	0.000286	0.00170732		13.5
			0				0				0				0				0				0				0				0				0				0				0				0
	13.625	0.001174	0.00202585		13.625	0.000697	0.00173406		13.625	0.000936	0.00161368		13.625	0.001181	0.00287052		13.625	0.000469	0.00147675		13.625	0.001084	0.00173223		13.625	0.000712	0.00174896		13.625	0.0011	0.00202847		13.625	0.000206	0.00181539		13.625	0.00053	0.00217774		13.625	0.000538	0.00193472		13.625	0.00028	0.0016715		13.625
			0				0				0				0				0				0				0				0				0				0				0				0
	13.75	0.001162	0.00200514		13.75	0.000719	0.00178879		13.75	0.000931	0.00160506		13.75	0.001161	0.00282191		13.75	0.00047	0.0014799		13.75	0.001121	0.00179136		13.75	0.000684	0.00168019		13.75	0.00107	0.00197315		13.75	0.000215	0.00189471		13.75	0.000516	0.00212021		13.75	0.000513	0.00184482		13.75	0.00029	0.0017312		13.75
			0				0				0				0				0				0				0				0				0				0				0				0
	13.875	0.00106	0.00182913		13.875	0.000734	0.00182611		13.875	0.000936	0.00161368		13.875	0.001023	0.00248649		13.875	0.000467	0.00147045		13.875	0.00117	0.00186966		13.875	0.000772	0.00189635		13.875	0.00098	0.00180718		13.875	0.000209	0.00184183		13.875	0.000522	0.00214486		13.875	0.000519	0.0018664		13.875	0.000267	0.0015939		13.875
			0				0				0				0				0				0				0				0				0				0				0				0
	14	0.001019	0.00175838		14	0.0007	0.00174152		14	0.000928	0.00159988		14	0.000989	0.00240385		14	0.000461	0.00145156		14	0.001219	0.00194796		14	0.000739	0.00181529		14	0.000959	0.00176846		14	0.000214	0.00188589		14	0.000524	0.00215308		14	0.000522	0.00187718		14	0.00025	0.00149241		14
			0				0				0				0				0				0				0				0				0				0				0				0
	14.125	0.001035	0.00178599		14.125	0.000664	0.00165195		14.125	0.000803	0.00138438		14.125	0.001043	0.0025351		14.125	0.000452	0.00142322		14.125	0.001246	0.00199111		14.125	0.000692	0.00169984		14.125	0.00088	0.00162278		14.125	0.000218	0.00192114		14.125	0.000498	0.00204625		14.125	0.000486	0.00174772		14.125	0.000265	0.00158196		14.125
			0				0				0				0				0				0				0				0				0				0				0				0
	14.25	0.001097	0.00189298		14.25	0.000586	0.0014579		14.25	0.000791	0.00136369		14.25	0.000986	0.00239655		14.25	0.000437	0.00137599		14.25	0.001071	0.00171146		14.25	0.000647	0.0015893		14.25	0.000782	0.00144206		14.25	0.00021	0.00185064		14.25	0.000475	0.00195174		14.25	0.000467	0.0016794		14.25	0.000269	0.00160584		14.25
			0				0				0				0				0				0				0				0				0				0				0				0
	14.375	0.001094	0.0018878		14.375	0.000596	0.00148278		14.375	0.000793	0.00136714		14.375	0.00091	0.00221183		14.375	0.000409	0.00128782		14.375	0.001051	0.0016795		14.375	0.000671	0.00164825		14.375	0.000793	0.00146234		14.375	0.000184	0.00162152		14.375	0.000477	0.00195996		14.375	0.000459	0.00165063		14.375	0.000261	0.00155808		14.375
			0				0				0				0				0				0				0				0				0				0				0				0
	14.5	0.000957	0.0016514		14.5	0.000605	0.00150517		14.5	0.00074	0.00127577		14.5	0.000888	0.00215836		14.5	0.000377	0.00118707		14.5	0.000959	0.00153248		14.5	0.0006	0.00147385		14.5	0.000901	0.0016615		14.5	0.000187	0.00164795		14.5	0.000474	0.00194764		14.5	0.000458	0.00164703		14.5	0.00025	0.00149241		14.5
			0				0				0				0				0				0				0				0				0				0				0				0
	14.625	0.000881	0.00152025		14.625	0.000531	0.00132107		14.625	0.000763	0.00131542		14.625	0.000936	0.00227503		14.625	0.000374	0.00117762		14.625	0.000948	0.0015149		14.625	0.000582	0.00142963		14.625	0.000819	0.00151029		14.625	0.000181	0.00159508		14.625	0.00046	0.00189011		14.625	0.000446	0.00160388		14.625	0.000245	0.00146256		14.625
			0				0				0				0				0				0				0				0				0				0				0				0
	14.75	0.000903	0.00155821		14.75	0.000546	0.00135838		14.75	0.000735	0.00126715		14.75	0.000853	0.00207329		14.75	0.000374	0.00117762		14.75	0.000964	0.00154047		14.75	0.000627	0.00154017		14.75	0.000768	0.00141624		14.75	0.000186	0.00163914		14.75	0.000462	0.00189833		14.75	0.000435	0.00156432		14.75	0.00023	0.00137302		14.75
			0				0				0				0				0				0				0				0				0				0				0				0
	14.875	0.000902	0.00155649		14.875	0.000544	0.00135341		14.875	0.000738	0.00127232		14.875	0.000824	0.0020028		14.875	0.000368	0.00115873		14.875	0.001024	0.00163635		14.875	0.000614	0.00150824		14.875	0.000766	0.00141255		14.875	0.000194	0.00170964		14.875	0.00047	0.0019312		14.875	0.000412	0.00148161		14.875	0.000214	0.00127751		14.875
			0				0				0				0				0				0				0				0				0				0				0				0
	15	0.000826	0.00142534		15	0.000499	0.00124145		15	0.000798	0.00137576		15	0.000827	0.00201009		15	0.000358	0.00112724		15	0.000956	0.00152769		15	0.000583	0.00143209		15	0.000775	0.00142915		15	0.000197	0.00173608		15	0.000444	0.00182437		15	0.000404	0.00145284		15	0.000212	0.00126557		15
			0				0				0				0				0				0				0				0				0				0				0				0
	15.125	0.00083	0.00143224		15.125	0.000495	0.0012315		15.125	0.000725	0.00124991		15.125	0.000889	0.00216079		15.125	0.000357	0.00112409		15.125	0.000933	0.00149093		15.125	0.00056	0.00137559		15.125	0.000846	0.00156008		15.125	0.000187	0.00164795		15.125	0.00041	0.00168466		15.125	0.00041	0.00147442		15.125	0.000203	0.00121184		15.125
			0				0				0				0				0				0				0				0				0				0				0				0
	15.25	0.000833	0.00143742		15.25	0.000492	0.00122404		15.25	0.000677	0.00116716		15.25	0.000867	0.00210732		15.25	0.000359	0.00113039		15.25	0.000943	0.00150691		15.25	0.000563	0.00138296		15.25	0.000835	0.00153979		15.25	0.00017	0.00149814		15.25	0.000405	0.00166412		15.25	0.000402	0.00144565		15.25	0.000196	0.00117005		15.25
			0				0				0				0				0				0				0				0				0				0				0				0
	15.375	0.000818	0.00141154		15.375	0.000501	0.00124643		15.375	0.000658	0.0011344		15.375	0.000868	0.00210975		15.375	0.000353	0.0011115		15.375	0.00093	0.00148614		15.375	0.000555	0.00136331		15.375	0.000786	0.00144944		15.375	0.000168	0.00148052		15.375	0.000411	0.00168877		15.375	0.000408	0.00146722		15.375	0.000197	0.00117602		15.375
			0				0				0				0				0				0				0				0				0				0				0				0
	15.5	0.000885	0.00152715		15.5	0.000515	0.00128126		15.5	0.000667	0.00114992		15.5	0.000764	0.00185697		15.5	0.000352	0.00110835		15.5	0.000965	0.00154207		15.5	0.00059	0.00144928		15.5	0.000741	0.00136645		15.5	0.000164	0.00144526		15.5	0.00042	0.00172575		15.5	0.000402	0.00144565		15.5	0.000197	0.00117602		15.5
			0				0				0				0				0				0				0				0				0				0				0				0
	15.625	0.000901	0.00155476		15.625	0.000525	0.00130614		15.625	0.000692	0.00119302		15.625	0.000762	0.0018521		15.625	0.000351	0.0011052		15.625	0.000993	0.00158681		15.625	0.000501	0.00123066		15.625	0.000849	0.00156561		15.625	0.000162	0.00142764		15.625	0.000413	0.00169699		15.625	0.000374	0.00134496		15.625	0.000191	0.0011402		15.625
			0				0				0				0				0				0				0				0				0				0				0				0
	15.75	0.000846	0.00145985		15.75	0.000483	0.00120165		15.75	0.000667	0.00114992		15.75	0.000741	0.00180106		15.75	0.000349	0.0010989		15.75	0.000948	0.0015149		15.75	0.00048	0.00117908		15.75	0.000808	0.00149001		15.75	0.000171	0.00150695		15.75	0.00038	0.0015614		15.75	0.00035	0.00125865		15.75	0.000177	0.00105663		15.75
			0				0				0				0				0				0				0				0				0				0				0				0
	15.875	0.000801	0.0013822		15.875	0.000445	0.00110711		15.875	0.000609	0.00104992		15.875	0.000717	0.00174273		15.875	0.000334	0.00105167		15.875	0.00084	0.00134232		15.875	0.0005	0.00122821		15.875	0.000778	0.00143468		15.875	0.000175	0.0015422		15.875	0.000367	0.00150798		15.875	0.000339	0.00121909		15.875	0.000174	0.00103872		15.875
			0				0				0				0				0				0				0				0				0				0				0				0
	16	0.000834	0.00143915		16	0.000433	0.00107725		16	0.000666	0.00114819		16	0.000767	0.00186426		16	0.000317	0.000998142		16	0.000755	0.00120649		16	0.00051	0.00125277		16	0.000737	0.00135908		16	0.000169	0.00148933		16	0.000371	0.00152442		16	0.000341	0.00122628		16	0.000172	0.00102678		16
			0				0				0				0				0				0				0				0				0				0				0				0
	16.125	0.000761	0.00131318		16.125	0.00044	0.00109467		16.125	0.000643	0.00110854		16.125	0.000792	0.00192502		16.125	0.000309	0.000972953		16.125	0.000772	0.00123365		16.125	0.000498	0.00122329		16.125	0.00067	0.00123552		16.125	0.000167	0.0014717		16.125	0.000372	0.00152852		16.125	0.000333	0.00119751		16.125	0.000166	0.000990962		16.125
			0				0				0				0				0				0				0				0				0				0				0				0
	16.25	0.000755	0.00130282		16.25	0.000441	0.00109716		16.25	0.000615	0.00106027		16.25	0.000725	0.00176217		16.25	0.000303	0.00095406		16.25	0.0008	0.0012784		16.25	0.000487	0.00119627		16.25	0.000664	0.00122446		16.25	0.000171	0.00150695		16.25	0.000351	0.00144224		16.25	0.000323	0.00116155		16.25	0.000163	0.000973053		16.25
			0				0				0				0				0				0				0				0				0				0				0				0
	16.375	0.000837	0.00144432		16.375	0.000433	0.00107725		16.375	0.000598	0.00103096		16.375	0.000662	0.00160905		16.375	0.000299	0.000941465		16.375	0.000817	0.00130556		16.375	0.000448	0.00110047		16.375	0.00065	0.00119864		16.375	0.000159	0.0014012		16.375	0.000343	0.00140937		16.375	0.000338	0.0012155		16.375	0.000164	0.000979023		16.375
			0				0				0				0				0				0				0				0				0				0				0				0
	16.5	0.000713	0.00123035		16.5	0.000396	0.000985202		16.5	0.000612	0.0010551		16.5	0.000706	0.00171599		16.5	0.000304	0.000957209		16.5	0.000788	0.00125922		16.5	0.000409	0.00100467		16.5	0.000722	0.00133142		16.5	0.000144	0.00126901		16.5	0.00034	0.00139704		16.5	0.000342	0.00122988		16.5	0.000164	0.000979023		16.5
			0				0				0				0				0				0				0				0				0				0				0				0
	16.625	0.000725	0.00125106		16.625	0.000387	0.000962811		16.625	0.000555	0.000956827		16.625	0.000707	0.00171842		16.625	0.000305	0.000960358		16.625	0.0008	0.0012784		16.625	0.000401	0.000985021		16.625	0.000723	0.00133326		16.625	0.000142	0.00125139		16.625	0.000335	0.00137649		16.625	0.000327	0.00117594		16.625	0.000159	0.000949174		16.625
			0				0				0				0				0				0				0				0				0				0				0				0
	16.75	0.000673	0.00116133		16.75	0.000414	0.00102998		16.75	0.000537	0.000925795		16.75	0.000739	0.0017962		16.75	0.000296	0.000932019		16.75	0.000758	0.00121128		16.75	0.000453	0.00111275		16.75	0.0007	0.00129085		16.75	0.000148	0.00130426		16.75	0.000329	0.00135184		16.75	0.000322	0.00115796		16.75	0.000153	0.000913356		16.75
			0				0				0				0				0				0				0				0				0				0				0				0
	16.875	0.000653	0.00112681		16.875	0.000405	0.00100759		16.875	0.000568	0.000979239		16.875	0.000716	0.0017403		16.875	0.000273	0.000859599		16.875	0.000751	0.0012001		16.875	0.000436	0.001071		16.875	0.000693	0.00127794		16.875	0.000146	0.00128664		16.875	0.000327	0.00134362		16.875	0.000314	0.00112919		16.875	0.000152	0.000907387		16.875
			0				0				0				0				0				0				0				0				0				0				0				0
	17	0.00068	0.00117341		17	0.000387	0.000962811		17	0.000561	0.000967171		17	0.000638	0.00155071		17	0.000262	0.000824963		17	0.000762	0.00121767		17	0.000387	0.000950631		17	0.000635	0.00117098		17	0.00016	0.00141001		17	0.000314	0.00129021		17	0.000291	0.00104648		17	0.000149	0.000889478		17
			0				0				0				0				0				0				0				0				0				0				0				0
	17.125	0.00074	0.00127694		17.125	0.000392	0.000975251		17.125	0.000563	0.000970619		17.125	0.000683	0.00166009		17.125	0.000258	0.000812368		17.125	0.000815	0.00130237		17.125	0.00042	0.00103169		17.125	0.000742	0.0013683		17.125	0.000151	0.0013307		17.125	0.000301	0.00123679		17.125	0.00028	0.00100692		17.125	0.00014	0.000835751		17.125
			0				0				0				0				0				0				0				0				0				0				0				0
	17.25	0.000699	0.00120619		17.25	0.000385	0.000957835		17.25	0.000533	0.000918899		17.25	0.000654	0.0015896		17.25	0.000269	0.000847004		17.25	0.000893	0.00142701		17.25	0.000417	0.00102432		17.25	0.000636	0.00117283		17.25	0.000132	0.00116326		17.25	0.000299	0.00122857		17.25	0.000279	0.00100332		17.25	0.000139	0.000829781		17.25
			0				0				0				0				0				0				0				0				0				0				0				0
	17.375	0.000744	0.00128384		17.375	0.000387	0.000962811		17.375	0.000496	0.00085511		17.375	0.0007	0.00170141		17.375	0.000276	0.000869045		17.375	0.000786	0.00125603		17.375	0.000429	0.0010538		17.375	0.000542	0.000999484		17.375	0.000137	0.00120733		17.375	0.000296	0.00121625		17.375	0.000285	0.0010249		17.375	0.000146	0.000871569		17.375
			0				0				0				0				0				0				0				0				0				0				0				0
	17.5	0.000652	0.00112509		17.5	0.000381	0.000947884		17.5	0.000497	0.000856835		17.5	0.000691	0.00167953		17.5	0.000271	0.000853301		17.5	0.000766	0.00122407		17.5	0.000425	0.00104397		17.5	0.00054	0.000995796		17.5	0.000145	0.00127783		17.5	0.000293	0.00120392		17.5	0.000278	0.000999727		17.5	0.000143	0.00085366		17.5
			0				0				0				0				0				0				0				0				0				0				0				0
	17.625	0.000633	0.0010923		17.625	0.000373	0.000927981		17.625	0.000547	0.000943035		17.625	0.000623	0.00151425		17.625	0.000269	0.000847004		17.625	0.000702	0.00112179		17.625	0.000397	0.000975195		17.625	0.000571	0.00105296		17.625	0.000138	0.00121614		17.625	0.000291	0.0011957		17.625	0.000269	0.000967361		17.625	0.000134	0.000799933		17.625
			0				0				0				0				0				0				0				0				0				0				0				0
	17.75	0.000659	0.00113717		17.75	0.000368	0.000915541		17.75	0.000508	0.000875799		17.75	0.000668	0.00162363		17.75	0.000256	0.000806071		17.75	0.000693	0.00110741		17.75	0.000372	0.000913785		17.75	0.000586	0.00108062		17.75	0.000138	0.00121614		17.75	0.000279	0.00114639		17.75	0.000275	0.000988938		17.75	0.000139	0.000829781		17.75
			0				0				0				0				0				0				0				0				0				0				0				0
	17.875	0.000629	0.0010854		17.875	0.00037	0.000920517		17.875	0.000462	0.000796494		17.875	0.000667	0.0016212		17.875	0.000252	0.000793476		17.875	0.000696	0.00111221		17.875	0.000368	0.000903959		17.875	0.000635	0.00117098		17.875	0.000143	0.0012602		17.875	0.000273	0.00112174		17.875	0.000269	0.000967361		17.875	0.000142	0.00084769		17.875
			0				0				0				0				0				0				0				0				0				0				0				0
	18	0.000606	0.00104571		18	0.000345	0.00085832		18	0.000485	0.000836146		18	0.000598	0.00145349		18	0.000239	0.000752543		18	0.000743	0.00118731		18	0.000397	0.000975195		18	0.000603	0.00111197		18	0.000139	0.00122495		18	0.000276	0.00113407		18	0.000263	0.000945785		18	0.000131	0.000782024		18
			0				0				0				0				0				0				0				0				0				0				0				0
	18.125	0.000604	0.00104226		18.125	0.000344	0.000855832		18.125	0.000502	0.000865455		18.125	0.000599	0.00145592		18.125	0.000231	0.000727353		18.125	0.000731	0.00116814		18.125	0.000381	0.000935893		18.125	0.000553	0.00101977		18.125	0.000124	0.00109276		18.125	0.000266	0.00109298		18.125	0.000256	0.000920612		18.125	0.000121	0.000722328		18.125
			0				0				0				0				0				0				0				0				0				0				0				0
	18.25	0.000646	0.00111473		18.25	0.000345	0.00085832		18.25	0.00052	0.000896487		18.25	0.000606	0.00147293		18.25	0.000238	0.000749394		18.25	0.000664	0.00106107		18.25	0.000376	0.000923611		18.25	0.000515	0.000949694		18.25	0.000132	0.00116326		18.25	0.000256	0.00105189		18.25	0.000244	0.000877458		18.25	0.000118	0.000704419		18.25
			0				0				0				0				0				0				0				0				0				0				0				0
	18.375	0.000678	0.00116995		18.375	0.000305	0.000758805		18.375	0.0005	0.000862007		18.375	0.000576	0.00140002		18.375	0.000236	0.000743096		18.375	0.000695	0.00111061		18.375	0.000373	0.000916241		18.375	0.000506	0.000933097		18.375	0.000135	0.0011897		18.375	0.000255	0.00104778		18.375	0.000232	0.000834304		18.375	0.000115	0.00068651		18.375
			0				0				0				0				0				0				0				0				0				0				0				0
	18.5	0.000679	0.00117168		18.5	0.000336	0.000835929		18.5	0.000462	0.000796494		18.5	0.000596	0.00144863		18.5	0.000226	0.000711609		18.5	0.000674	0.00107705		18.5	0.00036	0.000884308		18.5	0.000552	0.00101792		18.5	0.000135	0.0011897		18.5	0.000259	0.00106421		18.5	0.000237	0.000852285		18.5	0.000115	0.00068651		18.5
			0				0				0				0				0				0				0				0				0				0				0				0
	18.625	0.000615	0.00106124		18.625	0.000332	0.000825977		18.625	0.000406	0.000699949		18.625	0.000608	0.00147779		18.625	0.000221	0.000695866		18.625	0.000635	0.00101473		18.625	0.000331	0.000813072		18.625	0.000583	0.00107509		18.625	0.00013	0.00114564		18.625	0.000266	0.00109298		18.625	0.000237	0.000852285		18.625	0.000118	0.000704419		18.625
			0				0				0				0				0				0				0				0				0				0				0				0
	18.75	0.000595	0.00102673		18.75	0.000324	0.000806074		18.75	0.00043	0.000741326		18.75	0.000525	0.00127606		18.75	0.00022	0.000692717		18.75	0.000616	0.000984367		18.75	0.000319	0.000783595		18.75	0.000534	0.000984731		18.75	0.000132	0.00116326		18.75	0.000252	0.00103545		18.75	0.000244	0.000877458		18.75	0.000113	0.00067457		18.75
			0				0				0				0				0				0				0				0				0				0				0				0
	18.875	0.000619	0.00106814		18.875	0.000304	0.000756317		18.875	0.000475	0.000818906		18.875	0.000499	0.00121286		18.875	0.000225	0.000708461		18.875	0.000612	0.000977975		18.875	0.000347	0.000852375		18.875	0.000526	0.000969979		18.875	0.000126	0.00111039		18.875	0.000241	0.000990254		18.875	0.00025	0.000899035		18.875	0.000111	0.000662631		18.875
			0				0				0				0				0				0				0				0				0				0				0				0
	19	0.000595	0.00102673		19	0.000328	0.000816026		19	0.000426	0.00073443		19	0.000553	0.00134411		19	0.000232	0.000730502		19	0.00067	0.00107066		19	0.000339	0.000832723		19	0.000536	0.000988419		19	0.00012	0.00105751		19	0.000231	0.000949164		19	0.000239	0.000859477		19	0.000111	0.000662631		19
			0				0				0				0				0				0				0				0				0				0				0				0
	19.125	0.000511	0.000881779		19.125	0.000361	0.000898126		19.125	0.000418	0.000720637		19.125	0.000586	0.00142432		19.125	0.000225	0.000708461		19.125	0.00067	0.00107066		19.125	0.00032	0.000786052		19.125	0.000492	0.00090728		19.125	0.000114	0.00100464		19.125	0.000219	0.000899857		19.125	0.000216	0.000776766		19.125	0.000115	0.00068651		19.125
			0				0				0				0				0				0				0				0				0				0				0				0
	19.25	0.000573	0.000988766		19.25	0.000315	0.000783683		19.25	0.000413	0.000712017		19.25	0.000574	0.00139515		19.25	0.000217	0.000683271		19.25	0.000663	0.00105947		19.25	0.0003	0.000736923		19.25	0.000496	0.000914657		19.25	0.000114	0.00100464		19.25	0.000214	0.000879312		19.25	0.000209	0.000751593		19.25	0.000116	0.000692479		19.25
			0				0				0				0				0				0				0				0				0				0				0				0
	19.375	0.000564	0.000973236		19.375	0.000319	0.000793635		19.375	0.000406	0.000699949		19.375	0.000518	0.00125904		19.375	0.000216	0.000680122		19.375	0.000667	0.00106586		19.375	0.000315	0.000773769		19.375	0.000486	0.000896216		19.375	0.000109	0.000960572		19.375	0.000221	0.000908075		19.375	0.000209	0.000751593		19.375	0.000112	0.000668601		19.375
			0				0				0				0				0				0				0				0				0				0				0				0
	19.5	0.000518	0.000893859		19.5	0.000321	0.000798611		19.5	0.000448	0.000772358		19.5	0.000514	0.00124932		19.5	0.000209	0.000658081		19.5	0.000622	0.000993955		19.5	0.000312	0.0007664		19.5	0.000521	0.000960758		19.5	0.000106	0.000934135		19.5	0.000224	0.000920402		19.5	0.000207	0.000744401		19.5	0.000109	0.000650692		19.5
			0				0				0				0				0				0				0				0				0				0				0				0
	19.625	0.000565	0.000974962		19.625	0.000301	0.000748853		19.625	0.000391	0.000674089		19.625	0.000536	0.00130279		19.625	0.000205	0.000645486		19.625	0.000561	0.000896477		19.625	0.000305	0.000749205		19.625	0.000469	0.000864867		19.625	0.000108	0.00095176		19.625	0.000226	0.00092862		19.625	0.000214	0.000769574		19.625	0.000108	0.000644722		19.625
			0				0				0				0				0				0				0				0				0				0				0				0
	19.75	0.000534	0.000921468		19.75	0.000284	0.000706559		19.75	0.000406	0.000699949		19.75	0.000533	0.0012955		19.75	0.000205	0.000645486		19.75	0.000577	0.000922045		19.75	0.000308	0.000756575		19.75	0.000438	0.000807701		19.75	0.000108	0.00095176		19.75	0.00022	0.000903966		19.75	0.000224	0.000805535		19.75	0.000104	0.000620844		19.75
			0				0				0				0				0				0				0				0				0				0				0				0
	19.875	0.000533	0.000919743		19.875	0.000288	0.000716511		19.875	0.000383	0.000660297		19.875	0.000521	0.00126633		19.875	0.000194	0.00061085		19.875	0.000571	0.000912457		19.875	0.000319	0.000783595		19.875	0.000481	0.000886996		19.875	0.000111	0.000978198		19.875	0.000218	0.000895748		19.875	0.000223	0.000801939		19.875	9.8e-05	0.000585026		19.875
			0				0				0				0				0				0				0				0				0				0				0				0
	20	0.00056	0.000966334		20	0.000287	0.000714023		20	0.000363	0.000625817		20	0.000539	0.00131008		20	0.00019	0.000598256		20	0.000537	0.000858125		20	0.000296	0.000727098		20	0.00042	0.000774508		20	0.000109	0.000960572		20	0.00021	0.000862877		20	0.000213	0.000765978		20	9.5e-05	0.000567117		20
			0				0				0				0				0				0				0				0				0				0				0				0
	20.125	0.000558	0.000962882		20.125	0.000272	0.000676704		20.125	0.000368	0.000634437		20.125	0.000551	0.00133925		20.125	0.000196	0.000617148		20.125	0.000563	0.000899673		20.125	0.000326	0.00080079		20.125	0.000436	0.000804013		20.125	0.000108	0.00095176		20.125	0.000202	0.000830005		20.125	0.000207	0.000744401		20.125	9.4e-05	0.000561147		20.125
			0				0				0				0				0				0				0				0				0				0				0				0
	20.25	0.000538	0.000928371		20.25	0.000275	0.000684168		20.25	0.000438	0.000755118		20.25	0.000506	0.00122987		20.25	0.000202	0.00063604		20.25	0.00056	0.000894879		20.25	0.000305	0.000749205		20.25	0.00041	0.000756067		20.25	0.000109	0.000960572		20.25	0.000205	0.000842332		20.25	0.000199	0.000715632		20.25	9.3e-05	0.000555177		20.25
			0				0				0				0				0				0				0				0				0				0				0				0
	20.375	0.000521	0.000899035		20.375	0.000293	0.00072895		20.375	0.000415	0.000715465		20.375	0.00047	0.00114237		20.375	0.000193	0.000607702		20.375	0.000539	0.000861321		20.375	0.000283	0.000695164		20.375	0.000421	0.000776352		20.375	0.000102	0.000898884		20.375	0.000202	0.000830005		20.375	0.000193	0.000694055		20.375	9.4e-05	0.000561147		20.375
			0				0				0				0				0				0				0				0				0				0				0				0
	20.5	0.000536	0.000924919		20.5	0.000303	0.000753829		20.5	0.000382	0.000658573		20.5	0.000461	0.0011205		20.5	0.000184	0.000579363		20.5	0.00053	0.000846939		20.5	0.000286	0.000702534		20.5	0.000444	0.000818765		20.5	9.5e-05	0.000837196		20.5	0.000196	0.000805351		20.5	0.0002	0.000719228		20.5	9.4e-05	0.000561147		20.5
			0				0				0				0				0				0				0				0				0				0				0				0
	20.625	0.000543	0.000936998		20.625	0.00028	0.000696608		20.625	0.000381	0.000656849		20.625	0.000497	0.001208		20.625	0.000182	0.000573066		20.625	0.000556	0.000888487		20.625	0.0003	0.000736923		20.625	0.000457	0.000842738		20.625	9.3e-05	0.000819571		20.625	0.000193	0.000793025		20.625	0.000193	0.000694055		20.625	9.1e-05	0.000543238		20.625
			0				0				0				0				0				0				0				0				0				0				0				0
	20.75	0.000548	0.000945626		20.75	0.000264	0.000656801		20.75	0.000346	0.000596509		20.75	0.000501	0.00121772		20.75	0.000189	0.000595107		20.75	0.000576	0.000920447		20.75	0.000286	0.000702534		20.75	0.000438	0.000807701		20.75	0.0001	0.000881259		20.75	0.00019	0.000780698		20.75	0.000186	0.000668882		20.75	8.8e-05	0.000525329		20.75
			0				0				0				0				0				0				0				0				0				0				0				0
	20.875	0.000508	0.000876603		20.875	0.000264	0.000656801		20.875	0.000349	0.000601681		20.875	0.00043	0.00104515		20.875	0.000195	0.000613999		20.875	0.000573	0.000915653		20.875	0.00027	0.000663231		20.875	0.000437	0.000805857		20.875	9.7e-05	0.000854821		20.875	0.000185	0.000760153		20.875	0.000184	0.00066169		20.875	8.7e-05	0.00051936		20.875
			0				0				0				0				0				0				0				0				0				0				0				0
	21	0.000499	0.000861072		21	0.000244	0.000607044		21	0.000346	0.000596509		21	0.000436	0.00105973		21	0.000183	0.000576215		21	0.000548	0.000875703		21	0.000279	0.000685339		21	0.000417	0.000768975		21	9.6e-05	0.000846009		21	0.000183	0.000751935		21	0.000186	0.000668882		21	8.1e-05	0.000483542		21
			0				0				0				0				0				0				0				0				0				0				0				0
	21.125	0.000517	0.000892133		21.125	0.000248	0.000616995		21.125	0.000374	0.000644781		21.125	0.000455	0.00110592		21.125	0.000171	0.00053843		21.125	0.000541	0.000864517		21.125	0.000279	0.000685339		21.125	0.000378	0.000697057		21.125	9.7e-05	0.000854821		21.125	0.000183	0.000751935		21.125	0.000178	0.000640113		21.125	7.5e-05	0.000447724		21.125
			0				0				0				0				0				0				0				0				0				0				0				0
	21.25	0.000518	0.000893859		21.25	0.000253	0.000629435		21.25	0.000368	0.000634437		21.25	0.000444	0.00107918		21.25	0.000173	0.000544727		21.25	0.000566	0.000904467		21.25	0.000309	0.000759031		21.25	0.000419	0.000772664		21.25	8.9e-05	0.000784321		21.25	0.00018	0.000739609		21.25	0.000174	0.000625728		21.25	7.7e-05	0.000459663		21.25
			0				0				0				0				0				0				0				0				0				0				0				0
	21.375	0.000529	0.00091284		21.375	0.000254	0.000631923		21.375	0.000364	0.000627541		21.375	0.000478	0.00116182		21.375	0.000188	0.000591958		21.375	0.000475	0.000759049		21.375	0.000271	0.000665687		21.375	0.000414	0.000763443		21.375	8.9e-05	0.000784321		21.375	0.000177	0.000727282		21.375	0.000183	0.000658093		21.375	7.6e-05	0.000453693		21.375
			0				0				0				0				0				0				0				0				0				0				0				0
	21.5	0.000545	0.00094045		21.5	0.000254	0.000631923		21.5	0.000373	0.000643057		21.5	0.000507	0.00123231		21.5	0.000185	0.000582512		21.5	0.000467	0.000746265		21.5	0.00026	0.000638667		21.5	0.000394	0.000726562		21.5	8.5e-05	0.00074907		21.5	0.000174	0.000714955		21.5	0.000179	0.000643709		21.5	7.6e-05	0.000453693		21.5
			0				0				0				0				0				0				0				0				0				0				0				0
	21.625	0.000522	0.000900761		21.625	0.000255	0.00063441		21.625	0.000391	0.000674089		21.625	0.000442	0.00107432		21.625	0.000177	0.000557322		21.625	0.000504	0.000805391		21.625	0.000259	0.00063621		21.625	0.000401	0.00073947		21.625	8.5e-05	0.00074907		21.625	0.000177	0.000727282		21.625	0.000174	0.000625728		21.625	8e-05	0.000477572		21.625
			0				0				0				0				0				0				0				0				0				0				0				0
	21.75	0.000486	0.00083864		21.75	0.000253	0.000629435		21.75	0.000371	0.000639609		21.75	0.000412	0.0010014		21.75	0.000188	0.000591958		21.75	0.000528	0.000843743		21.75	0.000237	0.000582169		21.75	0.000394	0.000726562		21.75	9.1e-05	0.000801946		21.75	0.000178	0.000731391		21.75	0.000178	0.000640113		21.75	8e-05	0.000477572		21.75
			0				0				0				0				0				0				0				0				0				0				0				0
	21.875	0.000461	0.0007955		21.875	0.000262	0.000651826		21.875	0.000326	0.000562028		21.875	0.000441	0.00107189		21.875	0.00019	0.000598256		21.875	0.000472	0.000754255		21.875	0.000234	0.0005748		21.875	0.000384	0.000708121		21.875	9.2e-05	0.000810758		21.875	0.000169	0.00069441		21.875	0.000176	0.00063292		21.875	7.7e-05	0.000459663		21.875
			0				0				0				0				0				0				0				0				0				0				0				0
	22	0.000468	0.000807579		22	0.00024	0.000597092		22	0.000334	0.00057582		22	0.000413	0.00100383		22	0.000175	0.000551025		22	0.000478	0.000763843		22	0.000241	0.000591995		22	0.000434	0.000800325		22	8.4e-05	0.000740258		22	0.000166	0.000682083		22	0.000177	0.000636517		22	7.2e-05	0.000429815		22
			0				0				0				0				0				0				0				0				0				0				0				0
	22.125	0.000478	0.000824835		22.125	0.000233	0.000579677		22.125	0.000322	0.000555132		22.125	0.000412	0.0010014		22.125	0.000168	0.000528984		22.125	0.000492	0.000786215		22.125	0.000241	0.000591995		22.125	0.000434	0.000800325		22.125	8.7e-05	0.000766695		22.125	0.000164	0.000673866		22.125	0.000175	0.000629324		22.125	7.1e-05	0.000423845		22.125
			0				0				0				0				0				0				0				0				0				0				0				0
	22.25	0.000446	0.000769616		22.25	0.000234	0.000582165		22.25	0.000328	0.000565476		22.25	0.000425	0.001033		22.25	0.000166	0.000522686		22.25	0.000479	0.000765441		22.25	0.00022	0.00054041		22.25	0.000393	0.000724718		22.25	8.2e-05	0.000722632		22.25	0.000165	0.000677974		22.25	0.000159	0.000571786		22.25	7.1e-05	0.000423845		22.25
			0				0				0				0				0				0				0				0				0				0				0				0
	22.375	0.000432	0.000745457		22.375	0.000237	0.000589629		22.375	0.000325	0.000560304		22.375	0.000445	0.00108161		22.375	0.000166	0.000522686		22.375	0.000493	0.000787813		22.375	0.000244	0.000599364		22.375	0.000361	0.000665708		22.375	8.5e-05	0.00074907		22.375	0.000168	0.000690301		22.375	0.000151	0.000543017		22.375	7.3e-05	0.000435784		22.375
			0				0				0				0				0				0				0				0				0				0				0				0
	22.5	0.00045	0.000776518		22.5	0.000232	0.000577189		22.5	0.000348	0.000599957		22.5	0.000428	0.00104029		22.5	0.000168	0.000528984		22.5	0.000513	0.000819773		22.5	0.000251	0.000616559		22.5	0.000356	0.000656487		22.5	8.4e-05	0.000740258		22.5	0.000171	0.000702628		22.5	0.000157	0.000564594		22.5	7.2e-05	0.000429815		22.5
			0				0				0				0				0				0				0				0				0				0				0				0
	22.625	0.000459	0.000792048		22.625	0.000229	0.000569725		22.625	0.00033	0.000568924		22.625	0.000444	0.00107918		22.625	0.000169	0.000532133		22.625	0.000487	0.000778225		22.625	0.000228	0.000560062		22.625	0.000348	0.000641735		22.625	8.1e-05	0.00071382		22.625	0.000174	0.000714955		22.625	0.000163	0.000586171		22.625	7e-05	0.000417876		22.625
			0				0				0				0				0				0				0				0				0				0				0				0
	22.75	0.000433	0.000747183		22.75	0.000241	0.00059958		22.75	0.000312	0.000537892		22.75	0.000454	0.00110348		22.75	0.000164	0.000516389		22.75	0.000487	0.000778225		22.75	0.000238	0.000584626		22.75	0.000347	0.000639891		22.75	8.1e-05	0.00071382		22.75	0.000165	0.000677974		22.75	0.000156	0.000560998		22.75	6.8e-05	0.000405936		22.75
			0				0				0				0				0				0				0				0				0				0				0				0
	22.875	0.00043	0.000742006		22.875	0.000241	0.00059958		22.875	0.000283	0.000487896		22.875	0.000496	0.00120557		22.875	0.000163	0.00051324		22.875	0.00047	0.000751059		22.875	0.000256	0.000628841		22.875	0.000335	0.000617762		22.875	7.8e-05	0.000687382		22.875	0.000159	0.000653321		22.875	0.000152	0.000546613		22.875	6.7e-05	0.000399967		22.875
			0				0				0				0				0				0				0				0				0				0				0				0
	23	0.000439	0.000757537		23	0.000245	0.000609532		23	0.000296	0.000510308		23	0.00044	0.00106946		23	0.00016	0.000503794		23	0.000452	0.000722295		23	0.000237	0.000582169		23	0.000351	0.000647267		23	7.9e-05	0.000696195		23	0.000161	0.000661539		23	0.000151	0.000543017		23	6.5e-05	0.000388027		23
			0				0				0				0				0				0				0				0				0				0				0				0
	23.125	0.000442	0.000762713		23.125	0.000228	0.000567238		23.125	0.000298	0.000513756		23.125	0.000399	0.000969802		23.125	0.000156	0.000491199		23.125	0.000451	0.000720697		23.125	0.000212	0.000520759		23.125	0.000356	0.000656487		23.125	7.8e-05	0.000687382		23.125	0.00015	0.00061634		23.125	0.000148	0.000532229		23.125	6.5e-05	0.000388027		23.125
			0				0				0				0				0				0				0				0				0				0				0				0
	23.25	0.000443	0.000764439		23.25	0.000247	0.000614507		23.25	0.000289	0.00049824		23.25	0.000395	0.00096008		23.25	0.000154	0.000484902		23.25	0.000406	0.000648787		23.25	0.000207	0.000508477		23.25	0.000383	0.000706277		23.25	8e-05	0.000705007		23.25	0.000149	0.000612231		23.25	0.000146	0.000525036		23.25	6.5e-05	0.000388027		23.25
			0				0				0				0				0				0				0				0				0				0				0				0
	23.375	0.000456	0.000786872		23.375	0.000247	0.000614507		23.375	0.000299	0.00051548		23.375	0.000342	0.000831259		23.375	0.000156	0.000491199		23.375	0.000443	0.000707913		23.375	0.000208	0.000510933		23.375	0.00033	0.000608542		23.375	7.9e-05	0.000696195		23.375	0.000152	0.000624558		23.375	0.000145	0.00052144		23.375	6.7e-05	0.000399967		23.375
			0				0				0				0				0				0				0				0				0				0				0				0
	23.5	0.000442	0.000762713		23.5	0.000246	0.000612019		23.5	0.000282	0.000486172		23.5	0.000378	0.00091876		23.5	0.000152	0.000478604		23.5	0.000491	0.000784617		23.5	0.000221	0.000542867		23.5	0.000345	0.000636203		23.5	8e-05	0.000705007		23.5	0.000151	0.000620449		23.5	0.000143	0.000514248		23.5	6.7e-05	0.000399967		23.5
			0				0				0				0				0				0				0				0				0				0				0				0
	23.625	0.000384	0.000662629		23.625	0.000247	0.000614507		23.625	0.000282	0.000486172		23.625	0.000428	0.00104029		23.625	0.00015	0.000472307		23.625	0.000462	0.000738275		23.625	0.000207	0.000508477		23.625	0.000328	0.000604854		23.625	8.6e-05	0.000757883		23.625	0.000145	0.000595796		23.625	0.000147	0.000528632		23.625	6.1e-05	0.000364149		23.625
			0				0				0				0				0				0				0				0				0				0				0				0
	23.75	0.000401	0.000691964		23.75	0.000243	0.000604556		23.75	0.00031	0.000534444		23.75	0.00043	0.00104515		23.75	0.000151	0.000475456		23.75	0.000448	0.000715903		23.75	0.000208	0.000510933		23.75	0.000354	0.000652799		23.75	8.2e-05	0.000722632		23.75	0.000144	0.000591687		23.75	0.000146	0.000525036		23.75	5.9e-05	0.000352209		23.75
			0				0				0				0				0				0				0				0				0				0				0				0
	23.875	0.000422	0.000728201		23.875	0.00024	0.000597092		23.875	0.000317	0.000546512		23.875	0.000439	0.00106703		23.875	0.00015	0.000472307		23.875	0.000439	0.000701521		23.875	0.000214	0.000525672		23.875	0.000376	0.000693369		23.875	7.4e-05	0.000652132		23.875	0.000149	0.000612231		23.875	0.00014	0.000503459		23.875	5.9e-05	0.000352209		23.875
			0				0				0				0				0				0				0				0				0				0				0				0
	24	0.000387	0.000667806		24	0.000239	0.000594604		24	0.000299	0.00051548		24	0.00042	0.00102084		24	0.000153	0.000481753		24	0.000436	0.000696727		24	0.00022	0.00054041		24	0.000318	0.000586413		24	7e-05	0.000616881		24	0.000152	0.000624558		24	0.000143	0.000514248		24	5.9e-05	0.000352209		24
			0				0				0				0				0				0				0				0				0				0				0				0
	24.125	0.000389	0.000671257		24.125	0.000238	0.000592116		24.125	0.000316	0.000544788		24.125	0.000411	0.000998969		24.125	0.000152	0.000478604		24.125	0.000432	0.000690335		24.125	0.000222	0.000545323		24.125	0.000303	0.000558752		24.125	7.2e-05	0.000634507		24.125	0.00015	0.00061634		24.125	0.000142	0.000510652		24.125	5.8e-05	0.00034624		24.125
			0				0				0				0				0				0				0				0				0				0				0				0
	24.25	0.000366	0.000631568		24.25	0.000235	0.000584653		24.25	0.000293	0.000505136		24.25	0.000362	0.000879871		24.25	0.000146	0.000459712		24.25	0.000448	0.000715903		24.25	0.000242	0.000594451		24.25	0.000346	0.000638047		24.25	7.7e-05	0.00067857		24.25	0.000145	0.000595796		24.25	0.000142	0.000510652		24.25	5.7e-05	0.00034027		24.25
			0				0				0				0				0				0				0				0				0				0				0				0
	24.375	0.000421	0.000726476		24.375	0.000232	0.000577189		24.375	0.000281	0.000484448		24.375	0.000352	0.000855565		24.375	0.000143	0.000450266		24.375	0.000458	0.000731883		24.375	0.000236	0.000579713		24.375	0.000319	0.000588257		24.375	7.9e-05	0.000696195		24.375	0.000141	0.00057936		24.375	0.000145	0.00052144		24.375	5.5e-05	0.000328331		24.375
			0				0				0				0				0				0				0				0				0				0				0				0
	24.5	0.000415	0.000716122		24.5	0.000224	0.000557286		24.5	0.000256	0.000441347		24.5	0.000402	0.000977094		24.5	0.000136	0.000428225		24.5	0.000408	0.000651983		24.5	0.000225	0.000552692		24.5	0.000314	0.000579037		24.5	7.4e-05	0.000652132		24.5	0.000141	0.00057936		24.5	0.000145	0.00052144		24.5	5.4e-05	0.000322361		24.5
			0				0				0				0				0				0				0				0				0				0				0				0
	24.625	0.00037	0.00063847		24.625	0.000222	0.00055231		24.625	0.00023	0.000396523		24.625	0.000372	0.000904177		24.625	0.000128	0.000403035		24.625	0.000401	0.000640797		24.625	0.000208	0.000510933		24.625	0.000359	0.00066202		24.625	7.8e-05	0.000687382		24.625	0.000132	0.00054238		24.625	0.00014	0.000503459		24.625	5.6e-05	0.0003343		24.625
			0				0				0				0				0				0				0				0				0				0				0				0
	24.75	0.000372	0.000641922		24.75	0.000211	0.000524944		24.75	0.000262	0.000451691		24.75	0.000365	0.000887163		24.75	0.00013	0.000409333		24.75	0.000381	0.000608837		24.75	0.000198	0.000486369		24.75	0.000337	0.00062145		24.75	7.7e-05	0.00067857		24.75	0.000129	0.000530053		24.75	0.000137	0.000492671		24.75	5.5e-05	0.000328331		24.75
			0				0				0				0				0				0				0				0				0				0				0				0
	24.875	0.000379	0.000654001		24.875	0.00021	0.000522456		24.875	0.000254	0.000437899		24.875	0.000381	0.000926052		24.875	0.000131	0.000412482		24.875	0.00038	0.000607239		24.875	0.000204	0.000501108		24.875	0.000298	0.000549532		24.875	7.8e-05	0.000687382		24.875	0.000131	0.000538271		24.875	0.000132	0.00047469		24.875	5.4e-05	0.000322361		24.875
			0				0				0				0				0				0				0				0				0				0				0				0
	25	0.000414	0.000714397		25	0.000202	0.000502553		25	0.000252	0.000434451		25	0.000376	0.000913899		25	0.000136	0.000428225		25	0.000397	0.000634405		25	0.00019	0.000466718		25	0.00027	0.000497898		25	7.9e-05	0.000696195		25	0.000127	0.000521835		25	0.000126	0.000453114		25	5.4e-05	0.000322361		25
			0				0				0				0				0				0				0				0				0				0				0				0
	25.125	0.000413	0.000712671		25.125	0.000199	0.000495089		25.125	0.000243	0.000418935		25.125	0.000357	0.000867718		25.125	0.000137	0.000431374		25.125	0.000403	0.000643993		25.125	0.000199	0.000488826		25.125	0.000286	0.000527403		25.125	7.9e-05	0.000696195		25.125	0.000127	0.000521835		25.125	0.000122	0.000438729		25.125	5.5e-05	0.000328331		25.125
			0				0				0				0				0				0				0				0				0				0				0				0
	25.25	0.000374	0.000645373		25.25	0.000196	0.000487625		25.25	0.000246	0.000424107		25.25	0.000354	0.000860426		25.25	0.000134	0.000421928		25.25	0.000394	0.000629611		25.25	0.000203	0.000498651		25.25	0.00029	0.000534779		25.25	7.6e-05	0.000669757		25.25	0.000127	0.000521835		25.25	0.00012	0.000431537		25.25	5.2e-05	0.000310422		25.25
			0				0				0				0				0				0				0				0				0				0				0				0
	25.375	0.000357	0.000616038		25.375	0.000199	0.000495089		25.375	0.000266	0.000458587		25.375	0.000379	0.000921191		25.375	0.000132	0.00041563		25.375	0.000431	0.000688737		25.375	0.000216	0.000530585		25.375	0.000306	0.000564284		25.375	6.7e-05	0.000590444		25.375	0.000126	0.000517726		25.375	0.00012	0.000431537		25.375	5.1e-05	0.000304452		25.375
			0				0				0				0				0				0				0				0				0				0				0				0
	25.5	0.000348	0.000600507		25.5	0.000191	0.000475186		25.5	0.00025	0.000431003		25.5	0.00038	0.000923621		25.5	0.000127	0.000399887		25.5	0.000461	0.000736677		25.5	0.000205	0.000503564		25.5	0.000318	0.000586413		25.5	7.2e-05	0.000634507		25.5	0.000133	0.000546489		25.5	0.000122	0.000438729		25.5	5.2e-05	0.000310422		25.5
			0				0				0				0				0				0				0				0				0				0				0				0
	25.625	0.000378	0.000652275		25.625	0.000199	0.000495089		25.625	0.000246	0.000424107		25.625	0.000358	0.000870149		25.625	0.000128	0.000403035		25.625	0.000449	0.000717501		25.625	0.000202	0.000496195		25.625	0.000279	0.000514494		25.625	7.1e-05	0.000625694		25.625	0.000132	0.00054238		25.625	0.000126	0.000453114		25.625	5.3e-05	0.000316391		25.625
			0				0				0				0				0				0				0				0				0				0				0				0
	25.75	0.000373	0.000643647		25.75	0.000189	0.00047021		25.75	0.000234	0.000403419		25.75	0.000354	0.000860426		25.75	0.000129	0.000406184		25.75	0.000415	0.000663169		25.75	0.0002	0.000491282		25.75	0.000279	0.000514494		25.75	7.6e-05	0.000669757		25.75	0.000124	0.000509508		25.75	0.000119	0.000427941		25.75	5.4e-05	0.000322361		25.75
			0				0				0				0				0				0				0				0				0				0				0				0
	25.875	0.000371	0.000640196		25.875	0.000185	0.000460259		25.875	0.00023	0.000396523		25.875	0.000352	0.000855565		25.875	0.000128	0.000403035		25.875	0.000371	0.000592857		25.875	0.000203	0.000498651		25.875	0.000271	0.000499742		25.875	8.5e-05	0.00074907		25.875	0.000123	0.000505399		25.875	0.000115	0.000413556		25.875	5.2e-05	0.000310422		25.875
			0				0				0				0				0				0				0				0				0				0				0				0
	26	0.00035	0.000603959		26	0.000175	0.00043538		26	0.000236	0.000406867		26	0.000346	0.000840982		26	0.000133	0.000418779		26	0.000407	0.000650385		26	0.000201	0.000493739		26	0.000278	0.00051265		26	7.7e-05	0.00067857		26	0.00012	0.000493072		26	0.000114	0.00040996		26	4.9e-05	0.000292513		26
			0				0				0				0				0				0				0				0				0				0				0				0
	26.125	0.000377	0.00065055		26.125	0.00019	0.000472698		26.125	0.000236	0.000406867		26.125	0.000317	0.000770495		26.125	0.000128	0.000403035		26.125	0.000452	0.000722295		26.125	0.000201	0.000493739		26.125	0.000289	0.000532935		26.125	7.5e-05	0.000660944		26.125	0.000118	0.000484854		26.125	0.000114	0.00040996		26.125	4.6e-05	0.000274604		26.125
			0				0				0				0				0				0				0				0				0				0				0				0
	26.25	0.000372	0.000641922		26.25	0.000198	0.000492601		26.25	0.00024	0.000413763		26.25	0.000351	0.000853134		26.25	0.000119	0.000374697		26.25	0.000427	0.000682345		26.25	0.00021	0.000515846		26.25	0.000271	0.000499742		26.25	7.7e-05	0.00067857		26.25	0.000117	0.000480746		26.25	0.000111	0.000399171		26.25	4.7e-05	0.000280574		26.25
			0				0				0				0				0				0				0				0				0				0				0				0
	26.375	0.000363	0.000626391		26.375	0.000194	0.000482649		26.375	0.000223	0.000384455		26.375	0.000348	0.000845843		26.375	0.000114	0.000358953		26.375	0.00039	0.000623219		26.375	0.000214	0.000525672		26.375	0.000267	0.000492366		26.375	7.6e-05	0.000669757		26.375	0.000118	0.000484854		26.375	0.000111	0.000399171		26.375	4.7e-05	0.000280574		26.375
			0				0				0				0				0				0				0				0				0				0				0				0
	26.5	0.000356	0.000614312		26.5	0.000192	0.000477674		26.5	0.000212	0.000365491		26.5	0.000321	0.000780217		26.5	0.000109	0.00034321		26.5	0.000387	0.000618425		26.5	0.000203	0.000498651		26.5	0.000281	0.000518182		26.5	7.5e-05	0.000660944		26.5	0.000117	0.000480746		26.5	0.000114	0.00040996		26.5	4.7e-05	0.000280574		26.5
			0				0				0				0				0				0				0				0				0				0				0				0
	26.625	0.000349	0.000602233		26.625	0.000182	0.000452795		26.625	0.000208	0.000358595		26.625	0.000308	0.000748619		26.625	0.000116	0.000365251		26.625	0.000413	0.000659973		26.625	0.000174	0.000427416		26.625	0.000282	0.000520027		26.625	7.3e-05	0.000643319		26.625	0.000115	0.000472528		26.625	0.000115	0.000413556		26.625	4.8e-05	0.000286543		26.625
			0				0				0				0				0				0				0				0				0				0				0				0
	26.75	0.000365	0.000629842		26.75	0.00018	0.000447819		26.75	0.00021	0.000362043		26.75	0.000315	0.000765634		26.75	0.000122	0.000384143		26.75	0.000416	0.000664767		26.75	0.000175	0.000429872		26.75	0.000268	0.00049421		26.75	7.5e-05	0.000660944		26.75	0.000116	0.000476637		26.75	0.000114	0.00040996		26.75	5e-05	0.000298483		26.75
			0				0				0				0				0				0				0				0				0				0				0				0
	26.875	0.000351	0.000605684		26.875	0.000171	0.000425428		26.875	0.00022	0.000379283		26.875	0.000333	0.000809384		26.875	0.000126	0.000396738		26.875	0.000372	0.000594455		26.875	0.00018	0.000442154		26.875	0.000264	0.000486833		26.875	7.7e-05	0.00067857		26.875	0.000116	0.000476637		26.875	0.000108	0.000388383		26.875	5e-05	0.000298483		26.875
			0				0				0				0				0				0				0				0				0				0				0				0
	27	0.000334	0.000576349		27	0.000167	0.000415477		27	0.000219	0.000377559		27	0.000321	0.000780217		27	0.000128	0.000403035		27	0.00036	0.000575279		27	0.00019	0.000466718		27	0.000254	0.000468393		27	6.6e-05	0.000581631		27	0.000113	0.00046431		27	0.000108	0.000388383		27	4.6e-05	0.000274604		27
			0				0				0				0				0				0				0				0				0				0				0				0
	27.125	0.000349	0.000602233		27.125	0.000166	0.000412989		27.125	0.000217	0.000374111		27.125	0.000329	0.000799662		27.125	0.000125	0.000393589		27.125	0.000386	0.000616827		27.125	0.000184	0.00045198		27.125	0.000247	0.000455484		27.125	6.8e-05	0.000599256		27.125	0.000107	0.000439656		27.125	0.000112	0.000402768		27.125	4.3e-05	0.000256695		27.125
			0				0				0				0				0				0				0				0				0				0				0				0
	27.25	0.000351	0.000605684		27.25	0.000174	0.000432892		27.25	0.000219	0.000377559		27.25	0.000313	0.000760772		27.25	0.00012	0.000377846		27.25	0.000375	0.000599249		27.25	0.000178	0.000437241		27.25	0.000266	0.000490522		27.25	7.3e-05	0.000643319		27.25	0.000107	0.000439656		27.25	0.00011	0.000395575		27.25	4.2e-05	0.000250725		27.25
			0				0				0				0				0				0				0				0				0				0				0				0
	27.375	0.000319	0.000550465		27.375	0.000172	0.000427916		27.375	0.000212	0.000365491		27.375	0.000295	0.000717022		27.375	0.000122	0.000384143		27.375	0.000369	0.000589661		27.375	0.000181	0.00044461		27.375	0.000296	0.000545843		27.375	7.2e-05	0.000634507		27.375	0.000106	0.000435547		27.375	0.00011	0.000395575		27.375	4.2e-05	0.000250725		27.375
			0				0				0				0				0				0				0				0				0				0				0				0
	27.5	0.000328	0.000565995		27.5	0.000164	0.000408013		27.5	0.000199	0.000343079		27.5	0.000289	0.000702438		27.5	0.000131	0.000412482		27.5	0.000385	0.000615229		27.5	0.000184	0.00045198		27.5	0.000304	0.000560596		27.5	6.9e-05	0.000608069		27.5	0.000103	0.00042322		27.5	0.000107	0.000384787		27.5	4.2e-05	0.000250725		27.5
			0				0				0				0				0				0				0				0				0				0				0				0
	27.625	0.000307	0.000529758		27.625	0.000167	0.000415477		27.625	0.000205	0.000353423		27.625	0.000286	0.000695147		27.625	0.000132	0.00041563		27.625	0.000389	0.000621621		27.625	0.000175	0.000429872		27.625	0.000265	0.000488677		27.625	7e-05	0.000616881		27.625	0.000105	0.000431438		27.625	0.000104	0.000373998		27.625	4.2e-05	0.000250725		27.625
			0				0				0				0				0				0				0				0				0				0				0				0
	27.75	0.000282	0.000486618		27.75	0.000168	0.000417965		27.75	0.000205	0.000353423		27.75	0.000305	0.000741328		27.75	0.000128	0.000403035		27.75	0.000355	0.000567289		27.75	0.000185	0.000454436		27.75	0.000272	0.000501586		27.75	7.4e-05	0.000652132		27.75	0.000106	0.000435547		27.75	0.000106	0.000381191		27.75	4.3e-05	0.000256695		27.75
			0				0				0				0				0				0				0				0				0				0				0				0
	27.875	0.000349	0.000602233		27.875	0.000154	0.000383134		27.875	0.000201	0.000346527		27.875	0.000306	0.000743758		27.875	0.000126	0.000396738		27.875	0.000329	0.000525741		27.875	0.000178	0.000437241		27.875	0.000291	0.000536623		27.875	7.1e-05	0.000625694		27.875	0.000102	0.000419111		27.875	0.000107	0.000384787		27.875	4.3e-05	0.000256695		27.875
			0				0				0				0				0				0				0				0				0				0				0				0
	28	0.000333	0.000574623		28	0.000146	0.000363231		28	0.000208	0.000358595		28	0.000281	0.000682994		28	0.000126	0.000396738		28	0.000316	0.000504967		28	0.000175	0.000429872		28	0.00025	0.000461016		28	7.6e-05	0.000669757		28	9.5e-05	0.000390349		28	0.000108	0.000388383		28	4.2e-05	0.000250725		28
			0				0				0				0				0				0				0				0				0				0				0				0
	28.125	0.000312	0.000538386		28.125	0.000158	0.000393086		28.125	0.00021	0.000362043		28.125	0.000294	0.000714591		28.125	0.000127	0.000399887		28.125	0.000355	0.000567289		28.125	0.00018	0.000442154		28.125	0.00025	0.000461016		28.125	7.2e-05	0.000634507		28.125	9.5e-05	0.000390349		28.125	0.000105	0.000377595		28.125	4.1e-05	0.000244756		28.125
			0				0				0				0				0				0				0				0				0				0				0				0
	28.25	0.000306	0.000528032		28.25	0.000161	0.000400549		28.25	0.000211	0.000363767		28.25	0.000293	0.000712161		28.25	0.000126	0.000396738		28.25	0.000342	0.000546515		28.25	0.000178	0.000437241		28.25	0.000277	0.000510806		28.25	6.6e-05	0.000581631		28.25	9.8e-05	0.000402676		28.25	0.000101	0.00036321		28.25	3.9e-05	0.000232816		28.25
			0				0				0				0				0				0				0				0				0				0				0				0
	28.375	0.000305	0.000526307		28.375	0.000156	0.00038811		28.375	0.000201	0.000346527		28.375	0.000292	0.00070973		28.375	0.00012	0.000377846		28.375	0.000326	0.000520947		28.375	0.000183	0.000449523		28.375	0.000278	0.00051265		28.375	6.5e-05	0.000572818		28.375	9.9e-05	0.000406785		28.375	0.000101	0.00036321		28.375	3.7e-05	0.000220877		28.375
			0				0				0				0				0				0				0				0				0				0				0				0
	28.5	0.000306	0.000528032		28.5	0.000177	0.000440355		28.5	0.000203	0.000349975		28.5	0.000287	0.000697577		28.5	0.000124	0.000390441		28.5	0.000343	0.000548113		28.5	0.000183	0.000449523		28.5	0.000245	0.000451796		28.5	7.2e-05	0.000634507		28.5	9.8e-05	0.000402676		28.5	0.0001	0.000359614		28.5	3.8e-05	0.000226847		28.5
			0				0				0				0				0				0				0				0				0				0				0				0
	28.625	0.0003	0.000517679		28.625	0.000189	0.00047021		28.625	0.000204	0.000351699		28.625	0.000274	0.00066598		28.625	0.000125	0.000393589		28.625	0.000334	0.000533731		28.625	0.000162	0.000397939		28.625	0.000237	0.000437044		28.625	7.4e-05	0.000652132		28.625	9.4e-05	0.00038624		28.625	9.7e-05	0.000348826		28.625	4e-05	0.000238786		28.625
			0				0				0				0				0				0				0				0				0				0				0				0
	28.75	0.000306	0.000528032		28.75	0.000179	0.000445331		28.75	0.000193	0.000332735		28.75	0.000301	0.000731605		28.75	0.00012	0.000377846		28.75	0.000322	0.000514555		28.75	0.000168	0.000412677		28.75	0.000229	0.000422291		28.75	6.7e-05	0.000590444		28.75	9.2e-05	0.000378022		28.75	9.6e-05	0.000345229		28.75	3.9e-05	0.000232816		28.75
			0				0				0				0				0				0				0				0				0				0				0				0
	28.875	0.000313	0.000540111		28.875	0.000162	0.000403037		28.875	0.000195	0.000336183		28.875	0.000256	0.000622229		28.875	0.000116	0.000365251		28.875	0.00033	0.000527339		28.875	0.000172	0.000422503		28.875	0.000222	0.000409383		28.875	6.9e-05	0.000608069		28.875	9.5e-05	0.000390349		28.875	9.6e-05	0.000345229		28.875	3.8e-05	0.000226847		28.875
			0				0				0				0				0				0				0				0				0				0				0				0
	29	0.000294	0.000507325		29	0.000169	0.000420452		29	0.000201	0.000346527		29	0.000284	0.000690285		29	0.000109	0.00034321		29	0.000323	0.000516153		29	0.000175	0.000429872		29	0.000252	0.000464705		29	6.7e-05	0.000590444		29	9.6e-05	0.000394458		29	9.4e-05	0.000338037		29	3.8e-05	0.000226847		29
			0				0				0				0				0				0				0				0				0				0				0				0
	29.125	0.000285	0.000491795		29.125	0.000158	0.000393086		29.125	0.000208	0.000358595		29.125	0.000316	0.000768064		29.125	0.000107	0.000336912		29.125	0.000341	0.000544917		29.125	0.000162	0.000397939		29.125	0.000273	0.00050343		29.125	6.6e-05	0.000581631		29.125	9.3e-05	0.000382131		29.125	9.3e-05	0.000334441		29.125	3.7e-05	0.000220877		29.125
			0				0				0				0				0				0				0				0				0				0				0				0
	29.25	0.000296	0.000510776		29.25	0.000158	0.000393086		29.25	0.000202	0.000348251		29.25	0.000297	0.000721883		29.25	0.000114	0.000358953		29.25	0.000328	0.000524143		29.25	0.000164	0.000402851		29.25	0.000252	0.000464705		29.25	6.5e-05	0.000572818		29.25	9.3e-05	0.000382131		29.25	9.3e-05	0.000334441		29.25	3.5e-05	0.000208938		29.25
			0				0				0				0				0				0				0				0				0				0				0				0
	29.375	0.00029	0.000500423		29.375	0.000165	0.000410501		29.375	0.000189	0.000325838		29.375	0.000282	0.000685424		29.375	0.000116	0.000365251		29.375	0.000328	0.000524143		29.375	0.000172	0.000422503		29.375	0.000244	0.000449952		29.375	6.6e-05	0.000581631		29.375	9.4e-05	0.00038624		29.375	9.3e-05	0.000334441		29.375	3.8e-05	0.000226847		29.375
			0				0				0				0				0				0				0				0				0				0				0				0
	29.5	0.000298	0.000514228		29.5	0.000155	0.000385622		29.5	0.000183	0.000315494		29.5	0.000289	0.000702438		29.5	0.000116	0.000365251		29.5	0.000326	0.000520947		29.5	0.000169	0.000415133		29.5	0.000226	0.000416759		29.5	6.4e-05	0.000564006		29.5	9.2e-05	0.000378022		29.5	9.3e-05	0.000334441		29.5	3.9e-05	0.000232816		29.5
			0				0				0				0				0				0				0				0				0				0				0				0
	29.625	0.000283	0.000488344		29.625	0.000156	0.00038811		29.625	0.000181	0.000312046		29.625	0.000297	0.000721883		29.625	0.000113	0.000355805		29.625	0.000315	0.000503369		29.625	0.000168	0.000412677		29.625	0.000229	0.000422291		29.625	6.3e-05	0.000555193		29.625	9.3e-05	0.000382131		29.625	9e-05	0.000323653		29.625	3.9e-05	0.000232816		29.625
			0				0				0				0				0				0				0				0				0				0				0				0
	29.75	0.000282	0.000486618		29.75	0.000165	0.000410501		29.75	0.000191	0.000329286		29.75	0.000276	0.000670841		29.75	0.000109	0.00034321		29.75	0.00028	0.000447439		29.75	0.000157	0.000385657		29.75	0.000255	0.000470237		29.75	6.4e-05	0.000564006		29.75	9.3e-05	0.000382131		29.75	8.8e-05	0.00031646		29.75	3.7e-05	0.000220877		29.75
			0				0				0				0				0				0				0				0				0				0				0				0
	29.875	0.000288	0.000496972		29.875	0.000169	0.000420452		29.875	0.000212	0.000365491		29.875	0.000267	0.000648966		29.875	0.000113	0.000355805		29.875	0.000286	0.000457027		29.875	0.000155	0.000380744		29.875	0.000242	0.000446264		29.875	6.6e-05	0.000581631		29.875	9.2e-05	0.000378022		29.875	9e-05	0.000323653		29.875	3.6e-05	0.000214907		29.875
			0				0				0				0				0				0				0				0				0				0				0				0
	30	0.0003	0.000517679		30	0.000154	0.000383134		30	0.000194	0.000334459		30	0.000271	0.000658688		30	0.000111	0.000349507		30	0.000329	0.000525741		30	0.000149	0.000366005		30	0.000231	0.000425979		30	6.4e-05	0.000564006		30	8.9e-05	0.000365695		30	9.2e-05	0.000330845		30	3.5e-05	0.000208938		30
			0				0				0				0				0				0				0				0				0				0				0				0
	30.125	0.000283	0.000488344		30.125	0.000146	0.000363231		30.125	0.000183	0.000315494		30.125	0.000268	0.000651396		30.125	0.000106	0.000333764		30.125	0.000302	0.000482595		30.125	0.000162	0.000397939		30.125	0.000232	0.000427823		30.125	6.6e-05	0.000581631		30.125	8.7e-05	0.000357477		30.125	9.1e-05	0.000327249		30.125	3.5e-05	0.000208938		30.125
			0				0				0				0				0				0				0				0				0				0				0				0
	30.25	0.000292	0.000503874		30.25	0.00015	0.000373183		30.25	0.000177	0.00030515		30.25	0.000246	0.000597923		30.25	0.000104	0.000327466		30.25	0.000269	0.000429861		30.25	0.000167	0.000410221		30.25	0.000233	0.000429667		30.25	6.4e-05	0.000564006		30.25	8.6e-05	0.000353369		30.25	8.4e-05	0.000302076		30.25	3.6e-05	0.000214907		30.25
			0				0				0				0				0				0				0				0				0				0				0				0
	30.375	0.000297	0.000512502		30.375	0.000151	0.00037567		30.375	0.000182	0.00031377		30.375	0.00026	0.000631951		30.375	0.000107	0.000336912		30.375	0.000293	0.000468213		30.375	0.000161	0.000395482		30.375	0.000246	0.00045364		30.375	6.2e-05	0.000546381		30.375	8.4e-05	0.000345151		30.375	8.2e-05	0.000294883		30.375	3.6e-05	0.000214907		30.375
			0				0				0				0				0				0				0				0				0				0				0				0
	30.5	0.000297	0.000512502		30.5	0.000151	0.00037567		30.5	0.000193	0.000332735		30.5	0.000255	0.000619799		30.5	0.000111	0.000349507		30.5	0.000282	0.000450635		30.5	0.00014	0.000343898		30.5	0.000244	0.000449952		30.5	6.2e-05	0.000546381		30.5	8.1e-05	0.000332824		30.5	8.2e-05	0.000294883		30.5	3.6e-05	0.000214907		30.5
			0				0				0				0				0				0				0				0				0				0				0				0
	30.625	0.000294	0.000507325		30.625	0.000157	0.000390598		30.625	0.00019	0.000327562		30.625	0.000242	0.000588201		30.625	0.000108	0.000340061		30.625	0.000277	0.000442645		30.625	0.000157	0.000385657		30.625	0.000244	0.000449952		30.625	5.9e-05	0.000519943		30.625	8.5e-05	0.00034926		30.625	8.6e-05	0.000309268		30.625	3.4e-05	0.000202968		30.625
			0				0				0				0				0				0				0				0				0				0				0				0
	30.75	0.000273	0.000471088		30.75	0.000154	0.000383134		30.75	0.000183	0.000315494		30.75	0.000243	0.000590632		30.75	0.000101	0.00031802		30.75	0.000295	0.000471409		30.75	0.000163	0.000400395		30.75	0.000223	0.000411227		30.75	6.1e-05	0.000537568		30.75	9e-05	0.000369804		30.75	9.1e-05	0.000327249		30.75	3.4e-05	0.000202968		30.75
			0				0				0				0				0				0				0				0				0				0				0				0
	30.875	0.000257	0.000443478		30.875	0.000152	0.000378158		30.875	0.000194	0.000334459		30.875	0.000262	0.000636813		30.875	0.000102	0.000321169		30.875	0.000302	0.000482595		30.875	0.000156	0.0003832		30.875	0.000219	0.00040385		30.875	6.5e-05	0.000572818		30.875	8.8e-05	0.000361586		30.875	9e-05	0.000323653		30.875	3.4e-05	0.000202968		30.875
			0				0				0				0				0				0				0				0				0				0				0				0
	31	0.000279	0.000481441		31	0.000144	0.000358255		31	0.0002	0.000344803		31	0.000277	0.000673271		31	0.000102	0.000321169		31	0.000318	0.000508163		31	0.000149	0.000366005		31	0.000251	0.000462861		31	6.1e-05	0.000537568		31	8.7e-05	0.000357477		31	8.8e-05	0.00031646		31	3.4e-05	0.000202968		31
			0				0				0				0				0				0				0				0				0				0				0				0
	31.125	0.00029	0.000500423		31.125	0.000131	0.000325913		31.125	0.000173	0.000298254		31.125	0.000232	0.000563895		31.125	0.00011	0.000346359		31.125	0.000311	0.000496977		31.125	0.000153	0.000375831		31.125	0.000225	0.000414915		31.125	6.2e-05	0.000546381		31.125	8.7e-05	0.000357477		31.125	8.5e-05	0.000305672		31.125	3.3e-05	0.000196998		31.125
			0				0				0				0				0				0				0				0				0				0				0				0
	31.25	0.000293	0.0005056		31.25	0.000136	0.000338352		31.25	0.000178	0.000306874		31.25	0.000231	0.000561465		31.25	0.000111	0.000349507		31.25	0.000296	0.000473007		31.25	0.000146	0.000358636		31.25	0.000232	0.000427823		31.25	6.6e-05	0.000581631		31.25	8.4e-05	0.000345151		31.25	8.3e-05	0.00029848		31.25	3.2e-05	0.000191029		31.25
			0				0				0				0				0				0				0				0				0				0				0				0
	31.375	0.000282	0.000486618		31.375	0.000146	0.000363231		31.375	0.000178	0.000306874		31.375	0.000244	0.000593062		31.375	0.000109	0.00034321		31.375	0.000288	0.000460223		31.375	0.000149	0.000366005		31.375	0.000261	0.000481301		31.375	6e-05	0.000528755		31.375	8e-05	0.000328715		31.375	8.4e-05	0.000302076		31.375	3.2e-05	0.000191029		31.375
			0				0				0				0				0				0				0				0				0				0				0				0
	31.5	0.000279	0.000481441		31.5	0.000136	0.000338352		31.5	0.000181	0.000312046		31.5	0.000254	0.000617368		31.5	0.000114	0.000358953		31.5	0.000296	0.000473007		31.5	0.000144	0.000353723		31.5	0.000232	0.000427823		31.5	5.5e-05	0.000484693		31.5	8e-05	0.000328715		31.5	8.6e-05	0.000309268		31.5	3.1e-05	0.000185059		31.5
			0				0				0				0				0				0				0				0				0				0				0				0
	31.625	0.000287	0.000495246		31.625	0.000137	0.00034084		31.625	0.00018	0.000310322		31.625	0.000247	0.000600354		31.625	0.000114	0.000358953		31.625	0.000311	0.000496977		31.625	0.000145	0.00035618		31.625	0.000216	0.000398318		31.625	5.7e-05	0.000502318		31.625	7.9e-05	0.000324606		31.625	8.6e-05	0.000309268		31.625	3e-05	0.00017909		31.625
			0				0				0				0				0				0				0				0				0				0				0				0
	31.75	0.0003	0.000517679		31.75	0.000154	0.000383134		31.75	0.000183	0.000315494		31.75	0.000254	0.000617368		31.75	0.000106	0.000333764		31.75	0.000278	0.000444243		31.75	0.000143	0.000351267		31.75	0.000228	0.000420447		31.75	6.4e-05	0.000564006		31.75	7.6e-05	0.000312279		31.75	8.6e-05	0.000309268		31.75	3.1e-05	0.000185059		31.75
			0				0				0				0				0				0				0				0				0				0				0				0
	31.875	0.000279	0.000481441		31.875	0.000153	0.000380646		31.875	0.000176	0.000303426		31.875	0.000249	0.000605215		31.875	9.8e-05	0.000308574		31.875	0.00027	0.000431459		31.875	0.000141	0.000346354		31.875	0.000206	0.000379878		31.875	6.5e-05	0.000572818		31.875	7.6e-05	0.000312279		31.875	8.7e-05	0.000312864		31.875	3e-05	0.00017909		31.875
			0				0				0				0				0				0				0				0				0				0				0				0
	32	0.000249	0.000429673		32	0.000147	0.000365719		32	0.000171	0.000294806		32	0.000221	0.000537159		32	9.9e-05	0.000311723		32	0.00028	0.000447439		32	0.00014	0.000343898		32	0.000199	0.000366969		32	5.9e-05	0.000519943		32	7.8e-05	0.000320497		32	8.5e-05	0.000305672		32	3e-05	0.00017909		32
			0				0				0				0				0				0				0				0				0				0				0				0
	32.125	0.000262	0.000452106		32.125	0.000145	0.000360743		32.125	0.00019	0.000327562		32.125	0.000192	0.000466672		32.125	9.9e-05	0.000311723		32.125	0.000276	0.000441047		32.125	0.000135	0.000331615		32.125	0.000232	0.000427823		32.125	5.8e-05	0.00051113		32.125	7.9e-05	0.000324606		32.125	8.3e-05	0.00029848		32.125	3.1e-05	0.000185059		32.125
			0				0				0				0				0				0				0				0				0				0				0				0
	32.25	0.000249	0.000429673		32.25	0.000132	0.000328401		32.25	0.000178	0.000306874		32.25	0.000204	0.000495839		32.25	9.9e-05	0.000311723		32.25	0.000272	0.000434655		32.25	0.00013	0.000319333		32.25	0.000224	0.000413071		32.25	5.9e-05	0.000519943		32.25	7.7e-05	0.000316388		32.25	8.3e-05	0.00029848		32.25	3e-05	0.00017909		32.25
			0				0				0				0				0				0				0				0				0				0				0				0
	32.375	0.000266	0.000459008		32.375	0.000136	0.000338352		32.375	0.000174	0.000299978		32.375	0.000197	0.000478825		32.375	0.000101	0.00031802		32.375	0.000299	0.000477801		32.375	0.00014	0.000343898		32.375	0.000186	0.000342996		32.375	6.2e-05	0.000546381		32.375	7.6e-05	0.000312279		32.375	8.4e-05	0.000302076		32.375	2.9e-05	0.00017312		32.375
			0				0				0				0				0				0				0				0				0				0				0				0
	32.5	0.000294	0.000507325		32.5	0.00014	0.000348304		32.5	0.000168	0.000289634		32.5	0.000219	0.000532298		32.5	0.0001	0.000314871		32.5	0.000317	0.000506565		32.5	0.000139	0.000341441		32.5	0.000189	0.000348528		32.5	6.2e-05	0.000546381		32.5	7.5e-05	0.00030817		32.5	8.3e-05	0.00029848		32.5	2.9e-05	0.00017312		32.5
			0				0				0				0				0				0				0				0				0				0				0				0
	32.625	0.000265	0.000457283		32.625	0.000138	0.000343328		32.625	0.000157	0.00027067		32.625	0.000225	0.000546881		32.625	0.000101	0.00031802		32.625	0.000282	0.000450635		32.625	0.000138	0.000338985		32.625	0.000212	0.000390942		32.625	6.2e-05	0.000546381		32.625	7.2e-05	0.000295843		32.625	8.5e-05	0.000305672		32.625	2.9e-05	0.00017312		32.625
			0				0				0				0				0				0				0				0				0				0				0				0
	32.75	0.00025	0.000431399		32.75	0.000123	0.00030601		32.75	0.000153	0.000263774		32.75	0.00021	0.000510422		32.75	9.9e-05	0.000311723		32.75	0.000279	0.000445841		32.75	0.000133	0.000326703		32.75	0.000219	0.00040385		32.75	6e-05	0.000528755		32.75	7.3e-05	0.000299952		32.75	8.2e-05	0.000294883		32.75	2.8e-05	0.00016715		32.75
			0				0				0				0				0				0				0				0				0				0				0				0
	32.875	0.000253	0.000436576		32.875	0.000125	0.000310986		32.875	0.000176	0.000303426		32.875	0.000216	0.000525006		32.875	9.5e-05	0.000299128		32.875	0.000311	0.000496977		32.875	0.000138	0.000338985		32.875	0.000207	0.000381722		32.875	5.9e-05	0.000519943		32.875	7.1e-05	0.000291734		32.875	7.8e-05	0.000280499		32.875	2.8e-05	0.00016715		32.875
			0				0				0				0				0				0				0				0				0				0				0				0
	33	0.00026	0.000448655		33	0.000142	0.00035328		33	0.000185	0.000318942		33	0.00022	0.000534728		33	9.8e-05	0.000308574		33	0.000287	0.000458625		33	0.000143	0.000351267		33	0.000191	0.000352217		33	5.7e-05	0.000502318		33	6.9e-05	0.000283517		33	7.8e-05	0.000280499		33	2.8e-05	0.00016715		33
			0				0				0				0				0				0				0				0				0				0				0				0
	33.125	0.00026	0.000448655		33.125	0.000141	0.000350792		33.125	0.000171	0.000294806		33.125	0.000216	0.000525006		33.125	0.000103	0.000324318		33.125	0.00028	0.000447439		33.125	0.000132	0.000324246		33.125	0.000198	0.000365125		33.125	5.3e-05	0.000467067		33.125	7.3e-05	0.000299952		33.125	7.7e-05	0.000276903		33.125	2.7e-05	0.000161181		33.125
			0				0				0				0				0				0				0				0				0				0				0				0
	33.25	0.000251	0.000433125		33.25	0.000135	0.000335864		33.25	0.000165	0.000284462		33.25	0.000189	0.00045938		33.25	0.000103	0.000324318		33.25	0.000279	0.000445841		33.25	0.000119	0.000292313		33.25	0.000197	0.000363281		33.25	5.3e-05	0.000467067		33.25	7.4e-05	0.000304061		33.25	7.7e-05	0.000276903		33.25	2.7e-05	0.000161181		33.25
			0				0				0				0				0				0				0				0				0				0				0				0
	33.375	0.000261	0.00045038		33.375	0.000126	0.000313473		33.375	0.000169	0.000291358		33.375	0.000185	0.000449658		33.375	0.000103	0.000324318		33.375	0.000284	0.000453831		33.375	0.000131	0.00032179		33.375	0.000185	0.000341152		33.375	5.8e-05	0.00051113		33.375	7.1e-05	0.000291734		33.375	7.6e-05	0.000273307		33.375	2.7e-05	0.000161181		33.375
			0				0				0				0				0				0				0				0				0				0				0				0
	33.5	0.000259	0.000446929		33.5	0.000117	0.000291082		33.5	0.000162	0.00027929		33.5	0.000184	0.000447227		33.5	9.9e-05	0.000311723		33.5	0.000284	0.000453831		33.5	0.000135	0.000331615		33.5	0.00018	0.000331932		33.5	5.7e-05	0.000502318		33.5	7.1e-05	0.000291734		33.5	7.5e-05	0.00026971		33.5	2.8e-05	0.00016715		33.5
			0				0				0				0				0				0				0				0				0				0				0				0
	33.625	0.000263	0.000453832		33.625	0.000131	0.000325913		33.625	0.000157	0.00027067		33.625	0.000194	0.000471533		33.625	9.6e-05	0.000302277		33.625	0.000278	0.000444243		33.625	0.000137	0.000336528		33.625	0.000186	0.000342996		33.625	5.9e-05	0.000519943		33.625	7.5e-05	0.00030817		33.625	7.4e-05	0.000266114		33.625	2.8e-05	0.00016715		33.625
			0				0				0				0				0				0				0				0				0				0				0				0
	33.75	0.00024	0.000414143		33.75	0.000141	0.000350792		33.75	0.000159	0.000274118		33.75	0.000184	0.000447227		33.75	0.0001	0.000314871		33.75	0.000249	0.000397902		33.75	0.000133	0.000326703		33.75	0.000208	0.000383566		33.75	5.7e-05	0.000502318		33.75	7.8e-05	0.000320497		33.75	7.1e-05	0.000255326		33.75	2.8e-05	0.00016715		33.75
			0				0				0				0				0				0				0				0				0				0				0				0
	33.875	0.000233	0.000402064		33.875	0.000143	0.000355767		33.875	0.000168	0.000289634		33.875	0.000209	0.000507992		33.875	0.000104	0.000327466		33.875	0.000248	0.000396304		33.875	0.00013	0.000319333		33.875	0.000185	0.000341152		33.875	5.4e-05	0.00047588		33.875	7.7e-05	0.000316388		33.875	7.2e-05	0.000258922		33.875	2.8e-05	0.00016715		33.875
			0				0				0				0				0				0				0				0				0				0				0				0
	34	0.000252	0.00043485		34	0.000144	0.000358255		34	0.000166	0.000286186		34	0.00021	0.000510422		34	0.0001	0.000314871		34	0.000246	0.000393108		34	0.000131	0.00032179		34	0.000196	0.000361437		34	5.8e-05	0.00051113		34	7.4e-05	0.000304061		34	7.3e-05	0.000262518		34	2.7e-05	0.000161181		34
			0				0				0				0				0				0				0				0				0				0				0				0
	34.125	0.000244	0.000421045		34.125	0.000138	0.000343328		34.125	0.000162	0.00027929		34.125	0.000203	0.000493408		34.125	9.6e-05	0.000302277		34.125	0.000245	0.00039151		34.125	0.000136	0.000334072		34.125	0.000185	0.000341152		34.125	5.7e-05	0.000502318		34.125	7.2e-05	0.000295843		34.125	7.4e-05	0.000266114		34.125	2.6e-05	0.000155211		34.125
			0				0				0				0				0				0				0				0				0				0				0				0
	34.25	0.000239	0.000412417		34.25	0.000134	0.000333376		34.25	0.000147	0.00025343		34.25	0.000209	0.000507992		34.25	9.3e-05	0.00029283		34.25	0.000264	0.000421871		34.25	0.00014	0.000343898		34.25	0.000201	0.000370657		34.25	6.4e-05	0.000564006		34.25	6.8e-05	0.000279408		34.25	7.1e-05	0.000255326		34.25	2.6e-05	0.000155211		34.25
			0				0				0				0				0				0				0				0				0				0				0				0
	34.375	0.000218	0.00037618		34.375	0.000132	0.000328401		34.375	0.000142	0.00024481		34.375	0.00021	0.000510422		34.375	9e-05	0.000283384		34.375	0.000269	0.000429861		34.375	0.000126	0.000309508		34.375	0.000204	0.000376189		34.375	6.5e-05	0.000572818		34.375	6.6e-05	0.00027119		34.375	6.9e-05	0.000248134		34.375	2.5e-05	0.000149241		34.375
			0				0				0				0				0				0				0				0				0				0				0				0
	34.5	0.000231	0.000398613		34.5	0.000135	0.000335864		34.5	0.00015	0.000258602		34.5	0.000223	0.00054202		34.5	9.5e-05	0.000299128		34.5	0.000273	0.000436253		34.5	0.000128	0.000314421		34.5	0.00021	0.000387254		34.5	5.7e-05	0.000502318		34.5	6.8e-05	0.000279408		34.5	7.1e-05	0.000255326		34.5	2.5e-05	0.000149241		34.5
			0				0				0				0				0				0				0				0				0				0				0				0
	34.625	0.00024	0.000414143		34.625	0.000127	0.000315961		34.625	0.000153	0.000263774		34.625	0.000219	0.000532298		34.625	9.9e-05	0.000311723		34.625	0.000255	0.000407489		34.625	0.000122	0.000299682		34.625	0.000197	0.000363281		34.625	5.3e-05	0.000467067		34.625	7.2e-05	0.000295843		34.625	7.2e-05	0.000258922		34.625	2.6e-05	0.000155211		34.625
			0				0				0				0				0				0				0				0				0				0				0				0
	34.75	0.00025	0.000431399		34.75	0.00013	0.000323425		34.75	0.000157	0.00027067		34.75	0.000199	0.000483686		34.75	9.6e-05	0.000302277		34.75	0.000249	0.000397902		34.75	0.000135	0.000331615		34.75	0.00018	0.000331932		34.75	5.9e-05	0.000519943		34.75	6.9e-05	0.000283517		34.75	7.3e-05	0.000262518		34.75	2.7e-05	0.000161181		34.75
			0				0				0				0				0				0				0				0				0				0				0				0
	34.875	0.000253	0.000436576		34.875	0.00014	0.000348304		34.875	0.000154	0.000265498		34.875	0.000197	0.000478825		34.875	9.3e-05	0.00029283		34.875	0.000261	0.000417077		34.875	0.000128	0.000314421		34.875	0.000191	0.000352217		34.875	5.9e-05	0.000519943		34.875	6.6e-05	0.00027119		34.875	7.1e-05	0.000255326		34.875	2.7e-05	0.000161181		34.875
			0				0				0				0				0				0				0				0				0				0				0				0
	35	0.000232	0.000400338		35	0.000139	0.000345816		35	0.000149	0.000256878		35	0.000201	0.000488547		35	9.4e-05	0.000295979		35	0.000257	0.000410685		35	0.000131	0.00032179		35	0.000188	0.000346684		35	5.6e-05	0.000493505		35	6.6e-05	0.00027119		35	7e-05	0.00025173		35	2.6e-05	0.000155211		35
			0				0				0				0				0				0				0				0				0				0				0				0
	35.125	0.00022	0.000379631		35.125	0.000149	0.000370695		35.125	0.00015	0.000258602		35.125	0.000202	0.000490978		35.125	8.8e-05	0.000277087		35.125	0.000263	0.000420273		35.125	0.000126	0.000309508		35.125	0.000173	0.000319023		35.125	5.9e-05	0.000519943		35.125	6.7e-05	0.000275299		35.125	6.8e-05	0.000244537		35.125	2.5e-05	0.000149241		35.125
			0				0				0				0				0				0				0				0				0				0				0				0
	35.25	0.00023	0.000396887		35.25	0.000143	0.000355767		35.25	0.000158	0.000272394		35.25	0.000189	0.00045938		35.25	8.4e-05	0.000264492		35.25	0.00026	0.000415479		35.25	0.000121	0.000297226		35.25	0.000183	0.000337464		35.25	6.1e-05	0.000537568		35.25	6.6e-05	0.00027119		35.25	7.2e-05	0.000258922		35.25	2.6e-05	0.000155211		35.25
			0				0				0				0				0				0				0				0				0				0				0				0
	35.375	0.000231	0.000398613		35.375	0.000133	0.000330889		35.375	0.000144	0.000248258		35.375	0.000169	0.000410768		35.375	8.5e-05	0.000267641		35.375	0.000254	0.000405891		35.375	0.000118	0.000289856		35.375	0.000187	0.00034484		35.375	5.9e-05	0.000519943		35.375	6.4e-05	0.000262972		35.375	7.1e-05	0.000255326		35.375	2.6e-05	0.000155211		35.375
			0				0				0				0				0				0				0				0				0				0				0				0
	35.5	0.000229	0.000395161		35.5	0.000132	0.000328401		35.5	0.000135	0.000232742		35.5	0.000179	0.000435074		35.5	8.5e-05	0.000267641		35.5	0.000234	0.000373932		35.5	0.000129	0.000316877		35.5	0.000211	0.000389098		35.5	5.1e-05	0.000449442		35.5	6.1e-05	0.000250645		35.5	6.8e-05	0.000244537		35.5	2.4e-05	0.000143272		35.5
			0				0				0				0				0				0				0				0				0				0				0				0
	35.625	0.00024	0.000414143		35.625	0.000142	0.00035328		35.625	0.000149	0.000256878		35.625	0.000182	0.000442366		35.625	9e-05	0.000283384		35.625	0.000253	0.000404294		35.625	0.000127	0.000311964		35.625	0.000178	0.000328244		35.625	4.5e-05	0.000396567		35.625	6e-05	0.000246536		35.625	6.8e-05	0.000244537		35.625	2.3e-05	0.000137302		35.625
			0				0				0				0				0				0				0				0				0				0				0				0
	35.75	0.000227	0.00039171		35.75	0.000134	0.000333376		35.75	0.000143	0.000246534		35.75	0.000183	0.000444797		35.75	9.2e-05	0.000289682		35.75	0.000255	0.000407489		35.75	0.000122	0.000299682		35.75	0.000169	0.000311647		35.75	5.3e-05	0.000467067		35.75	6.2e-05	0.000254754		35.75	6.9e-05	0.000248134		35.75	2.4e-05	0.000143272		35.75
			0				0				0				0				0				0				0				0				0				0				0				0
	35.875	0.000213	0.000367552		35.875	0.000122	0.000303522		35.875	0.000139	0.000239638		35.875	0.000188	0.00045695		35.875	8.9e-05	0.000280236		35.875	0.00022	0.00035156		35.875	0.000115	0.000282487		35.875	0.000171	0.000315335		35.875	5.7e-05	0.000502318		35.875	6.4e-05	0.000262972		35.875	6.7e-05	0.000240941		35.875	2.4e-05	0.000143272		35.875
			0				0				0				0				0				0				0				0				0				0				0				0
	36	0.000209	0.00036065		36	0.00013	0.000323425		36	0.000143	0.000246534		36	0.000198	0.000481255		36	9.2e-05	0.000289682		36	0.000216	0.000345168		36	0.000123	0.000302139		36	0.000163	0.000300583		36	5.7e-05	0.000502318		36	6.2e-05	0.000254754		36	6.6e-05	0.000237345		36	2.4e-05	0.000143272		36
			0				0				0				0				0				0				0				0				0				0				0				0
	36.125	0.000222	0.000383082		36.125	0.000133	0.000330889		36.125	0.000139	0.000239638		36.125	0.000206	0.0005007		36.125	9.1e-05	0.000286533		36.125	0.000217	0.000346766		36.125	0.000115	0.000282487		36.125	0.00016	0.000295051		36.125	5.7e-05	0.000502318		36.125	6.2e-05	0.000254754		36.125	6.7e-05	0.000240941		36.125	2.3e-05	0.000137302		36.125
			0				0				0				0				0				0				0				0				0				0				0				0
	36.25	0.000213	0.000367552		36.25	0.000125	0.000310986		36.25	0.000133	0.000229294		36.25	0.00018	0.000437505		36.25	8.7e-05	0.000273938		36.25	0.000258	0.000412283		36.25	0.000118	0.000289856		36.25	0.000154	0.000283986		36.25	5.2e-05	0.000458255		36.25	6.4e-05	0.000262972		36.25	6.8e-05	0.000244537		36.25	2.4e-05	0.000143272		36.25
			0				0				0				0				0				0				0				0				0				0				0				0
	36.375	0.00021	0.000362375		36.375	0.000119	0.000296058		36.375	0.000124	0.000213778		36.375	0.000186	0.000452088		36.375	8.4e-05	0.000264492		36.375	0.000261	0.000417077		36.375	0.000122	0.000299682		36.375	0.00017	0.000313491		36.375	5.2e-05	0.000458255		36.375	6.4e-05	0.000262972		36.375	6.8e-05	0.000244537		36.375	2.4e-05	0.000143272		36.375
			0				0				0				0				0				0				0				0				0				0				0				0
	36.5	0.000253	0.000436576		36.5	0.000126	0.000313473		36.5	0.000137	0.00023619		36.5	0.000187	0.000454519		36.5	8.2e-05	0.000258195		36.5	0.000239	0.000381922		36.5	0.000119	0.000292313		36.5	0.000169	0.000311647		36.5	5.6e-05	0.000493505		36.5	6.4e-05	0.000262972		36.5	6.7e-05	0.000240941		36.5	2.3e-05	0.000137302		36.5
			0				0				0				0				0				0				0				0				0				0				0				0
	36.625	0.000246	0.000424497		36.625	0.000122	0.000303522		36.625	0.000146	0.000251706		36.625	0.000191	0.000464241		36.625	8.3e-05	0.000261343		36.625	0.000255	0.000407489		36.625	0.000123	0.000302139		36.625	0.00017	0.000313491		36.625	5.3e-05	0.000467067		36.625	6.1e-05	0.000250645		36.625	6.7e-05	0.000240941		36.625	2.3e-05	0.000137302		36.625
			0				0				0				0				0				0				0				0				0				0				0				0
	36.75	0.000222	0.000383082		36.75	0.000128	0.000318449		36.75	0.000142	0.00024481		36.75	0.000207	0.000503131		36.75	8.7e-05	0.000273938		36.75	0.000246	0.000393108		36.75	0.000115	0.000282487		36.75	0.000176	0.000324556		36.75	5.3e-05	0.000467067		36.75	5.9e-05	0.000242427		36.75	6.6e-05	0.000237345		36.75	2.4e-05	0.000143272		36.75
			0				0				0				0				0				0				0				0				0				0				0				0
	36.875	0.000231	0.000398613		36.875	0.000138	0.000343328		36.875	0.00014	0.000241362		36.875	0.000195	0.000473964		36.875	8.5e-05	0.000267641		36.875	0.000245	0.00039151		36.875	0.000117	0.0002874		36.875	0.00015	0.00027661		36.875	5.5e-05	0.000484693		36.875	6.1e-05	0.000250645		36.875	6.8e-05	0.000244537		36.875	2.3e-05	0.000137302		36.875
			0				0				0				0				0				0				0				0				0				0				0				0
	37	0.000238	0.000410692		37	0.00012	0.000298546		37	0.00013	0.000224122		37	0.000188	0.00045695		37	8.2e-05	0.000258195		37	0.000248	0.000396304		37	0.000115	0.000282487		37	0.000153	0.000282142		37	5.2e-05	0.000458255		37	6.3e-05	0.000258863		37	6.6e-05	0.000237345		37	2.3e-05	0.000137302		37
			0				0				0				0				0				0				0				0				0				0				0				0
	37.125	0.000237	0.000408966		37.125	0.000127	0.000315961		37.125	0.000123	0.000212054		37.125	0.00018	0.000437505		37.125	8e-05	0.000251897		37.125	0.000237	0.000378726		37.125	0.000127	0.000311964		37.125	0.000146	0.000269234		37.125	5.1e-05	0.000449442		37.125	6.1e-05	0.000250645		37.125	6.5e-05	0.000233749		37.125	2.4e-05	0.000143272		37.125
			0				0				0				0				0				0				0				0				0				0				0				0
	37.25	0.000218	0.00037618		37.25	0.00012	0.000298546		37.25	0.000137	0.00023619		37.25	0.000173	0.000420491		37.25	7.7e-05	0.000242451		37.25	0.000239	0.000381922		37.25	0.00013	0.000319333		37.25	0.000153	0.000282142		37.25	5.1e-05	0.000449442		37.25	6.1e-05	0.000250645		37.25	6.8e-05	0.000244537		37.25	2.3e-05	0.000137302		37.25
			0				0				0				0				0				0				0				0				0				0				0				0
	37.375	0.000211	0.000364101		37.375	0.000108	0.000268691		37.375	0.000133	0.000229294		37.375	0.00017	0.000413199		37.375	7.9e-05	0.000248748		37.375	0.000222	0.000354756		37.375	0.000117	0.0002874		37.375	0.000166	0.000306115		37.375	5.3e-05	0.000467067		37.375	6e-05	0.000246536		37.375	6.8e-05	0.000244537		37.375	2.3e-05	0.000137302		37.375
			0				0				0				0				0				0				0				0				0				0				0				0
	37.5	0.000224	0.000386533		37.5	0.000119	0.000296058		37.5	0.000131	0.000225846		37.5	0.000175	0.000425352		37.5	8.1e-05	0.000255046		37.5	0.000217	0.000346766		37.5	0.000101	0.000248098		37.5	0.000157	0.000289518		37.5	5.3e-05	0.000467067		37.5	6e-05	0.000246536		37.5	6.6e-05	0.000237345		37.5	2.2e-05	0.000131332		37.5
			0				0				0				0				0				0				0				0				0				0				0				0
	37.625	0.000236	0.000407241		37.625	0.000128	0.000318449		37.625	0.000129	0.000222398		37.625	0.000177	0.000430213		37.625	7.8e-05	0.0002456		37.625	0.000253	0.000404294		37.625	0.0001	0.000245641		37.625	0.000161	0.000296895		37.625	5.2e-05	0.000458255		37.625	6e-05	0.000246536		37.625	6.4e-05	0.000230153		37.625	2.2e-05	0.000131332		37.625
			0				0				0				0				0				0				0				0				0				0				0				0
	37.75	0.000218	0.00037618		37.75	0.000123	0.00030601		37.75	0.000132	0.00022757		37.75	0.000162	0.000393754		37.75	7.7e-05	0.000242451		37.75	0.000247	0.000394706		37.75	0.000109	0.000267749		37.75	0.00016	0.000295051		37.75	4.8e-05	0.000423004		37.75	5.7e-05	0.000234209		37.75	6.8e-05	0.000244537		37.75	2.2e-05	0.000131332		37.75
			0				0				0				0				0				0				0				0				0				0				0				0
	37.875	0.000214	0.000369277		37.875	0.000122	0.000303522		37.875	0.000133	0.000229294		37.875	0.000167	0.000405907		37.875	7.5e-05	0.000236154		37.875	0.00023	0.00036754		37.875	0.000118	0.000289856		37.875	0.000166	0.000306115		37.875	4.6e-05	0.000405379		37.875	5.8e-05	0.000238318		37.875	6.5e-05	0.000233749		37.875	2.1e-05	0.000125363		37.875
			0				0				0				0				0				0				0				0				0				0				0				0
	38	0.000216	0.000372729		38	0.000114	0.000283619		38	0.000136	0.000234466		38	0.00017	0.000413199		38	7.6e-05	0.000239302		38	0.000233	0.000372334		38	0.000121	0.000297226		38	0.000168	0.000309803		38	4.9e-05	0.000431817		38	5.9e-05	0.000242427		38	6.1e-05	0.000219364		38	2e-05	0.000119393		38
			0				0				0				0				0				0				0				0				0				0				0				0
	38.125	0.0002	0.000345119		38.125	0.000112	0.000278643		38.125	0.000131	0.000225846		38.125	0.00016	0.000388893		38.125	8e-05	0.000251897		38.125	0.000238	0.000380324		38.125	0.000106	0.00026038		38.125	0.000176	0.000324556		38.125	4.8e-05	0.000423004		38.125	6e-05	0.000246536		38.125	6e-05	0.000215768		38.125	2.1e-05	0.000125363		38.125
			0				0				0				0				0				0				0				0				0				0				0				0
	38.25	0.000201	0.000346845		38.25	0.000124	0.000308498		38.25	0.000127	0.00021895		38.25	0.000171	0.00041563		38.25	8.3e-05	0.000261343		38.25	0.000217	0.000346766		38.25	0.000104	0.000255467		38.25	0.000188	0.000346684		38.25	4.7e-05	0.000414192		38.25	5.9e-05	0.000242427		38.25	6.1e-05	0.000219364		38.25	2.1e-05	0.000125363		38.25
			0				0				0				0				0				0				0				0				0				0				0				0
	38.375	0.000198	0.000341668		38.375	0.000125	0.000310986		38.375	0.000128	0.000220674		38.375	0.000167	0.000405907		38.375	8e-05	0.000251897		38.375	0.000239	0.000381922		38.375	0.000119	0.000292313		38.375	0.00018	0.000331932		38.375	5.1e-05	0.000449442		38.375	5.9e-05	0.000242427		38.375	6e-05	0.000215768		38.375	2e-05	0.000119393		38.375
			0				0				0				0				0				0				0				0				0				0				0				0
	38.5	0.000217	0.000374454		38.5	0.000119	0.000296058		38.5	0.000117	0.00020171		38.5	0.000151	0.000367018		38.5	7.5e-05	0.000236154		38.5	0.000238	0.000380324		38.5	0.00012	0.000294769		38.5	0.000174	0.000320867		38.5	5.3e-05	0.000467067		38.5	5.8e-05	0.000238318		38.5	5.8e-05	0.000208576		38.5	2e-05	0.000119393		38.5
			0				0				0				0				0				0				0				0				0				0				0				0
	38.625	0.000234	0.000403789		38.625	0.000107	0.000266204		38.625	0.000115	0.000198262		38.625	0.000162	0.000393754		38.625	7.6e-05	0.000239302		38.625	0.000239	0.000381922		38.625	0.000122	0.000299682		38.625	0.000156	0.000287674		38.625	5e-05	0.00044063		38.625	6e-05	0.000246536		38.625	5.8e-05	0.000208576		38.625	2.1e-05	0.000125363		38.625
			0				0				0				0				0				0				0				0				0				0				0				0
	38.75	0.000211	0.000364101		38.75	0.000105	0.000261228		38.75	0.000121	0.000208606		38.75	0.000157	0.000381601		38.75	7.9e-05	0.000248748		38.75	0.00025	0.0003995		38.75	0.00012	0.000294769		38.75	0.000148	0.000272922		38.75	5e-05	0.00044063		38.75	5.9e-05	0.000242427		38.75	6e-05	0.000215768		38.75	2e-05	0.000119393		38.75
			0				0				0				0				0				0				0				0				0				0				0				0
	38.875	0.000207	0.000357198		38.875	0.000116	0.000288595		38.875	0.000123	0.000212054		38.875	0.000165	0.000401046		38.875	8.1e-05	0.000255046		38.875	0.000212	0.000338776		38.875	0.000112	0.000275118		38.875	0.000162	0.000298739		38.875	5e-05	0.00044063		38.875	5.4e-05	0.000221883		38.875	5.9e-05	0.000212172		38.875	2e-05	0.000119393		38.875
			0				0				0				0				0				0				0				0				0				0				0				0
	39	0.000201	0.000346845		39	0.00012	0.000298546		39	0.000122	0.00021033		39	0.000167	0.000405907		39	8.1e-05	0.000255046		39	0.000214	0.000341972		39	0.000107	0.000262836		39	0.000159	0.000293206		39	5.2e-05	0.000458255		39	5.4e-05	0.000221883		39	5.9e-05	0.000212172		39	2e-05	0.000119393		39
			0				0				0				0				0				0				0				0				0				0				0				0
	39.125	0.000182	0.000314058		39.125	0.000117	0.000291082		39.125	0.000131	0.000225846		39.125	0.000155	0.00037674		39.125	7.7e-05	0.000242451		39.125	0.000211	0.000337178		39.125	0.00011	0.000270205		39.125	0.00015	0.00027661		39.125	4.8e-05	0.000423004		39.125	5.6e-05	0.0002301		39.125	6.2e-05	0.000222961		39.125	2e-05	0.000119393		39.125
			0				0				0				0				0				0				0				0				0				0				0				0
	39.25	0.000194	0.000334766		39.25	0.000119	0.000296058		39.25	0.000133	0.000229294		39.25	0.000162	0.000393754		39.25	7.3e-05	0.000229856		39.25	0.000212	0.000338776		39.25	0.000105	0.000257923		39.25	0.000173	0.000319023		39.25	5.1e-05	0.000449442		39.25	5.4e-05	0.000221883		39.25	6e-05	0.000215768		39.25	2.1e-05	0.000125363		39.25
			0				0				0				0				0				0				0				0				0				0				0				0
	39.375	0.000202	0.00034857		39.375	0.000111	0.000276155		39.375	0.000133	0.000229294		39.375	0.000167	0.000405907		39.375	7.5e-05	0.000236154		39.375	0.000211	0.000337178		39.375	0.000106	0.00026038		39.375	0.000172	0.000317179		39.375	4.8e-05	0.000423004		39.375	5.5e-05	0.000225991		39.375	5.8e-05	0.000208576		39.375	2.1e-05	0.000125363		39.375
			0				0				0				0				0				0				0				0				0				0				0				0
	39.5	0.000216	0.000372729		39.5	0.000108	0.000268691		39.5	0.000124	0.000213778		39.5	0.000154	0.00037431		39.5	7.6e-05	0.000239302		39.5	0.000214	0.000341972		39.5	0.000113	0.000277574		39.5	0.000162	0.000298739		39.5	4.8e-05	0.000423004		39.5	5.7e-05	0.000234209		39.5	5.9e-05	0.000212172		39.5	2e-05	0.000119393		39.5
			0				0				0				0				0				0				0				0				0				0				0				0
	39.625	0.000209	0.00036065		39.625	0.000106	0.000263716		39.625	0.000136	0.000234466		39.625	0.000142	0.000345143		39.625	7.6e-05	0.000239302		39.625	0.000228	0.000364344		39.625	0.000114	0.000280031		39.625	0.000158	0.000291362		39.625	4.8e-05	0.000423004		39.625	5.7e-05	0.000234209		39.625	5.9e-05	0.000212172		39.625	2.1e-05	0.000125363		39.625
			0				0				0				0				0				0				0				0				0				0				0				0
	39.75	0.000214	0.000369277		39.75	0.000107	0.000266204		39.75	0.000136	0.000234466		39.75	0.000141	0.000342712		39.75	7.5e-05	0.000236154		39.75	0.000242	0.000386716		39.75	0.00011	0.000270205		39.75	0.000164	0.000302427		39.75	4.6e-05	0.000405379		39.75	5.5e-05	0.000225991		39.75	5.9e-05	0.000212172		39.75	2.1e-05	0.000125363		39.75
			0				0				0				0				0				0				0				0				0				0				0				0
	39.875	0.000199	0.000343394		39.875	0.0001	0.000248788		39.875	0.00013	0.000224122		39.875	0.000155	0.00037674		39.875	7.5e-05	0.000236154		39.875	0.000218	0.000348364		39.875	0.000107	0.000262836		39.875	0.000174	0.000320867		39.875	4.9e-05	0.000431817		39.875	5.3e-05	0.000217774		39.875	5.9e-05	0.000212172		39.875	2e-05	0.000119393		39.875
			0				0				0				0				0				0				0				0				0				0				0				0
	40	0.000199	0.000343394		40	0.000103	0.000256252		40	0.000129	0.000222398		40	0.00015	0.000364587		40	7.7e-05	0.000242451		40	0.000212	0.000338776		40	0.000102	0.000250554		40	0.000163	0.000300583		40	5e-05	0.00044063		40	5.3e-05	0.000217774		40	5.7e-05	0.00020498		40	1.9e-05	0.000113423		40
			0				0				0				0				0				0				0				0				0				0				0				0
	40.125	0.000193	0.00033304		40.125	0.000113	0.000281131		40.125	0.000121	0.000208606		40.125	0.000141	0.000342712		40.125	7.7e-05	0.000242451		40.125	0.000215	0.00034357		40.125	9.8e-05	0.000240728		40.125	0.000157	0.000289518		40.125	4.6e-05	0.000405379		40.125	5.5e-05	0.000225991		40.125	5.6e-05	0.000201384		40.125	1.9e-05	0.000113423		40.125
			0				0				0				0				0				0				0				0				0				0				0				0
	40.25	0.000185	0.000319235		40.25	0.000115	0.000286107		40.25	0.000126	0.000217226		40.25	0.000154	0.00037431		40.25	7.5e-05	0.000236154		40.25	0.000206	0.000329188		40.25	0.000106	0.00026038		40.25	0.000157	0.000289518		40.25	4.5e-05	0.000396567		40.25	5.3e-05	0.000217774		40.25	5.4e-05	0.000194192		40.25	2.1e-05	0.000125363		40.25
			0				0				0				0				0				0				0				0				0				0				0				0
	40.375	0.00019	0.000327863		40.375	0.000103	0.000256252		40.375	0.00012	0.000206882		40.375	0.000141	0.000342712		40.375	7.5e-05	0.000236154		40.375	0.000209	0.000333982		40.375	0.000104	0.000255467		40.375	0.000144	0.000265545		40.375	4.3e-05	0.000378941		40.375	5e-05	0.000205447		40.375	5.3e-05	0.000190595		40.375	2e-05	0.000119393		40.375
			0				0				0				0				0				0				0				0				0				0				0				0
	40.5	0.000193	0.00033304		40.5	0.000107	0.000266204		40.5	0.000115	0.000198262		40.5	0.000155	0.00037674		40.5	7.3e-05	0.000229856		40.5	0.000201	0.000321198		40.5	0.000102	0.000250554		40.5	0.000141	0.000260013		40.5	4.8e-05	0.000423004		40.5	5e-05	0.000205447		40.5	5.7e-05	0.00020498		40.5	1.9e-05	0.000113423		40.5
			0				0				0				0				0				0				0				0				0				0				0				0
	40.625	0.000202	0.00034857		40.625	0.000109	0.000271179		40.625	0.000112	0.000193089		40.625	0.000157	0.000381601		40.625	7.5e-05	0.000236154		40.625	0.0002	0.0003196		40.625	0.000102	0.000250554		40.625	0.000157	0.000289518		40.625	5.1e-05	0.000449442		40.625	5.2e-05	0.000213665		40.625	6e-05	0.000215768		40.625	1.9e-05	0.000113423		40.625
			0				0				0				0				0				0				0				0				0				0				0				0
	40.75	0.000181	0.000312333		40.75	0.000103	0.000256252		40.75	0.000113	0.000194813		40.75	0.000149	0.000362157		40.75	7.7e-05	0.000242451		40.75	0.000207	0.000330786		40.75	0.000101	0.000248098		40.75	0.000164	0.000302427		40.75	4.7e-05	0.000414192		40.75	5e-05	0.000205447		40.75	6e-05	0.000215768		40.75	1.9e-05	0.000113423		40.75
			0				0				0				0				0				0				0				0				0				0				0				0
	40.875	0.00019	0.000327863		40.875	0.000104	0.00025874		40.875	0.000105	0.000181021		40.875	0.000156	0.000379171		40.875	7.5e-05	0.000236154		40.875	0.000216	0.000345168		40.875	0.000114	0.000280031		40.875	0.000168	0.000309803		40.875	4.7e-05	0.000414192		40.875	5.2e-05	0.000213665		40.875	5.7e-05	0.00020498		40.875	1.8e-05	0.000107454		40.875
			0				0				0				0				0				0				0				0				0				0				0				0
	41	0.0002	0.000345119		41	0.000106	0.000263716		41	0.00011	0.000189641		41	0.000151	0.000367018		41	7.2e-05	0.000226707		41	0.000205	0.00032759		41	0.000109	0.000267749		41	0.000157	0.000289518		41	4.5e-05	0.000396567		41	5.3e-05	0.000217774		41	5.6e-05	0.000201384		41	1.8e-05	0.000107454		41
			0				0				0				0				0				0				0				0				0				0				0				0
	41.125	0.000187	0.000322686		41.125	0.000102	0.000253764		41.125	0.000112	0.000193089		41.125	0.000139	0.000337851		41.125	6.9e-05	0.000217261		41.125	0.000198	0.000316404		41.125	0.000113	0.000277574		41.125	0.000152	0.000280298		41.125	4.3e-05	0.000378941		41.125	5.4e-05	0.000221883		41.125	5.6e-05	0.000201384		41.125	1.9e-05	0.000113423		41.125
			0				0				0				0				0				0				0				0				0				0				0				0
	41.25	0.000194	0.000334766		41.25	0.000104	0.00025874		41.25	0.000118	0.000203434		41.25	0.000142	0.000345143		41.25	6.9e-05	0.000217261		41.25	0.000188	0.000300424		41.25	0.000102	0.000250554		41.25	0.00015	0.00027661		41.25	4.3e-05	0.000378941		41.25	5.1e-05	0.000209556		41.25	5.4e-05	0.000194192		41.25	1.9e-05	0.000113423		41.25
			0				0				0				0				0				0				0				0				0				0				0				0
	41.375	0.000199	0.000343394		41.375	0.000101	0.000251276		41.375	0.000116	0.000199986		41.375	0.00014	0.000340282		41.375	6.7e-05	0.000210964		41.375	0.0002	0.0003196		41.375	9.6e-05	0.000235815		41.375	0.000139	0.000256325		41.375	4.5e-05	0.000396567		41.375	4.9e-05	0.000201338		41.375	5.2e-05	0.000186999		41.375	1.9e-05	0.000113423		41.375
			0				0				0				0				0				0				0				0				0				0				0				0
	41.5	0.000183	0.000315784		41.5	9.3e-05	0.000231373		41.5	0.000116	0.000199986		41.5	0.000149	0.000362157		41.5	6.9e-05	0.000217261		41.5	0.000191	0.000305218		41.5	8.5e-05	0.000208795		41.5	0.000142	0.000261857		41.5	4.7e-05	0.000414192		41.5	4.9e-05	0.000201338		41.5	5.4e-05	0.000194192		41.5	1.9e-05	0.000113423		41.5
			0				0				0				0				0				0				0				0				0				0				0				0
	41.625	0.000178	0.000307156		41.625	9.4e-05	0.000233861		41.625	0.000112	0.000193089		41.625	0.000131	0.000318406		41.625	6.7e-05	0.000210964		41.625	0.000181	0.000289238		41.625	8.7e-05	0.000213708		41.625	0.000139	0.000256325		41.625	4.7e-05	0.000414192		41.625	4.9e-05	0.000201338		41.625	5.6e-05	0.000201384		41.625	1.9e-05	0.000113423		41.625
			0				0				0				0				0				0				0				0				0				0				0				0
	41.75	0.000176	0.000303705		41.75	0.0001	0.000248788		41.75	0.000111	0.000191365		41.75	0.000129	0.000313545		41.75	6.5e-05	0.000204666		41.75	0.000194	0.000310012		41.75	9.9e-05	0.000243185		41.75	0.00014	0.000258169		41.75	4.5e-05	0.000396567		41.75	5e-05	0.000205447		41.75	5.6e-05	0.000201384		41.75	1.9e-05	0.000113423		41.75
			0				0				0				0				0				0				0				0				0				0				0				0
	41.875	0.000175	0.000301979		41.875	9.4e-05	0.000233861		41.875	0.000116	0.000199986		41.875	0.000133	0.000323267		41.875	6.6e-05	0.000207815		41.875	0.000201	0.000321198		41.875	9.9e-05	0.000243185		41.875	0.000164	0.000302427		41.875	4.8e-05	0.000423004		41.875	4.9e-05	0.000201338		41.875	5.5e-05	0.000197788		41.875	1.8e-05	0.000107454		41.875
			0				0				0				0				0				0				0				0				0				0				0				0
	42	0.000181	0.000312333		42	9.2e-05	0.000228885		42	0.000118	0.000203434		42	0.000144	0.000350004		42	6.6e-05	0.000207815		42	0.000202	0.000322796		42	9.9e-05	0.000243185		42	0.000155	0.00028583		42	4.9e-05	0.000431817		42	4.9e-05	0.000201338		42	5.5e-05	0.000197788		42	1.9e-05	0.000113423		42
			0				0				0				0				0				0				0				0				0				0				0				0
	42.125	0.000185	0.000319235		42.125	9.6e-05	0.000238837		42.125	0.000113	0.000194813		42.125	0.000144	0.000350004		42.125	6.9e-05	0.000217261		42.125	0.000192	0.000306816		42.125	9.7e-05	0.000238272		42.125	0.000145	0.00026739		42.125	4.7e-05	0.000414192		42.125	5.1e-05	0.000209556		42.125	5.5e-05	0.000197788		42.125	1.9e-05	0.000113423		42.125
			0				0				0				0				0				0				0				0				0				0				0				0
	42.25	0.000186	0.000320961		42.25	0.000102	0.000253764		42.25	0.000102	0.000175849		42.25	0.000137	0.00033299		42.25	7e-05	0.00022041		42.25	0.000199	0.000318002		42.25	0.000108	0.000265292		42.25	0.000147	0.000271078		42.25	4.6e-05	0.000405379		42.25	5.3e-05	0.000217774		42.25	5.4e-05	0.000194192		42.25	1.9e-05	0.000113423		42.25
			0				0				0				0				0				0				0				0				0				0				0				0
	42.375	0.000178	0.000307156		42.375	0.000102	0.000253764		42.375	0.000104	0.000179297		42.375	0.000144	0.000350004		42.375	6.6e-05	0.000207815		42.375	0.000208	0.000332384		42.375	0.000106	0.00026038		42.375	0.000141	0.000260013		42.375	4.4e-05	0.000387754		42.375	5.1e-05	0.000209556		42.375	5.3e-05	0.000190595		42.375	1.9e-05	0.000113423		42.375
			0				0				0				0				0				0				0				0				0				0				0				0
	42.5	0.000188	0.000324412		42.5	9.8e-05	0.000243813		42.5	0.000111	0.000191365		42.5	0.000136	0.000330559		42.5	6.3e-05	0.000198369		42.5	0.000171	0.000273258		42.5	9.6e-05	0.000235815		42.5	0.000148	0.000272922		42.5	4e-05	0.000352504		42.5	4.9e-05	0.000201338		42.5	5.2e-05	0.000186999		42.5	1.9e-05	0.000113423		42.5
			0				0				0				0				0				0				0				0				0				0				0				0
	42.625	0.000187	0.000322686		42.625	9.3e-05	0.000231373		42.625	0.000107	0.000184469		42.625	0.00013	0.000315976		42.625	6.4e-05	0.000201518		42.625	0.000167	0.000266866		42.625	9.6e-05	0.000235815		42.625	0.00017	0.000313491		42.625	4.5e-05	0.000396567		42.625	4.9e-05	0.000201338		42.625	5e-05	0.000179807		42.625	1.9e-05	0.000113423		42.625
			0				0				0				0				0				0				0				0				0				0				0				0
	42.75	0.000182	0.000314058		42.75	9.8e-05	0.000243813		42.75	0.000106	0.000182745		42.75	0.000141	0.000342712		42.75	6.8e-05	0.000214113		42.75	0.000177	0.000282846		42.75	9.7e-05	0.000238272		42.75	0.000166	0.000306115		42.75	4.3e-05	0.000378941		42.75	5e-05	0.000205447		42.75	5.1e-05	0.000183403		42.75	1.8e-05	0.000107454		42.75
			0				0				0				0				0				0				0				0				0				0				0				0
	42.875	0.000173	0.000298528		42.875	0.000103	0.000256252		42.875	0.000103	0.000177573		42.875	0.000148	0.000359726		42.875	6.9e-05	0.000217261		42.875	0.000177	0.000282846		42.875	8.5e-05	0.000208795		42.875	0.000149	0.000274766		42.875	4.1e-05	0.000361316		42.875	5e-05	0.000205447		42.875	5.4e-05	0.000194192		42.875	1.8e-05	0.000107454		42.875
			0				0				0				0				0				0				0				0				0				0				0				0
	43	0.000182	0.000314058		43	9.6e-05	0.000238837		43	0.000103	0.000177573		43	0.000145	0.000352434		43	6.6e-05	0.000207815		43	0.000172	0.000274856		43	9.5e-05	0.000233359		43	0.000146	0.000269234		43	4.1e-05	0.000361316		43	5.1e-05	0.000209556		43	5.3e-05	0.000190595		43	1.8e-05	0.000107454		43
			0				0				0				0				0				0				0				0				0				0				0				0
	43.125	0.000175	0.000301979		43.125	9.4e-05	0.000233861		43.125	0.000112	0.000193089		43.125	0.000139	0.000337851		43.125	6.2e-05	0.00019522		43.125	0.000182	0.000290836		43.125	9.9e-05	0.000243185		43.125	0.000141	0.000260013		43.125	4.1e-05	0.000361316		43.125	5.3e-05	0.000217774		43.125	5.2e-05	0.000186999		43.125	1.7e-05	0.000101484		43.125
			0				0				0				0				0				0				0				0				0				0				0				0
	43.25	0.000175	0.000301979		43.25	9.5e-05	0.000236349		43.25	0.000109	0.000187917		43.25	0.000137	0.00033299		43.25	6.3e-05	0.000198369		43.25	0.000174	0.000278052		43.25	9.4e-05	0.000230903		43.25	0.000147	0.000271078		43.25	4.6e-05	0.000405379		43.25	5.2e-05	0.000213665		43.25	5.3e-05	0.000190595		43.25	1.7e-05	0.000101484		43.25
			0				0				0				0				0				0				0				0				0				0				0				0
	43.375	0.000162	0.000279547		43.375	9e-05	0.00022391		43.375	0.000108	0.000186193		43.375	0.000136	0.000330559		43.375	6.7e-05	0.000210964		43.375	0.000195	0.00031161		43.375	9.1e-05	0.000223533		43.375	0.000148	0.000272922		43.375	4.9e-05	0.000431817		43.375	5e-05	0.000205447		43.375	5.3e-05	0.000190595		43.375	1.7e-05	0.000101484		43.375
			0				0				0				0				0				0				0				0				0				0				0				0
	43.5	0.000158	0.000272644		43.5	9e-05	0.00022391		43.5	0.000107	0.000184469		43.5	0.000136	0.000330559		43.5	6.8e-05	0.000214113		43.5	0.000196	0.000313208		43.5	9.1e-05	0.000223533		43.5	0.00014	0.000258169		43.5	4.5e-05	0.000396567		43.5	4.9e-05	0.000201338		43.5	5.3e-05	0.000190595		43.5	1.8e-05	0.000107454		43.5
			0				0				0				0				0				0				0				0				0				0				0				0
	43.625	0.000163	0.000281272		43.625	8.6e-05	0.000213958		43.625	0.000102	0.000175849		43.625	0.000124	0.000301392		43.625	6.7e-05	0.000210964		43.625	0.00018	0.00028764		43.625	9e-05	0.000221077		43.625	0.000139	0.000256325		43.625	4.6e-05	0.000405379		43.625	4.8e-05	0.000197229		43.625	5.4e-05	0.000194192		43.625	1.8e-05	0.000107454		43.625
			0				0				0				0				0				0				0				0				0				0				0				0
	43.75	0.000185	0.000319235		43.75	9.3e-05	0.000231373		43.75	0.000101	0.000174125		43.75	0.000123	0.000298962		43.75	6.6e-05	0.000207815		43.75	0.000178	0.000284444		43.75	9.5e-05	0.000233359		43.75	0.000147	0.000271078		43.75	4.4e-05	0.000387754		43.75	4.8e-05	0.000197229		43.75	5.2e-05	0.000186999		43.75	1.7e-05	0.000101484		43.75
			0				0				0				0				0				0				0				0				0				0				0				0
	43.875	0.000174	0.000300254		43.875	9.6e-05	0.000238837		43.875	0.000108	0.000186193		43.875	0.00013	0.000315976		43.875	6.2e-05	0.00019522		43.875	0.000168	0.000268464		43.875	8.8e-05	0.000216164		43.875	0.00015	0.00027661		43.875	4.2e-05	0.000370129		43.875	5e-05	0.000205447		43.875	5.2e-05	0.000186999		43.875	1.7e-05	0.000101484		43.875
			0				0				0				0				0				0				0				0				0				0				0				0
	44	0.000174	0.000300254		44	9.1e-05	0.000226397		44	0.000107	0.000184469		44	0.000138	0.00033542		44	5.7e-05	0.000179477		44	0.000175	0.00027965		44	8.7e-05	0.000213708		44	0.000134	0.000247105		44	4.5e-05	0.000396567		44	5e-05	0.000205447		44	5.3e-05	0.000190595		44	1.7e-05	0.000101484		44
			0				0				0				0				0				0				0				0				0				0				0				0
	44.125	0.000168	0.0002899		44.125	9.2e-05	0.000228885		44.125	9.7e-05	0.000167229		44.125	0.000132	0.000320837		44.125	5.7e-05	0.000179477		44.125	0.000176	0.000281248		44.125	9.2e-05	0.00022599		44.125	0.000133	0.000245261		44.125	4.4e-05	0.000387754		44.125	4.8e-05	0.000197229		44.125	5.2e-05	0.000186999		44.125	1.7e-05	0.000101484		44.125
			0				0				0				0				0				0				0				0				0				0				0				0
	44.25	0.000178	0.000307156		44.25	9.3e-05	0.000231373		44.25	9.8e-05	0.000168953		44.25	0.000135	0.000328129		44.25	6.4e-05	0.000201518		44.25	0.000185	0.00029563		44.25	9.5e-05	0.000233359		44.25	0.000151	0.000278454		44.25	4.7e-05	0.000414192		44.25	4.8e-05	0.000197229		44.25	5.1e-05	0.000183403		44.25	1.7e-05	0.000101484		44.25
			0				0				0				0				0				0				0				0				0				0				0				0
	44.375	0.000162	0.000279547		44.375	8.8e-05	0.000218934		44.375	0.000103	0.000177573		44.375	0.000122	0.000296531		44.375	6.2e-05	0.00019522		44.375	0.000191	0.000305218		44.375	9.5e-05	0.000233359		44.375	0.000141	0.000260013		44.375	4.6e-05	0.000405379		44.375	4.6e-05	0.000189011		44.375	5.2e-05	0.000186999		44.375	1.7e-05	0.000101484		44.375
			0				0				0				0				0				0				0				0				0				0				0				0
	44.5	0.000157	0.000270919		44.5	8.2e-05	0.000204006		44.5	9.7e-05	0.000167229		44.5	0.000114	0.000277086		44.5	6.1e-05	0.000192072		44.5	0.000185	0.00029563		44.5	8.4e-05	0.000206339		44.5	0.000133	0.000245261		44.5	4.3e-05	0.000378941		44.5	4.5e-05	0.000184902		44.5	5.4e-05	0.000194192		44.5	1.7e-05	0.000101484		44.5
			0				0				0				0				0				0				0				0				0				0				0				0
	44.625	0.000153	0.000264016		44.625	9e-05	0.00022391		44.625	8.9e-05	0.000153437		44.625	0.000131	0.000318406		44.625	6.2e-05	0.00019522		44.625	0.000171	0.000273258		44.625	8.5e-05	0.000208795		44.625	0.00014	0.000258169		44.625	4.5e-05	0.000396567		44.625	4.5e-05	0.000184902		44.625	5.1e-05	0.000183403		44.625	1.6e-05	9.55144e-05		44.625
			0				0				0				0				0				0				0				0				0				0				0				0
	44.75	0.000161	0.000277821		44.75	9.1e-05	0.000226397		44.75	9.4e-05	0.000162057		44.75	0.000133	0.000323267		44.75	6.2e-05	0.00019522		44.75	0.000177	0.000282846		44.75	9.6e-05	0.000235815		44.75	0.000143	0.000263701		44.75	4.4e-05	0.000387754		44.75	4.4e-05	0.000180793		44.75	4.9e-05	0.000176211		44.75	1.7e-05	0.000101484		44.75
			0				0				0				0				0				0				0				0				0				0				0				0
	44.875	0.000169	0.000291626		44.875	8.7e-05	0.000216446		44.875	0.000101	0.000174125		44.875	0.000132	0.000320837		44.875	6.2e-05	0.00019522		44.875	0.000185	0.00029563		44.875	9.4e-05	0.000230903		44.875	0.000144	0.000265545		44.875	4.5e-05	0.000396567		44.875	4.7e-05	0.00019312		44.875	4.9e-05	0.000176211		44.875	1.7e-05	0.000101484		44.875
			0				0				0				0				0				0				0				0				0				0				0				0
	45	0.000162	0.000279547		45	9.4e-05	0.000233861		45	9.5e-05	0.000163781		45	0.000125	0.000303823		45	6.3e-05	0.000198369		45	0.000173	0.000276454		45	8.6e-05	0.000211251		45	0.000136	0.000250793		45	4.5e-05	0.000396567		45	4.6e-05	0.000189011		45	4.9e-05	0.000176211		45	1.6e-05	9.55144e-05		45
			0				0				0				0				0				0				0				0				0				0				0				0
	45.125	0.000156	0.000269193		45.125	9.3e-05	0.000231373		45.125	9.2e-05	0.000158609		45.125	0.000117	0.000284378		45.125	6.3e-05	0.000198369		45.125	0.000167	0.000266866		45.125	8.1e-05	0.000198969		45.125	0.000128	0.00023604		45.125	4.6e-05	0.000405379		45.125	4.5e-05	0.000184902		45.125	4.9e-05	0.000176211		45.125	1.6e-05	9.55144e-05		45.125
			0				0				0				0				0				0				0				0				0				0				0				0
	45.25	0.000165	0.000284723		45.25	8.8e-05	0.000218934		45.25	9.7e-05	0.000167229		45.25	0.000117	0.000284378		45.25	6.3e-05	0.000198369		45.25	0.000162	0.000258876		45.25	8.4e-05	0.000206339		45.25	0.000135	0.000248949		45.25	4.1e-05	0.000361316		45.25	4.6e-05	0.000189011		45.25	4.9e-05	0.000176211		45.25	1.5e-05	8.95448e-05		45.25
			0				0				0				0				0				0				0				0				0				0				0				0
	45.375	0.000171	0.000295077		45.375	8.2e-05	0.000204006		45.375	0.000102	0.000175849		45.375	0.00012	0.00029167		45.375	6.1e-05	0.000192072		45.375	0.000164	0.000262072		45.375	8.7e-05	0.000213708		45.375	0.000144	0.000265545		45.375	3.8e-05	0.000334878		45.375	4.7e-05	0.00019312		45.375	4.7e-05	0.000169019		45.375	1.5e-05	8.95448e-05		45.375
			0				0				0				0				0				0				0				0				0				0				0				0
	45.5	0.000163	0.000281272		45.5	8.3e-05	0.000206494		45.5	0.0001	0.000172401		45.5	0.000114	0.000277086		45.5	5.9e-05	0.000185774		45.5	0.000172	0.000274856		45.5	8.6e-05	0.000211251		45.5	0.000145	0.00026739		45.5	4e-05	0.000352504		45.5	4.6e-05	0.000189011		45.5	4.6e-05	0.000165422		45.5	1.5e-05	8.95448e-05		45.5
			0				0				0				0				0				0				0				0				0				0				0				0
	45.625	0.000151	0.000260565		45.625	8.8e-05	0.000218934		45.625	9.1e-05	0.000156885		45.625	0.000122	0.000296531		45.625	5.6e-05	0.000176328		45.625	0.000159	0.000254082		45.625	8.5e-05	0.000208795		45.625	0.000137	0.000252637		45.625	3.9e-05	0.000343691		45.625	4.6e-05	0.000189011		45.625	4.7e-05	0.000169019		45.625	1.5e-05	8.95448e-05		45.625
			0				0				0				0				0				0				0				0				0				0				0				0
	45.75	0.000155	0.000267467		45.75	8.8e-05	0.000218934		45.75	9.4e-05	0.000162057		45.75	0.000121	0.0002941		45.75	5.4e-05	0.000170031		45.75	0.000151	0.000241298		45.75	8.1e-05	0.000198969		45.75	0.000128	0.00023604		45.75	4e-05	0.000352504		45.75	4.5e-05	0.000184902		45.75	4.8e-05	0.000172615		45.75	1.5e-05	8.95448e-05		45.75
			0				0				0				0				0				0				0				0				0				0				0				0
	45.875	0.000154	0.000265742		45.875	9.4e-05	0.000233861		45.875	9.6e-05	0.000165505		45.875	0.000117	0.000284378		45.875	5.7e-05	0.000179477		45.875	0.000166	0.000265268		45.875	8.3e-05	0.000203882		45.875	0.000138	0.000254481		45.875	4.1e-05	0.000361316		45.875	4.3e-05	0.000176684		45.875	5e-05	0.000179807		45.875	1.5e-05	8.95448e-05		45.875
			0				0				0				0				0				0				0				0				0				0				0				0
	46	0.000161	0.000277821		46	9.1e-05	0.000226397		46	9e-05	0.000155161		46	0.000127	0.000308684		46	5.7e-05	0.000179477		46	0.000179	0.000286042		46	8.7e-05	0.000213708		46	0.000132	0.000243417		46	4.3e-05	0.000378941		46	4.3e-05	0.000176684		46	5e-05	0.000179807		46	1.5e-05	8.95448e-05		46
			0				0				0				0				0				0				0				0				0				0				0				0
	46.125	0.000148	0.000255388		46.125	8.9e-05	0.000221422		46.125	9.6e-05	0.000165505		46.125	0.000117	0.000284378		46.125	5.5e-05	0.000173179		46.125	0.000174	0.000278052		46.125	8.5e-05	0.000208795		46.125	0.000137	0.000252637		46.125	4.3e-05	0.000378941		46.125	4.4e-05	0.000180793		46.125	4.9e-05	0.000176211		46.125	1.5e-05	8.95448e-05		46.125
			0				0				0				0				0				0				0				0				0				0				0				0
	46.25	0.000146	0.000251937		46.25	8.9e-05	0.000221422		46.25	9.6e-05	0.000165505		46.25	0.000112	0.000272225		46.25	5.5e-05	0.000173179		46.25	0.000181	0.000289238		46.25	8.5e-05	0.000208795		46.25	0.000135	0.000248949		46.25	3.9e-05	0.000343691		46.25	4.4e-05	0.000180793		46.25	4.8e-05	0.000172615		46.25	1.6e-05	9.55144e-05		46.25
			0				0				0				0				0				0				0				0				0				0				0				0
	46.375	0.000159	0.00027437		46.375	8.9e-05	0.000221422		46.375	8.4e-05	0.000144817		46.375	0.000114	0.000277086		46.375	5.6e-05	0.000176328		46.375	0.000185	0.00029563		46.375	9e-05	0.000221077		46.375	0.000131	0.000241573		46.375	3.9e-05	0.000343691		46.375	4.4e-05	0.000180793		46.375	4.4e-05	0.00015823		46.375	1.6e-05	9.55144e-05		46.375
			0				0				0				0				0				0				0				0				0				0				0				0
	46.5	0.000157	0.000270919		46.5	8.7e-05	0.000216446		46.5	9e-05	0.000155161		46.5	0.000114	0.000277086		46.5	5.8e-05	0.000182625		46.5	0.000163	0.000260474		46.5	8e-05	0.000196513		46.5	0.000135	0.000248949		46.5	4e-05	0.000352504		46.5	4.6e-05	0.000189011		46.5	4.2e-05	0.000151038		46.5	1.6e-05	9.55144e-05		46.5
			0				0				0				0				0				0				0				0				0				0				0				0
	46.625	0.000158	0.000272644		46.625	9.4e-05	0.000233861		46.625	8.8e-05	0.000151713		46.625	0.000112	0.000272225		46.625	5.8e-05	0.000182625		46.625	0.000146	0.000233308		46.625	7e-05	0.000171949		46.625	0.000127	0.000234196		46.625	4.2e-05	0.000370129		46.625	4.7e-05	0.00019312		46.625	4.6e-05	0.000165422		46.625	1.5e-05	8.95448e-05		46.625
			0				0				0				0				0				0				0				0				0				0				0				0
	46.75	0.000158	0.000272644		46.75	9.2e-05	0.000228885		46.75	8.7e-05	0.000149989		46.75	0.000107	0.000260072		46.75	5.5e-05	0.000173179		46.75	0.000152	0.000242896		46.75	7.7e-05	0.000189144		46.75	0.000124	0.000228664		46.75	4e-05	0.000352504		46.75	4.4e-05	0.000180793		46.75	4.9e-05	0.000176211		46.75	1.5e-05	8.95448e-05		46.75
			0				0				0				0				0				0				0				0				0				0				0				0
	46.875	0.000145	0.000250211		46.875	8e-05	0.000199031		46.875	9.5e-05	0.000163781		46.875	0.000114	0.000277086		46.875	5.7e-05	0.000179477		46.875	0.000167	0.000266866		46.875	8.1e-05	0.000198969		46.875	0.000124	0.000228664		46.875	3.8e-05	0.000334878		46.875	4.3e-05	0.000176684		46.875	4.7e-05	0.000169019		46.875	1.5e-05	8.95448e-05		46.875
			0				0				0				0				0				0				0				0				0				0				0				0
	47	0.000143	0.00024676		47	7.7e-05	0.000191567		47	9.7e-05	0.000167229		47	0.000116	0.000281948		47	5.7e-05	0.000179477		47	0.000153	0.000244494		47	8.4e-05	0.000206339		47	0.000129	0.000237884		47	3.7e-05	0.000326066		47	4.3e-05	0.000176684		47	4.7e-05	0.000169019		47	1.5e-05	8.95448e-05		47
			0				0				0				0				0				0				0				0				0				0				0				0
	47.125	0.000142	0.000245035		47.125	8.1e-05	0.000201519		47.125	9.4e-05	0.000162057		47.125	0.000117	0.000284378		47.125	5.1e-05	0.000160584		47.125	0.000154	0.000246092		47.125	8.6e-05	0.000211251		47.125	0.000117	0.000215756		47.125	3.9e-05	0.000343691		47.125	4.3e-05	0.000176684		47.125	4.7e-05	0.000169019		47.125	1.5e-05	8.95448e-05		47.125
			0				0				0				0				0				0				0				0				0				0				0				0
	47.25	0.000137	0.000236407		47.25	8e-05	0.000199031		47.25	8.4e-05	0.000144817		47.25	0.000104	0.000252781		47.25	5e-05	0.000157436		47.25	0.000161	0.000257278		47.25	8.2e-05	0.000201426		47.25	0.000117	0.000215756		47.25	4.1e-05	0.000361316		47.25	4.4e-05	0.000180793		47.25	4.4e-05	0.00015823		47.25	1.5e-05	8.95448e-05		47.25
			0				0				0				0				0				0				0				0				0				0				0				0
	47.375	0.00014	0.000241583		47.375	8.3e-05	0.000206494		47.375	8.4e-05	0.000144817		47.375	0.000113	0.000274656		47.375	5.3e-05	0.000166882		47.375	0.000147	0.000234906		47.375	7.9e-05	0.000194056		47.375	0.000136	0.000250793		47.375	4e-05	0.000352504		47.375	4.6e-05	0.000189011		47.375	4.5e-05	0.000161826		47.375	1.5e-05	8.95448e-05		47.375
			0				0				0				0				0				0				0				0				0				0				0				0
	47.5	0.000149	0.000257114		47.5	8.8e-05	0.000218934		47.5	8.4e-05	0.000144817		47.5	0.000118	0.000286809		47.5	5.3e-05	0.000166882		47.5	0.00014	0.00022372		47.5	7.5e-05	0.000184231		47.5	0.000134	0.000247105		47.5	3.8e-05	0.000334878		47.5	4.6e-05	0.000189011		47.5	4.6e-05	0.000165422		47.5	1.5e-05	8.95448e-05		47.5
			0				0				0				0				0				0				0				0				0				0				0				0
	47.625	0.000148	0.000255388		47.625	8.6e-05	0.000213958		47.625	8.7e-05	0.000149989		47.625	0.000116	0.000281948		47.625	5.3e-05	0.000166882		47.625	0.000149	0.000238102		47.625	7.8e-05	0.0001916		47.625	0.00012	0.000221288		47.625	3.8e-05	0.000334878		47.625	4.3e-05	0.000176684		47.625	4.6e-05	0.000165422		47.625	1.5e-05	8.95448e-05		47.625
			0				0				0				0				0				0				0				0				0				0				0				0
	47.75	0.000143	0.00024676		47.75	8e-05	0.000199031		47.75	8.6e-05	0.000148265		47.75	0.0001	0.000243058		47.75	5.1e-05	0.000160584		47.75	0.000157	0.000250886		47.75	7.7e-05	0.000189144		47.75	0.000118	0.0002176		47.75	3.6e-05	0.000317253		47.75	4.3e-05	0.000176684		47.75	4.7e-05	0.000169019		47.75	1.5e-05	8.95448e-05		47.75
			0				0				0				0				0				0				0				0				0				0				0				0
	47.875	0.00014	0.000241583		47.875	8.2e-05	0.000204006		47.875	8.1e-05	0.000139645		47.875	0.000109	0.000264933		47.875	5.1e-05	0.000160584		47.875	0.00015	0.0002397		47.875	8e-05	0.000196513		47.875	0.000123	0.00022682		47.875	3.8e-05	0.000334878		47.875	4.4e-05	0.000180793		47.875	4.4e-05	0.00015823		47.875	1.5e-05	8.95448e-05		47.875
			0				0				0				0				0				0				0				0				0				0				0				0
	48	0.000131	0.000226053		48	8.3e-05	0.000206494		48	7.2e-05	0.000124129		48	0.000106	0.000257642		48	5.4e-05	0.000170031		48	0.000144	0.000230112		48	8e-05	0.000196513		48	0.000127	0.000234196		48	4.2e-05	0.000370129		48	4.4e-05	0.000180793		48	4.2e-05	0.000151038		48	1.5e-05	8.95448e-05		48
			0				0				0				0				0				0				0				0				0				0				0				0
	48.125	0.000147	0.000253663		48.125	8.7e-05	0.000216446		48.125	8.3e-05	0.000143093		48.125	0.000105	0.000255211		48.125	5.6e-05	0.000176328		48.125	0.00015	0.0002397		48.125	7.8e-05	0.0001916		48.125	0.000125	0.000230508		48.125	3.9e-05	0.000343691		48.125	4.4e-05	0.000180793		48.125	4.4e-05	0.00015823		48.125	1.4e-05	8.35751e-05		48.125
			0				0				0				0				0				0				0				0				0				0				0				0
	48.25	0.00014	0.000241583		48.25	8.4e-05	0.000208982		48.25	8.7e-05	0.000149989		48.25	0.000105	0.000255211		48.25	5.6e-05	0.000176328		48.25	0.000148	0.000236504		48.25	7.5e-05	0.000184231		48.25	0.000123	0.00022682		48.25	4.1e-05	0.000361316		48.25	4.3e-05	0.000176684		48.25	4.4e-05	0.00015823		48.25	1.4e-05	8.35751e-05		48.25
			0				0				0				0				0				0				0				0				0				0				0				0
	48.375	0.000139	0.000239858		48.375	8.2e-05	0.000204006		48.375	8.7e-05	0.000149989		48.375	0.000101	0.000245489		48.375	5.6e-05	0.000176328		48.375	0.00014	0.00022372		48.375	8.1e-05	0.000198969		48.375	0.000126	0.000232352		48.375	4e-05	0.000352504		48.375	4.2e-05	0.000172575		48.375	4.4e-05	0.00015823		48.375	1.3e-05	7.76055e-05		48.375
			0				0				0				0				0				0				0				0				0				0				0				0
	48.5	0.000134	0.00023123		48.5	8.2e-05	0.000204006		48.5	8.3e-05	0.000143093		48.5	0.000105	0.000255211		48.5	5.4e-05	0.000170031		48.5	0.000152	0.000242896		48.5	7.9e-05	0.000194056		48.5	0.000129	0.000237884		48.5	3.8e-05	0.000334878		48.5	4.1e-05	0.000168466		48.5	4.2e-05	0.000151038		48.5	1.3e-05	7.76055e-05		48.5
			0				0				0				0				0				0				0				0				0				0				0				0
	48.625	0.000131	0.000226053		48.625	7.7e-05	0.000191567		48.625	8.9e-05	0.000153437		48.625	0.000111	0.000269795		48.625	5.2e-05	0.000163733		48.625	0.00014	0.00022372		48.625	6.8e-05	0.000167036		48.625	0.000124	0.000228664		48.625	3.4e-05	0.000299628		48.625	4.1e-05	0.000168466		48.625	4.3e-05	0.000154634		48.625	1.4e-05	8.35751e-05		48.625
			0				0				0				0				0				0				0				0				0				0				0				0
	48.75	0.000135	0.000232955		48.75	7.5e-05	0.000186591		48.75	8.9e-05	0.000153437		48.75	0.000103	0.00025035		48.75	5.2e-05	0.000163733		48.75	0.00012	0.00019176		48.75	7.2e-05	0.000176862		48.75	0.000121	0.000223132		48.75	3.5e-05	0.000308441		48.75	4.3e-05	0.000176684		48.75	4.4e-05	0.00015823		48.75	1.3e-05	7.76055e-05		48.75
			0				0				0				0				0				0				0				0				0				0				0				0
	48.875	0.000134	0.00023123		48.875	7.6e-05	0.000189079		48.875	7.7e-05	0.000132749		48.875	0.000102	0.000247919		48.875	5.3e-05	0.000166882		48.875	0.000131	0.000209338		48.875	8.2e-05	0.000201426		48.875	0.000122	0.000224976		48.875	3.5e-05	0.000308441		48.875	4.1e-05	0.000168466		48.875	4.3e-05	0.000154634		48.875	1.3e-05	7.76055e-05		48.875
			0				0				0				0				0				0				0				0				0				0				0				0
	49	0.000139	0.000239858		49	7.6e-05	0.000189079		49	7.9e-05	0.000136197		49	0.000102	0.000247919		49	5.2e-05	0.000163733		49	0.000136	0.000217328		49	7.4e-05	0.000181774		49	0.000125	0.000230508		49	3.5e-05	0.000308441		49	4e-05	0.000164357		49	4.3e-05	0.000154634		49	1.4e-05	8.35751e-05		49
			0				0				0				0				0				0				0				0				0				0				0				0
	49.125	0.000147	0.000253663		49.125	7.7e-05	0.000191567		49.125	8.5e-05	0.000146541		49.125	0.000107	0.000260072		49.125	5.1e-05	0.000160584		49.125	0.000144	0.000230112		49.125	7.7e-05	0.000189144		49.125	0.000113	0.000208379		49.125	3.6e-05	0.000317253		49.125	3.9e-05	0.000160249		49.125	4.2e-05	0.000151038		49.125	1.4e-05	8.35751e-05		49.125
			0				0				0				0				0				0				0				0				0				0				0				0
	49.25	0.000141	0.000243309		49.25	8e-05	0.000199031		49.25	8.4e-05	0.000144817		49.25	0.000103	0.00025035		49.25	5.1e-05	0.000160584		49.25	0.000145	0.00023171		49.25	7.9e-05	0.000194056		49.25	0.000111	0.000204691		49.25	3.8e-05	0.000334878		49.25	3.9e-05	0.000160249		49.25	4.3e-05	0.000154634		49.25	1.4e-05	8.35751e-05		49.25
			0				0				0				0				0				0				0				0				0				0				0				0
	49.375	0.000135	0.000232955		49.375	7.5e-05	0.000186591		49.375	8.1e-05	0.000139645		49.375	0.000101	0.000245489		49.375	4.9e-05	0.000154287		49.375	0.00014	0.00022372		49.375	7.2e-05	0.000176862		49.375	0.000105	0.000193627		49.375	3.7e-05	0.000326066		49.375	4e-05	0.000164357		49.375	4.3e-05	0.000154634		49.375	1.4e-05	8.35751e-05		49.375
			0				0				0				0				0				0				0				0				0				0				0				0
	49.5	0.000142	0.000245035		49.5	7.4e-05	0.000184103		49.5	7.3e-05	0.000125853		49.5	0.000102	0.000247919		49.5	4.8e-05	0.000151138		49.5	0.000146	0.000233308		49.5	7.1e-05	0.000174405		49.5	0.00011	0.000202847		49.5	4e-05	0.000352504		49.5	4.1e-05	0.000168466		49.5	4.4e-05	0.00015823		49.5	1.3e-05	7.76055e-05		49.5
			0				0				0				0				0				0				0				0				0				0				0				0
	49.625	0.000138	0.000238132		49.625	7.6e-05	0.000189079		49.625	7.1e-05	0.000122405		49.625	0.000104	0.000252781		49.625	4.9e-05	0.000154287		49.625	0.000136	0.000217328		49.625	6.4e-05	0.00015721		49.625	0.000116	0.000213912		49.625	3.8e-05	0.000334878		49.625	4.1e-05	0.000168466		49.625	4.2e-05	0.000151038		49.625	1.3e-05	7.76055e-05		49.625
			0				0				0				0				0				0				0				0				0				0				0				0
	49.75	0.000132	0.000227779		49.75	7.4e-05	0.000184103		49.75	7.4e-05	0.000127577		49.75	8.9e-05	0.000216322		49.75	4.8e-05	0.000151138		49.75	0.000132	0.000210936		49.75	6.9e-05	0.000169492		49.75	0.00012	0.000221288		49.75	3.5e-05	0.000308441		49.75	4.3e-05	0.000176684		49.75	3.9e-05	0.000140249		49.75	1.3e-05	7.76055e-05		49.75
			0				0				0				0				0				0				0				0				0				0				0				0
	49.875	0.000127	0.000219151		49.875	7.3e-05	0.000181616		49.875	7.7e-05	0.000132749		49.875	9.4e-05	0.000228475		49.875	4.7e-05	0.00014799		49.875	0.000128	0.000204544		49.875	7.1e-05	0.000174405		49.875	0.000115	0.000212068		49.875	3.6e-05	0.000317253		49.875	4.1e-05	0.000168466		49.875	3.9e-05	0.000140249		49.875	1.3e-05	7.76055e-05		49.875
			0				0				0				0				0				0				0				0				0				0				0				0
	50	0.000136	0.000234681		50	7.8e-05	0.000194055		50	7.7e-05	0.000132749		50	0.000108	0.000262503		50	4.6e-05	0.000144841		50	0.000134	0.000214132		50	7e-05	0.000171949		50	0.00013	0.000239729		50	3.4e-05	0.000299628		50	3.8e-05	0.00015614		50	4.1e-05	0.000147442		50	1.3e-05	7.76055e-05		50
			0				0				0				0				0				0				0				0				0				0				0				0
	50.125	0.000131	0.000226053		50.125	7.4e-05	0.000184103		50.125	7.8e-05	0.000134473		50.125	0.000105	0.000255211		50.125	4.6e-05	0.000144841		50.125	0.000141	0.000225318		50.125	6.8e-05	0.000167036		50.125	0.000118	0.0002176		50.125	3.4e-05	0.000299628		50.125	3.8e-05	0.00015614		50.125	4.2e-05	0.000151038		50.125	1.4e-05	8.35751e-05		50.125
			0				0				0				0				0				0				0				0				0				0				0				0
	50.25	0.000124	0.000213974		50.25	7e-05	0.000174152		50.25	7.5e-05	0.000129301		50.25	0.0001	0.000243058		50.25	4.4e-05	0.000138543		50.25	0.000126	0.000201348		50.25	6.5e-05	0.000159667		50.25	0.000112	0.000206535		50.25	3.3e-05	0.000290816		50.25	3.9e-05	0.000160249		50.25	4.1e-05	0.000147442		50.25	1.3e-05	7.76055e-05		50.25
			0				0				0				0				0				0				0				0				0				0				0				0
	50.375	0.000121	0.000208797		50.375	7.1e-05	0.00017664		50.375	7.3e-05	0.000125853		50.375	9.9e-05	0.000240628		50.375	4.5e-05	0.000141692		50.375	0.00012	0.00019176		50.375	6.9e-05	0.000169492		50.375	0.000123	0.00022682		50.375	3.3e-05	0.000290816		50.375	4.1e-05	0.000168466		50.375	4e-05	0.000143846		50.375	1.3e-05	7.76055e-05		50.375
			0				0				0				0				0				0				0				0				0				0				0				0
	50.5	0.000117	0.000201895		50.5	6.8e-05	0.000169176		50.5	7.6e-05	0.000131025		50.5	0.000106	0.000257642		50.5	4.6e-05	0.000144841		50.5	0.000132	0.000210936		50.5	7.3e-05	0.000179318		50.5	0.000116	0.000213912		50.5	3.6e-05	0.000317253		50.5	4.3e-05	0.000176684		50.5	4.1e-05	0.000147442		50.5	1.3e-05	7.76055e-05		50.5
			0				0				0				0				0				0				0				0				0				0				0				0
	50.625	0.000116	0.000200169		50.625	6.6e-05	0.0001642		50.625	7.4e-05	0.000127577		50.625	0.000102	0.000247919		50.625	4.5e-05	0.000141692		50.625	0.000134	0.000214132		50.625	7.3e-05	0.000179318		50.625	0.000111	0.000204691		50.625	3.7e-05	0.000326066		50.625	4e-05	0.000164357		50.625	4.1e-05	0.000147442		50.625	1.3e-05	7.76055e-05		50.625
			0				0				0				0				0				0				0				0				0				0				0				0
	50.75	0.000114	0.000196718		50.75	6.6e-05	0.0001642		50.75	7.3e-05	0.000125853		50.75	9.2e-05	0.000223614		50.75	4.7e-05	0.00014799		50.75	0.000132	0.000210936		50.75	6.2e-05	0.000152297		50.75	0.000114	0.000210224		50.75	3.6e-05	0.000317253		50.75	3.8e-05	0.00015614		50.75	4.2e-05	0.000151038		50.75	1.2e-05	7.16358e-05		50.75
			0				0				0				0				0				0				0				0				0				0				0				0
	50.875	0.000117	0.000201895		50.875	7.1e-05	0.00017664		50.875	7.5e-05	0.000129301		50.875	9.2e-05	0.000223614		50.875	4.6e-05	0.000144841		50.875	0.000139	0.000222122		50.875	6.2e-05	0.000152297		50.875	0.000103	0.000189939		50.875	3.6e-05	0.000317253		50.875	3.9e-05	0.000160249		50.875	4e-05	0.000143846		50.875	1.2e-05	7.16358e-05		50.875
			0				0				0				0				0				0				0				0				0				0				0				0
	51	0.000129	0.000222602		51	6.8e-05	0.000169176		51	7.2e-05	0.000124129		51	9.2e-05	0.000223614		51	4.4e-05	0.000138543		51	0.000132	0.000210936		51	6.7e-05	0.00016458		51	0.000103	0.000189939		51	3.3e-05	0.000290816		51	3.9e-05	0.000160249		51	3.9e-05	0.000140249		51	1.3e-05	7.76055e-05		51
			0				0				0				0				0				0				0				0				0				0				0				0
	51.125	0.000137	0.000236407		51.125	6.7e-05	0.000166688		51.125	7.1e-05	0.000122405		51.125	0.0001	0.000243058		51.125	4.4e-05	0.000138543		51.125	0.000126	0.000201348		51.125	6.7e-05	0.00016458		51.125	9.4e-05	0.000173342		51.125	3.3e-05	0.000290816		51.125	3.9e-05	0.000160249		51.125	3.9e-05	0.000140249		51.125	1.3e-05	7.76055e-05		51.125
			0				0				0				0				0				0				0				0				0				0				0				0
	51.25	0.000131	0.000226053		51.25	6.9e-05	0.000171664		51.25	7.1e-05	0.000122405		51.25	9.5e-05	0.000230905		51.25	4.4e-05	0.000138543		51.25	0.000116	0.000185368		51.25	6.4e-05	0.00015721		51.25	8.9e-05	0.000164122		51.25	3.4e-05	0.000299628		51.25	3.8e-05	0.00015614		51.25	3.9e-05	0.000140249		51.25	1.3e-05	7.76055e-05		51.25
			0				0				0				0				0				0				0				0				0				0				0				0
	51.375	0.000124	0.000213974		51.375	7e-05	0.000174152		51.375	7.1e-05	0.000122405		51.375	9.5e-05	0.000230905		51.375	4.5e-05	0.000141692		51.375	0.000127	0.000202946		51.375	6.2e-05	0.000152297		51.375	0.000104	0.000191783		51.375	3.3e-05	0.000290816		51.375	3.8e-05	0.00015614		51.375	3.8e-05	0.000136653		51.375	1.2e-05	7.16358e-05		51.375
			0				0				0				0				0				0				0				0				0				0				0				0
	51.5	0.000123	0.000212248		51.5	6.9e-05	0.000171664		51.5	7.7e-05	0.000132749		51.5	9.8e-05	0.000238197		51.5	4.6e-05	0.000144841		51.5	0.000124	0.000198152		51.5	5.7e-05	0.000140015		51.5	8.8e-05	0.000162278		51.5	3.4e-05	0.000299628		51.5	3.9e-05	0.000160249		51.5	3.7e-05	0.000133057		51.5	1.2e-05	7.16358e-05		51.5
			0				0				0				0				0				0				0				0				0				0				0				0
	51.625	0.00012	0.000207071		51.625	6.3e-05	0.000156737		51.625	7.3e-05	0.000125853		51.625	9.5e-05	0.000230905		51.625	4.4e-05	0.000138543		51.625	0.000131	0.000209338		51.625	6.7e-05	0.00016458		51.625	9.5e-05	0.000175186		51.625	3.3e-05	0.000290816		51.625	3.8e-05	0.00015614		51.625	3.7e-05	0.000133057		51.625	1.2e-05	7.16358e-05		51.625
			0				0				0				0				0				0				0				0				0				0				0				0
	51.75	0.000111	0.000191541		51.75	6.5e-05	0.000161712		51.75	7.2e-05	0.000124129		51.75	9e-05	0.000218752		51.75	4.4e-05	0.000138543		51.75	0.000124	0.000198152		51.75	6e-05	0.000147385		51.75	0.000118	0.0002176		51.75	3.2e-05	0.000282003		51.75	3.8e-05	0.00015614		51.75	3.7e-05	0.000133057		51.75	1.3e-05	7.76055e-05		51.75
			0				0				0				0				0				0				0				0				0				0				0				0
	51.875	0.000117	0.000201895		51.875	6.5e-05	0.000161712		51.875	7.4e-05	0.000127577		51.875	9.4e-05	0.000228475		51.875	4.4e-05	0.000138543		51.875	0.000115	0.00018377		51.875	5.8e-05	0.000142472		51.875	0.000114	0.000210224		51.875	3.3e-05	0.000290816		51.875	3.7e-05	0.000152031		51.875	3.5e-05	0.000125865		51.875	1.3e-05	7.76055e-05		51.875
			0				0				0				0				0				0				0				0				0				0				0				0
	52	0.00013	0.000224327		52	6.5e-05	0.000161712		52	7.4e-05	0.000127577		52	9.8e-05	0.000238197		52	4.4e-05	0.000138543		52	0.000125	0.00019975		52	6.1e-05	0.000149841		52	0.000108	0.000199159		52	3.4e-05	0.000299628		52	3.7e-05	0.000152031		52	3.4e-05	0.000122269		52	1.2e-05	7.16358e-05		52
			0				0				0				0				0				0				0				0				0				0				0				0
	52.125	0.000123	0.000212248		52.125	5.8e-05	0.000144297		52.125	7.4e-05	0.000127577		52.125	8.6e-05	0.00020903		52.125	4.2e-05	0.000132246		52.125	0.000123	0.000196554		52.125	6.3e-05	0.000154754		52.125	0.000107	0.000197315		52.125	3.4e-05	0.000299628		52.125	3.6e-05	0.000147922		52.125	3.6e-05	0.000129461		52.125	1.1e-05	6.56662e-05		52.125
			0				0				0				0				0				0				0				0				0				0				0				0
	52.25	0.000122	0.000210523		52.25	5.9e-05	0.000146785		52.25	7e-05	0.000120681		52.25	8.6e-05	0.00020903		52.25	4e-05	0.000125949		52.25	0.000111	0.000177378		52.25	5.8e-05	0.000142472		52.25	9.2e-05	0.000169654		52.25	3.3e-05	0.000290816		52.25	3.6e-05	0.000147922		52.25	3.9e-05	0.000140249		52.25	1.1e-05	6.56662e-05		52.25
			0				0				0				0				0				0				0				0				0				0				0				0
	52.375	0.000117	0.000201895		52.375	6.3e-05	0.000156737		52.375	7.1e-05	0.000122405		52.375	9.5e-05	0.000230905		52.375	4.1e-05	0.000129097		52.375	0.000111	0.000177378		52.375	5.8e-05	0.000142472		52.375	0.000101	0.000186251		52.375	3.3e-05	0.000290816		52.375	3.7e-05	0.000152031		52.375	3.8e-05	0.000136653		52.375	1.2e-05	7.16358e-05		52.375
			0				0				0				0				0				0				0				0				0				0				0				0
	52.5	0.000113	0.000194992		52.5	6e-05	0.000149273		52.5	7.3e-05	0.000125853		52.5	9.7e-05	0.000235767		52.5	4.4e-05	0.000138543		52.5	0.000119	0.000190162		52.5	6e-05	0.000147385		52.5	0.000113	0.000208379		52.5	3.2e-05	0.000282003		52.5	3.8e-05	0.00015614		52.5	3.8e-05	0.000136653		52.5	1.2e-05	7.16358e-05		52.5
			0				0				0				0				0				0				0				0				0				0				0				0
	52.625	0.000114	0.000196718		52.625	6.4e-05	0.000159225		52.625	7.1e-05	0.000122405		52.625	9.7e-05	0.000235767		52.625	4.3e-05	0.000135395		52.625	0.000123	0.000196554		52.625	6.1e-05	0.000149841		52.625	0.000102	0.000188095		52.625	3e-05	0.000264378		52.625	3.8e-05	0.00015614		52.625	3.9e-05	0.000140249		52.625	1.2e-05	7.16358e-05		52.625
			0				0				0				0				0				0				0				0				0				0				0				0
	52.75	0.000119	0.000205346		52.75	6.5e-05	0.000161712		52.75	6.8e-05	0.000117233		52.75	9e-05	0.000218752		52.75	3.9e-05	0.0001228		52.75	0.000124	0.000198152		52.75	5.8e-05	0.000142472		52.75	0.000101	0.000186251		52.75	3e-05	0.000264378		52.75	3.6e-05	0.000147922		52.75	3.8e-05	0.000136653		52.75	1.2e-05	7.16358e-05		52.75
			0				0				0				0				0				0				0				0				0				0				0				0
	52.875	0.000118	0.00020362		52.875	5.8e-05	0.000144297		52.875	7.3e-05	0.000125853		52.875	9e-05	0.000218752		52.875	4e-05	0.000125949		52.875	0.000114	0.000182172		52.875	6.2e-05	0.000152297		52.875	0.000104	0.000191783		52.875	3e-05	0.000264378		52.875	3.7e-05	0.000152031		52.875	3.7e-05	0.000133057		52.875	1.2e-05	7.16358e-05		52.875
			0				0				0				0				0				0				0				0				0				0				0				0
	53	0.000127	0.000219151		53	6.1e-05	0.000151761		53	7e-05	0.000120681		53	8.8e-05	0.000213891		53	4.3e-05	0.000135395		53	0.000116	0.000185368		53	6.2e-05	0.000152297		53	0.000109	0.000201003		53	3e-05	0.000264378		53	3.7e-05	0.000152031		53	3.8e-05	0.000136653		53	1.2e-05	7.16358e-05		53
			0				0				0				0				0				0				0				0				0				0				0				0
	53.125	0.000114	0.000196718		53.125	5.6e-05	0.000139322		53.125	6.3e-05	0.000108613		53.125	8.6e-05	0.00020903		53.125	4.3e-05	0.000135395		53.125	0.000107	0.000170986		53.125	6.1e-05	0.000149841		53.125	0.000105	0.000193627		53.125	2.7e-05	0.00023794		53.125	3.7e-05	0.000152031		53.125	3.8e-05	0.000136653		53.125	1.2e-05	7.16358e-05		53.125
			0				0				0				0				0				0				0				0				0				0				0				0
	53.25	0.000104	0.000179462		53.25	5.5e-05	0.000136834		53.25	6.3e-05	0.000108613		53.25	8.5e-05	0.0002066		53.25	4.2e-05	0.000132246		53.25	0.00011	0.00017578		53.25	6.1e-05	0.000149841		53.25	9e-05	0.000165966		53.25	3.1e-05	0.00027319		53.25	3.6e-05	0.000147922		53.25	3.7e-05	0.000133057		53.25	1.2e-05	7.16358e-05		53.25
			0				0				0				0				0				0				0				0				0				0				0				0
	53.375	0.000108	0.000186364		53.375	5.8e-05	0.000144297		53.375	6.8e-05	0.000117233		53.375	9.2e-05	0.000223614		53.375	4.3e-05	0.000135395		53.375	0.000118	0.000188564		53.375	5.8e-05	0.000142472		53.375	9.5e-05	0.000175186		53.375	3.3e-05	0.000290816		53.375	3.5e-05	0.000143813		53.375	3.6e-05	0.000129461		53.375	1.2e-05	7.16358e-05		53.375
			0				0				0				0				0				0				0				0				0				0				0				0
	53.5	0.000106	0.000182913		53.5	6.2e-05	0.000154249		53.5	6.6e-05	0.000113785		53.5	9.4e-05	0.000228475		53.5	4.3e-05	0.000135395		53.5	0.000101	0.000161398		53.5	5.2e-05	0.000127733		53.5	9.3e-05	0.000171498		53.5	3e-05	0.000264378		53.5	3.6e-05	0.000147922		53.5	3.7e-05	0.000133057		53.5	1.1e-05	6.56662e-05		53.5
			0				0				0				0				0				0				0				0				0				0				0				0
	53.625	0.000111	0.000191541		53.625	6.3e-05	0.000156737		53.625	6.8e-05	0.000117233		53.625	9.1e-05	0.000221183		53.625	4.1e-05	0.000129097		53.625	0.000101	0.000161398		53.625	5.2e-05	0.000127733		53.625	9.3e-05	0.000171498		53.625	3.1e-05	0.00027319		53.625	3.6e-05	0.000147922		53.625	3.6e-05	0.000129461		53.625	1e-05	5.96965e-05		53.625
			0				0				0				0				0				0				0				0				0				0				0				0
	53.75	0.00011	0.000189816		53.75	6.1e-05	0.000151761		53.75	7.1e-05	0.000122405		53.75	8.6e-05	0.00020903		53.75	4e-05	0.000125949		53.75	0.000101	0.000161398		53.75	5.9e-05	0.000144928		53.75	8.5e-05	0.000156746		53.75	3.1e-05	0.00027319		53.75	3.5e-05	0.000143813		53.75	3.7e-05	0.000133057		53.75	1.1e-05	6.56662e-05		53.75
			0				0				0				0				0				0				0				0				0				0				0				0
	53.875	0.00011	0.000189816		53.875	5.9e-05	0.000146785		53.875	6.6e-05	0.000113785		53.875	8.9e-05	0.000216322		53.875	4.1e-05	0.000129097		53.875	0.000114	0.000182172		53.875	5.3e-05	0.00013019		53.875	9.1e-05	0.00016781		53.875	2.9e-05	0.000255565		53.875	3.5e-05	0.000143813		53.875	3.7e-05	0.000133057		53.875	1.1e-05	6.56662e-05		53.875
			0				0				0				0				0				0				0				0				0				0				0				0
	54	0.000119	0.000205346		54	6e-05	0.000149273		54	6.6e-05	0.000113785		54	8.7e-05	0.000211461		54	4.1e-05	0.000129097		54	0.000117	0.000186966		54	5.3e-05	0.00013019		54	9.3e-05	0.000171498		54	2.7e-05	0.00023794		54	3.6e-05	0.000147922		54	3.7e-05	0.000133057		54	1.1e-05	6.56662e-05		54
			0				0				0				0				0				0				0				0				0				0				0				0
	54.125	0.000121	0.000208797		54.125	5.9e-05	0.000146785		54.125	6.1e-05	0.000105165		54.125	8.9e-05	0.000216322		54.125	4e-05	0.000125949		54.125	0.000107	0.000170986		54.125	5.1e-05	0.000125277		54.125	9.3e-05	0.000171498		54.125	2.7e-05	0.00023794		54.125	3.5e-05	0.000143813		54.125	3.8e-05	0.000136653		54.125	1.1e-05	6.56662e-05		54.125
			0				0				0				0				0				0				0				0				0				0				0				0
	54.25	0.000108	0.000186364		54.25	6.1e-05	0.000151761		54.25	6.5e-05	0.000112061		54.25	9.2e-05	0.000223614		54.25	3.9e-05	0.0001228		54.25	0.0001	0.0001598		54.25	4.8e-05	0.000117908		54.25	9e-05	0.000165966		54.25	2.8e-05	0.000246753		54.25	3.5e-05	0.000143813		54.25	3.7e-05	0.000133057		54.25	1.1e-05	6.56662e-05		54.25
			0				0				0				0				0				0				0				0				0				0				0				0
	54.375	0.000113	0.000194992		54.375	6e-05	0.000149273		54.375	7e-05	0.000120681		54.375	9.6e-05	0.000233336		54.375	4e-05	0.000125949		54.375	9.8e-05	0.000156604		54.375	5.4e-05	0.000132646		54.375	9.9e-05	0.000182563		54.375	2.9e-05	0.000255565		54.375	3.5e-05	0.000143813		54.375	3.4e-05	0.000122269		54.375	1.1e-05	6.56662e-05		54.375
			0				0				0				0				0				0				0				0				0				0				0				0
	54.5	0.000113	0.000194992		54.5	5.7e-05	0.000141809		54.5	6.7e-05	0.000115509		54.5	8.7e-05	0.000211461		54.5	4.2e-05	0.000132246		54.5	0.000102	0.000162996		54.5	5.3e-05	0.00013019		54.5	9.6e-05	0.00017703		54.5	3e-05	0.000264378		54.5	3.5e-05	0.000143813		54.5	3.4e-05	0.000122269		54.5	1.1e-05	6.56662e-05		54.5
			0				0				0				0				0				0				0				0				0				0				0				0
	54.625	0.000108	0.000186364		54.625	5.5e-05	0.000136834		54.625	6.5e-05	0.000112061		54.625	9e-05	0.000218752		54.625	4.2e-05	0.000132246		54.625	0.000108	0.000172584		54.625	5.4e-05	0.000132646		54.625	8.5e-05	0.000156746		54.625	2.9e-05	0.000255565		54.625	3.6e-05	0.000147922		54.625	3.4e-05	0.000122269		54.625	1e-05	5.96965e-05		54.625
			0				0				0				0				0				0				0				0				0				0				0				0
	54.75	0.000101	0.000174285		54.75	5.4e-05	0.000134346		54.75	6.6e-05	0.000113785		54.75	8.7e-05	0.000211461		54.75	4.1e-05	0.000129097		54.75	0.000112	0.000178976		54.75	5.2e-05	0.000127733		54.75	8.6e-05	0.00015859		54.75	2.8e-05	0.000246753		54.75	3.4e-05	0.000139704		54.75	3.3e-05	0.000118673		54.75	1e-05	5.96965e-05		54.75
			0				0				0				0				0				0				0				0				0				0				0				0
	54.875	0.000106	0.000182913		54.875	5.3e-05	0.000131858		54.875	6.4e-05	0.000110337		54.875	8.7e-05	0.000211461		54.875	3.9e-05	0.0001228		54.875	0.0001	0.0001598		54.875	5.3e-05	0.00013019		54.875	8.8e-05	0.000162278		54.875	2.8e-05	0.000246753		54.875	3.5e-05	0.000143813		54.875	3.5e-05	0.000125865		54.875	1e-05	5.96965e-05		54.875
			0				0				0				0				0				0				0				0				0				0				0				0
	55	0.000109	0.00018809		55	5.1e-05	0.000126882		55	6.4e-05	0.000110337		55	8.3e-05	0.000201738		55	3.7e-05	0.000116502		55	9.8e-05	0.000156604		55	5.4e-05	0.000132646		55	9.3e-05	0.000171498		55	2.9e-05	0.000255565		55	3.5e-05	0.000143813		55	3.5e-05	0.000125865		55	1e-05	5.96965e-05		55
			0				0				0				0				0				0				0				0				0				0				0				0
	55.125	0.000101	0.000174285		55.125	5.1e-05	0.000126882		55.125	6.6e-05	0.000113785		55.125	8e-05	0.000194447		55.125	4e-05	0.000125949		55.125	0.000107	0.000170986		55.125	5.3e-05	0.00013019		55.125	9.9e-05	0.000182563		55.125	2.9e-05	0.000255565		55.125	3.5e-05	0.000143813		55.125	3.4e-05	0.000122269		55.125	1e-05	5.96965e-05		55.125
			0				0				0				0				0				0				0				0				0				0				0				0
	55.25	0.000103	0.000177736		55.25	5.1e-05	0.000126882		55.25	6e-05	0.000103441		55.25	8.2e-05	0.000199308		55.25	4e-05	0.000125949		55.25	9.8e-05	0.000156604		55.25	5.3e-05	0.00013019		55.25	9.7e-05	0.000178874		55.25	2.9e-05	0.000255565		55.25	3.5e-05	0.000143813		55.25	3.3e-05	0.000118673		55.25	1e-05	5.96965e-05		55.25
			0				0				0				0				0				0				0				0				0				0				0				0
	55.375	0.000118	0.00020362		55.375	5.4e-05	0.000134346		55.375	5.9e-05	0.000101717		55.375	8e-05	0.000194447		55.375	3.8e-05	0.000119651		55.375	8.9e-05	0.000142222		55.375	5.4e-05	0.000132646		55.375	8.6e-05	0.00015859		55.375	3.2e-05	0.000282003		55.375	3.3e-05	0.000135595		55.375	3.3e-05	0.000118673		55.375	1e-05	5.96965e-05		55.375
			0				0				0				0				0				0				0				0				0				0				0				0
	55.5	0.000104	0.000179462		55.5	5.1e-05	0.000126882		55.5	5.8e-05	9.99928e-05		55.5	8.1e-05	0.000196877		55.5	3.7e-05	0.000116502		55.5	8.8e-05	0.000140624		55.5	5.7e-05	0.000140015		55.5	7.5e-05	0.000138305		55.5	2.9e-05	0.000255565		55.5	3.3e-05	0.000135595		55.5	3.2e-05	0.000115076		55.5	1e-05	5.96965e-05		55.5
			0				0				0				0				0				0				0				0				0				0				0				0
	55.625	0.000104	0.000179462		55.625	5.2e-05	0.00012937		55.625	6.1e-05	0.000105165		55.625	8.1e-05	0.000196877		55.625	3.8e-05	0.000119651		55.625	9.3e-05	0.000148614		55.625	4.9e-05	0.000120364		55.625	8.4e-05	0.000154902		55.625	2.5e-05	0.000220315		55.625	3.4e-05	0.000139704		55.625	3.2e-05	0.000115076		55.625	1e-05	5.96965e-05		55.625
			0				0				0				0				0				0				0				0				0				0				0				0
	55.75	0.00011	0.000189816		55.75	5.5e-05	0.000136834		55.75	6.3e-05	0.000108613		55.75	8.2e-05	0.000199308		55.75	3.7e-05	0.000116502		55.75	9.5e-05	0.00015181		55.75	4.8e-05	0.000117908		55.75	8.6e-05	0.00015859		55.75	2.5e-05	0.000220315		55.75	3.6e-05	0.000147922		55.75	3.3e-05	0.000118673		55.75	1e-05	5.96965e-05		55.75
			0				0				0				0				0				0				0				0				0				0				0				0
	55.875	0.000106	0.000182913		55.875	5.3e-05	0.000131858		55.875	6.5e-05	0.000112061		55.875	8.4e-05	0.000204169		55.875	3.6e-05	0.000113354		55.875	9.3e-05	0.000148614		55.875	5.2e-05	0.000127733		55.875	9e-05	0.000165966		55.875	2.7e-05	0.00023794		55.875	3.6e-05	0.000147922		55.875	3.5e-05	0.000125865		55.875	1e-05	5.96965e-05		55.875
			0				0				0				0				0				0				0				0				0				0				0				0
	56	0.000107	0.000184639		56	4.8e-05	0.000119418		56	6.1e-05	0.000105165		56	7.3e-05	0.000177433		56	3.6e-05	0.000113354		56	8.9e-05	0.000142222		56	5.2e-05	0.000127733		56	8.8e-05	0.000162278		56	2.8e-05	0.000246753		56	3.4e-05	0.000139704		56	3.3e-05	0.000118673		56	1e-05	5.96965e-05		56
			0				0				0				0				0				0				0				0				0				0				0				0
	56.125	0.000112	0.000193267		56.125	4.9e-05	0.000121906		56.125	5.5e-05	9.48207e-05		56.125	8.2e-05	0.000199308		56.125	3.7e-05	0.000116502		56.125	8.8e-05	0.000140624		56.125	5e-05	0.000122821		56.125	8.3e-05	0.000153057		56.125	3.1e-05	0.00027319		56.125	3.3e-05	0.000135595		56.125	3.3e-05	0.000118673		56.125	1e-05	5.96965e-05		56.125
			0				0				0				0				0				0				0				0				0				0				0				0
	56.25	0.000102	0.000176011		56.25	4.5e-05	0.000111955		56.25	5.9e-05	0.000101717		56.25	7.7e-05	0.000187155		56.25	3.9e-05	0.0001228		56.25	9.1e-05	0.000145418		56.25	4.7e-05	0.000115451		56.25	7.5e-05	0.000138305		56.25	2.9e-05	0.000255565		56.25	3.3e-05	0.000135595		56.25	3.4e-05	0.000122269		56.25	1e-05	5.96965e-05		56.25
			0				0				0				0				0				0				0				0				0				0				0				0
	56.375	9.5e-05	0.000163932		56.375	5e-05	0.000124394		56.375	5.5e-05	9.48207e-05		56.375	7e-05	0.000170141		56.375	3.8e-05	0.000119651		56.375	9.2e-05	0.000147016		56.375	4.5e-05	0.000110538		56.375	7.9e-05	0.000145681		56.375	2.8e-05	0.000246753		56.375	3.4e-05	0.000139704		56.375	3.3e-05	0.000118673		56.375	1e-05	5.96965e-05		56.375
			0				0				0				0				0				0				0				0				0				0				0				0
	56.5	0.000106	0.000182913		56.5	5.5e-05	0.000136834		56.5	5.6e-05	9.65447e-05		56.5	7.9e-05	0.000192016		56.5	3.6e-05	0.000113354		56.5	8.2e-05	0.000131036		56.5	4.5e-05	0.000110538		56.5	6.9e-05	0.000127241		56.5	2.7e-05	0.00023794		56.5	3.5e-05	0.000143813		56.5	3.3e-05	0.000118673		56.5	1e-05	5.96965e-05		56.5
			0				0				0				0				0				0				0				0				0				0				0				0
	56.625	0.000108	0.000186364		56.625	5.3e-05	0.000131858		56.625	6.1e-05	0.000105165		56.625	8.5e-05	0.0002066		56.625	3.5e-05	0.000110205		56.625	8.2e-05	0.000131036		56.625	4.4e-05	0.000108082		56.625	7.4e-05	0.000136461		56.625	2.9e-05	0.000255565		56.625	3.4e-05	0.000139704		56.625	3.3e-05	0.000118673		56.625	1e-05	5.96965e-05		56.625
			0				0				0				0				0				0				0				0				0				0				0				0
	56.75	9.8e-05	0.000169108		56.75	5.2e-05	0.00012937		56.75	6e-05	0.000103441		56.75	8.6e-05	0.00020903		56.75	3.5e-05	0.000110205		56.75	8.7e-05	0.000139026		56.75	4.8e-05	0.000117908		56.75	7.9e-05	0.000145681		56.75	2.8e-05	0.000246753		56.75	3.2e-05	0.000131486		56.75	3.1e-05	0.00011148		56.75	1e-05	5.96965e-05		56.75
			0				0				0				0				0				0				0				0				0				0				0				0
	56.875	9.2e-05	0.000158755		56.875	4.9e-05	0.000121906		56.875	5.3e-05	9.13727e-05		56.875	8.2e-05	0.000199308		56.875	3.4e-05	0.000107056		56.875	8.8e-05	0.000140624		56.875	5e-05	0.000122821		56.875	7.6e-05	0.000140149		56.875	2.6e-05	0.000229127		56.875	3.1e-05	0.000127377		56.875	3.1e-05	0.00011148		56.875	1e-05	5.96965e-05		56.875
			0				0				0				0				0				0				0				0				0				0				0				0
	57	9.3e-05	0.00016048		57	4.6e-05	0.000114443		57	5.4e-05	9.30967e-05		57	7.5e-05	0.000182294		57	3.3e-05	0.000103908		57	9.8e-05	0.000156604		57	5.3e-05	0.00013019		57	7.2e-05	0.000132773		57	2.7e-05	0.00023794		57	3.2e-05	0.000131486		57	3.1e-05	0.00011148		57	1e-05	5.96965e-05		57
			0				0				0				0				0				0				0				0				0				0				0				0
	57.125	8.7e-05	0.000150127		57.125	4.8e-05	0.000119418		57.125	5.2e-05	8.96487e-05		57.125	7.6e-05	0.000184724		57.125	3.3e-05	0.000103908		57.125	9.6e-05	0.000153408		57.125	5.1e-05	0.000125277		57.125	8.4e-05	0.000154902		57.125	2.6e-05	0.000229127		57.125	3.3e-05	0.000135595		57.125	3.2e-05	0.000115076		57.125	9e-06	5.37269e-05		57.125
			0				0				0				0				0				0				0				0				0				0				0				0
	57.25	8.7e-05	0.000150127		57.25	4.9e-05	0.000121906		57.25	5.1e-05	8.79247e-05		57.25	7.3e-05	0.000177433		57.25	3.4e-05	0.000107056		57.25	9.6e-05	0.000153408		57.25	4.9e-05	0.000120364		57.25	9e-05	0.000165966		57.25	2.6e-05	0.000229127		57.25	3.1e-05	0.000127377		57.25	3.3e-05	0.000118673		57.25	9e-06	5.37269e-05		57.25
			0				0				0				0				0				0				0				0				0				0				0				0
	57.375	0.000105	0.000181188		57.375	4.6e-05	0.000114443		57.375	5.5e-05	9.48207e-05		57.375	7.4e-05	0.000179863		57.375	3.3e-05	0.000103908		57.375	9.3e-05	0.000148614		57.375	4.6e-05	0.000112995		57.375	8.6e-05	0.00015859		57.375	2.6e-05	0.000229127		57.375	3e-05	0.000123268		57.375	3.3e-05	0.000118673		57.375	1e-05	5.96965e-05		57.375
			0				0				0				0				0				0				0				0				0				0				0				0
	57.5	9.6e-05	0.000165657		57.5	4.6e-05	0.000114443		57.5	5.7e-05	9.82687e-05		57.5	6.9e-05	0.00016771		57.5	3.2e-05	0.000100759		57.5	9.2e-05	0.000147016		57.5	4.9e-05	0.000120364		57.5	7.5e-05	0.000138305		57.5	2.6e-05	0.000229127		57.5	3e-05	0.000123268		57.5	3e-05	0.000107884		57.5	1e-05	5.96965e-05		57.5
			0				0				0				0				0				0				0				0				0				0				0				0
	57.625	8.4e-05	0.00014495		57.625	4.8e-05	0.000119418		57.625	5.5e-05	9.48207e-05		57.625	6.3e-05	0.000153127		57.625	3.3e-05	0.000103908		57.625	8.9e-05	0.000142222		57.625	4.9e-05	0.000120364		57.625	8.5e-05	0.000156746		57.625	2.5e-05	0.000220315		57.625	3e-05	0.000123268		57.625	3e-05	0.000107884		57.625	9e-06	5.37269e-05		57.625
			0				0				0				0				0				0				0				0				0				0				0				0
	57.75	8.6e-05	0.000148401		57.75	4.8e-05	0.000119418		57.75	5.6e-05	9.65447e-05		57.75	7e-05	0.000170141		57.75	3.4e-05	0.000107056		57.75	8.4e-05	0.000134232		57.75	4.4e-05	0.000108082		57.75	8.6e-05	0.00015859		57.75	2.5e-05	0.000220315		57.75	3.1e-05	0.000127377		57.75	3.2e-05	0.000115076		57.75	9e-06	5.37269e-05		57.75
			0				0				0				0				0				0				0				0				0				0				0				0
	57.875	8.9e-05	0.000153578		57.875	4.4e-05	0.000109467		57.875	5.2e-05	8.96487e-05		57.875	7.2e-05	0.000175002		57.875	3.4e-05	0.000107056		57.875	8.8e-05	0.000140624		57.875	4.5e-05	0.000110538		57.875	8.4e-05	0.000154902		57.875	2.4e-05	0.000211502		57.875	3.2e-05	0.000131486		57.875	3.1e-05	0.00011148		57.875	9e-06	5.37269e-05		57.875
			0				0				0				0				0				0				0				0				0				0				0				0
	58	9.5e-05	0.000163932		58	4.3e-05	0.000106979		58	5e-05	8.62007e-05		58	6.6e-05	0.000160418		58	3.3e-05	0.000103908		58	8.2e-05	0.000131036		58	4.4e-05	0.000108082		58	7.6e-05	0.000140149		58	2.4e-05	0.000211502		58	3.1e-05	0.000127377		58	3e-05	0.000107884		58	9e-06	5.37269e-05		58
			0				0				0				0				0				0				0				0				0				0				0				0
	58.125	9e-05	0.000155304		58.125	4.4e-05	0.000109467		58.125	5.1e-05	8.79247e-05		58.125	6.7e-05	0.000162849		58.125	3.1e-05	9.76101e-05		58.125	8e-05	0.00012784		58.125	3.9e-05	9.58e-05		58.125	8.3e-05	0.000153057		58.125	2.2e-05	0.000193877		58.125	3.1e-05	0.000127377		58.125	3e-05	0.000107884		58.125	9e-06	5.37269e-05		58.125
			0				0				0				0				0				0				0				0				0				0				0				0
	58.25	8.5e-05	0.000146676		58.25	4.5e-05	0.000111955		58.25	5.3e-05	9.13727e-05		58.25	6.6e-05	0.000160418		58.25	3.3e-05	0.000103908		58.25	8.5e-05	0.00013583		58.25	4.3e-05	0.000105626		58.25	7.8e-05	0.000143837		58.25	2.3e-05	0.00020269		58.25	3.1e-05	0.000127377		58.25	3e-05	0.000107884		58.25	9e-06	5.37269e-05		58.25
			0				0				0				0				0				0				0				0				0				0				0				0
	58.375	8.6e-05	0.000148401		58.375	4.7e-05	0.000116931		58.375	5.3e-05	9.13727e-05		58.375	6.7e-05	0.000162849		58.375	3.3e-05	0.000103908		58.375	8.5e-05	0.00013583		58.375	4.3e-05	0.000105626		58.375	7.4e-05	0.000136461		58.375	2.5e-05	0.000220315		58.375	3.2e-05	0.000131486		58.375	3e-05	0.000107884		58.375	9e-06	5.37269e-05		58.375
			0				0				0				0				0				0				0				0				0				0				0				0
	58.5	9.2e-05	0.000158755		58.5	4.9e-05	0.000121906		58.5	5.5e-05	9.48207e-05		58.5	6.9e-05	0.00016771		58.5	3.3e-05	0.000103908		58.5	7.7e-05	0.000123046		58.5	4.2e-05	0.000103169		58.5	7.7e-05	0.000141993		58.5	2.6e-05	0.000229127		58.5	3.2e-05	0.000131486		58.5	2.9e-05	0.000104288		58.5	9e-06	5.37269e-05		58.5
			0				0				0				0				0				0				0				0				0				0				0				0
	58.625	9.4e-05	0.000162206		58.625	4.5e-05	0.000111955		58.625	5.2e-05	8.96487e-05		58.625	6.5e-05	0.000157988		58.625	3.4e-05	0.000107056		58.625	7.6e-05	0.000121448		58.625	4.5e-05	0.000110538		58.625	7.9e-05	0.000145681		58.625	2.5e-05	0.000220315		58.625	3.1e-05	0.000127377		58.625	3e-05	0.000107884		58.625	9e-06	5.37269e-05		58.625
			0				0				0				0				0				0				0				0				0				0				0				0
	58.75	8.9e-05	0.000153578		58.75	4.5e-05	0.000111955		58.75	4.6e-05	7.93046e-05		58.75	6.4e-05	0.000155557		58.75	3.4e-05	0.000107056		58.75	8e-05	0.00012784		58.75	4.6e-05	0.000112995		58.75	7.5e-05	0.000138305		58.75	2.4e-05	0.000211502		58.75	3e-05	0.000123268		58.75	3e-05	0.000107884		58.75	9e-06	5.37269e-05		58.75
			0				0				0				0				0				0				0				0				0				0				0				0
	58.875	8.6e-05	0.000148401		58.875	4.6e-05	0.000114443		58.875	4.9e-05	8.44766e-05		58.875	6.7e-05	0.000162849		58.875	3.2e-05	0.000100759		58.875	8.7e-05	0.000139026		58.875	4e-05	9.82564e-05		58.875	7.5e-05	0.000138305		58.875	2.4e-05	0.000211502		58.875	3e-05	0.000123268		58.875	3e-05	0.000107884		58.875	9e-06	5.37269e-05		58.875
			0				0				0				0				0				0				0				0				0				0				0				0
	59	8.2e-05	0.000141499		59	4.6e-05	0.000114443		59	5.2e-05	8.96487e-05		59	6.8e-05	0.00016528		59	3e-05	9.44614e-05		59	8.4e-05	0.000134232		59	4e-05	9.82564e-05		59	7.9e-05	0.000145681		59	2.4e-05	0.000211502		59	3.1e-05	0.000127377		59	3e-05	0.000107884		59	9e-06	5.37269e-05		59
			0				0				0				0				0				0				0				0				0				0				0				0
	59.125	8.8e-05	0.000151852		59.125	4.8e-05	0.000119418		59.125	5.1e-05	8.79247e-05		59.125	6.3e-05	0.000153127		59.125	3e-05	9.44614e-05		59.125	8.2e-05	0.000131036		59.125	4.3e-05	0.000105626		59.125	7.4e-05	0.000136461		59.125	2.5e-05	0.000220315		59.125	3.2e-05	0.000131486		59.125	3e-05	0.000107884		59.125	9e-06	5.37269e-05		59.125
			0				0				0				0				0				0				0				0				0				0				0				0
	59.25	9.1e-05	0.000157029		59.25	4.4e-05	0.000109467		59.25	5e-05	8.62007e-05		59.25	6.3e-05	0.000153127		59.25	3e-05	9.44614e-05		59.25	8.3e-05	0.000132634		59.25	4.5e-05	0.000110538		59.25	7e-05	0.000129085		59.25	2.4e-05	0.000211502		59.25	3.2e-05	0.000131486		59.25	3e-05	0.000107884		59.25	8e-06	4.77572e-05		59.25
			0				0				0				0				0				0				0				0				0				0				0				0
	59.375	8.6e-05	0.000148401		59.375	4.4e-05	0.000109467		59.375	4.8e-05	8.27526e-05		59.375	6.4e-05	0.000155557		59.375	3e-05	9.44614e-05		59.375	8.1e-05	0.000129438		59.375	4.2e-05	0.000103169		59.375	7.5e-05	0.000138305		59.375	2.3e-05	0.00020269		59.375	3.1e-05	0.000127377		59.375	3e-05	0.000107884		59.375	9e-06	5.37269e-05		59.375
			0				0				0				0				0				0				0				0				0				0				0				0
	59.5	8e-05	0.000138048		59.5	4.4e-05	0.000109467		59.5	4.8e-05	8.27526e-05		59.5	6.4e-05	0.000155557		59.5	3.1e-05	9.76101e-05		59.5	7.9e-05	0.000126242		59.5	4.1e-05	0.000100713		59.5	7.4e-05	0.000136461		59.5	2.4e-05	0.000211502		59.5	2.9e-05	0.000119159		59.5	2.9e-05	0.000104288		59.5	9e-06	5.37269e-05		59.5
			0				0				0				0				0				0				0				0				0				0				0				0
	59.625	8.8e-05	0.000151852		59.625	4.2e-05	0.000104491		59.625	4.6e-05	7.93046e-05		59.625	6.5e-05	0.000157988		59.625	3e-05	9.44614e-05		59.625	8e-05	0.00012784		59.625	4.1e-05	0.000100713		59.625	6.9e-05	0.000127241		59.625	2.4e-05	0.000211502		59.625	2.9e-05	0.000119159		59.625	2.9e-05	0.000104288		59.625	9e-06	5.37269e-05		59.625
			0				0				0				0				0				0				0				0				0				0				0				0
	59.75	8.3e-05	0.000143224		59.75	4.5e-05	0.000111955		59.75	4.6e-05	7.93046e-05		59.75	6.6e-05	0.000160418		59.75	2.9e-05	9.13127e-05		59.75	7.6e-05	0.000121448		59.75	4.1e-05	0.000100713		59.75	6.6e-05	0.000121708		59.75	2.4e-05	0.000211502		59.75	3e-05	0.000123268		59.75	3e-05	0.000107884		59.75	9e-06	5.37269e-05		59.75
			0				0				0				0				0				0				0				0				0				0				0				0
	59.875	9.1e-05	0.000157029		59.875	4.4e-05	0.000109467		59.875	4.6e-05	7.93046e-05		59.875	6.1e-05	0.000148266		59.875	3.1e-05	9.76101e-05		59.875	7.5e-05	0.00011985		59.875	4.4e-05	0.000108082		59.875	7e-05	0.000129085		59.875	2.3e-05	0.00020269		59.875	3.2e-05	0.000131486		59.875	4.2e-05	0.000151038		59.875	1.4e-05	8.35751e-05		59.875
			0				0				0				0				0				0				0				0				0				0				0				0
	60	0.000126	0.000217425		60	4.7e-05	0.000116931		60	4.8e-05	8.27526e-05		60	6.8e-05	0.00016528		60	3.1e-05	9.76101e-05		60	7.9e-05	0.000126242		60	4.1e-05	0.000100713		60	6.9e-05	0.000127241		60	2.2e-05	0.000193877		60	3.4e-05	0.000139704		60	5.4e-05	0.000194192		60	1.8e-05	0.000107454		60
			0				0				0				0				0				0				0				0				0				0				0				0
	60.125	9.6e-05	0.000165657		60.125	4.1e-05	0.000102003		60.125	5e-05	8.62007e-05		60.125	7e-05	0.000170141		60.125	3e-05	9.44614e-05		60.125	8e-05	0.00012784		60.125	4.1e-05	0.000100713		60.125	7.1e-05	0.000130929		60.125	2e-05	0.000176252		60.125	3e-05	0.000123268		60.125	4.2e-05	0.000151038		60.125	1.3e-05	7.76055e-05		60.125
			0				0				0				0				0				0				0				0				0				0				0				0
	60.25	7.6e-05	0.000131145		60.25	4.1e-05	0.000102003		60.25	5.1e-05	8.79247e-05		60.25	6.5e-05	0.000157988		60.25	2.8e-05	8.8164e-05		60.25	7.9e-05	0.000126242		60.25	4.3e-05	0.000105626		60.25	7.1e-05	0.000130929		60.25	1.9e-05	0.000167439		60.25	2.9e-05	0.000119159		60.25	3e-05	0.000107884		60.25	9e-06	5.37269e-05		60.25
			0				0				0				0				0				0				0				0				0				0				0				0
	60.375	7.8e-05	0.000134596		60.375	4e-05	9.95154e-05		60.375	4.9e-05	8.44766e-05		60.375	5.8e-05	0.000140974		60.375	2.8e-05	8.8164e-05		60.375	7.7e-05	0.000123046		60.375	4.2e-05	0.000103169		60.375	7.2e-05	0.000132773		60.375	2.1e-05	0.000185064		60.375	2.8e-05	0.00011505		60.375	2.9e-05	0.000104288		60.375	9e-06	5.37269e-05		60.375
			0				0				0				0				0				0				0				0				0				0				0				0
	60.5	7.5e-05	0.00012942		60.5	3.8e-05	9.45396e-05		60.5	4.4e-05	7.58566e-05		60.5	5.8e-05	0.000140974		60.5	2.8e-05	8.8164e-05		60.5	7.5e-05	0.00011985		60.5	4e-05	9.82564e-05		60.5	7.1e-05	0.000130929		60.5	2.2e-05	0.000193877		60.5	2.7e-05	0.000110941		60.5	2.8e-05	0.000100692		60.5	9e-06	5.37269e-05		60.5
			0				0				0				0				0				0				0				0				0				0				0				0
	60.625	7.6e-05	0.000131145		60.625	3.7e-05	9.20517e-05		60.625	4.5e-05	7.75806e-05		60.625	5.7e-05	0.000138543		60.625	2.7e-05	8.50153e-05		60.625	6.7e-05	0.000107066		60.625	3.7e-05	9.08872e-05		60.625	6.5e-05	0.000119864		60.625	2.1e-05	0.000185064		60.625	2.8e-05	0.00011505		60.625	2.7e-05	9.70958e-05		60.625	8e-06	4.77572e-05		60.625
			0				0				0				0				0				0				0				0				0				0				0				0
	60.75	7.9e-05	0.000136322		60.75	3.4e-05	8.45881e-05		60.75	4.6e-05	7.93046e-05		60.75	6e-05	0.000145835		60.75	2.8e-05	8.8164e-05		60.75	6.8e-05	0.000108664		60.75	3.7e-05	9.08872e-05		60.75	6.4e-05	0.00011802		60.75	2e-05	0.000176252		60.75	2.8e-05	0.00011505		60.75	2.8e-05	0.000100692		60.75	8e-06	4.77572e-05		60.75
			0				0				0				0				0				0				0				0				0				0				0				0
	60.875	8.1e-05	0.000139773		60.875	3.8e-05	9.45396e-05		60.875	4.6e-05	7.93046e-05		60.875	5.6e-05	0.000136113		60.875	2.9e-05	9.13127e-05		60.875	7.5e-05	0.00011985		60.875	3.8e-05	9.33436e-05		60.875	6.7e-05	0.000123552		60.875	1.9e-05	0.000167439		60.875	2.8e-05	0.00011505		60.875	2.8e-05	0.000100692		60.875	8e-06	4.77572e-05		60.875
			0				0				0				0				0				0				0				0				0				0				0				0
	61	8.2e-05	0.000141499		61	4.1e-05	0.000102003		61	4.5e-05	7.75806e-05		61	5.4e-05	0.000131251		61	3e-05	9.44614e-05		61	7.3e-05	0.000116654		61	3.9e-05	9.58e-05		61	6.9e-05	0.000127241		61	2e-05	0.000176252		61	2.8e-05	0.00011505		61	2.7e-05	9.70958e-05		61	9e-06	5.37269e-05		61
			0				0				0				0				0				0				0				0				0				0				0				0
	61.125	8.3e-05	0.000143224		61.125	3.8e-05	9.45396e-05		61.125	4.5e-05	7.75806e-05		61.125	5.1e-05	0.00012396		61.125	3.1e-05	9.76101e-05		61.125	7.1e-05	0.000113458		61.125	4.1e-05	0.000100713		61.125	7.1e-05	0.000130929		61.125	2.4e-05	0.000211502		61.125	2.8e-05	0.00011505		61.125	2.7e-05	9.70958e-05		61.125	8e-06	4.77572e-05		61.125
			0				0				0				0				0				0				0				0				0				0				0				0
	61.25	8.4e-05	0.00014495		61.25	3.8e-05	9.45396e-05		61.25	4.5e-05	7.75806e-05		61.25	5.3e-05	0.000128821		61.25	2.9e-05	9.13127e-05		61.25	7.1e-05	0.000113458		61.25	3.6e-05	8.84308e-05		61.25	7.3e-05	0.000134617		61.25	2.2e-05	0.000193877		61.25	2.8e-05	0.00011505		61.25	2.7e-05	9.70958e-05		61.25	8e-06	4.77572e-05		61.25
			0				0				0				0				0				0				0				0				0				0				0				0
	61.375	7.6e-05	0.000131145		61.375	3.8e-05	9.45396e-05		61.375	4.5e-05	7.75806e-05		61.375	5.6e-05	0.000136113		61.375	2.8e-05	8.8164e-05		61.375	6.6e-05	0.000105468		61.375	3.5e-05	8.59744e-05		61.375	7e-05	0.000129085		61.375	1.9e-05	0.000167439		61.375	2.7e-05	0.000110941		61.375	2.7e-05	9.70958e-05		61.375	8e-06	4.77572e-05		61.375
			0				0				0				0				0				0				0				0				0				0				0				0
	61.5	8.5e-05	0.000146676		61.5	3.7e-05	9.20517e-05		61.5	4.2e-05	7.24085e-05		61.5	5.5e-05	0.000133682		61.5	3e-05	9.44614e-05		61.5	6.7e-05	0.000107066		61.5	3.8e-05	9.33436e-05		61.5	6.5e-05	0.000119864		61.5	1.9e-05	0.000167439		61.5	2.6e-05	0.000106832		61.5	2.7e-05	9.70958e-05		61.5	8e-06	4.77572e-05		61.5
			0				0				0				0				0				0				0				0				0				0				0				0
	61.625	8.1e-05	0.000139773		61.625	3.9e-05	9.70275e-05		61.625	4.1e-05	7.06845e-05		61.625	5.4e-05	0.000131251		61.625	2.9e-05	9.13127e-05		61.625	7.3e-05	0.000116654		61.625	3.8e-05	9.33436e-05		61.625	6.6e-05	0.000121708		61.625	2e-05	0.000176252		61.625	2.7e-05	0.000110941		61.625	2.7e-05	9.70958e-05		61.625	8e-06	4.77572e-05		61.625
			0				0				0				0				0				0				0				0				0				0				0				0
	61.75	7.8e-05	0.000134596		61.75	3.6e-05	8.95638e-05		61.75	4.2e-05	7.24085e-05		61.75	5.6e-05	0.000136113		61.75	2.8e-05	8.8164e-05		61.75	7.1e-05	0.000113458		61.75	3.5e-05	8.59744e-05		61.75	6.6e-05	0.000121708		61.75	1.9e-05	0.000167439		61.75	2.7e-05	0.000110941		61.75	2.6e-05	9.34996e-05		61.75	8e-06	4.77572e-05		61.75
			0				0				0				0				0				0				0				0				0				0				0				0
	61.875	8.1e-05	0.000139773		61.875	3.6e-05	8.95638e-05		61.875	4.2e-05	7.24085e-05		61.875	5.7e-05	0.000138543		61.875	2.9e-05	9.13127e-05		61.875	7.4e-05	0.000118252		61.875	3.5e-05	8.59744e-05		61.875	6.3e-05	0.000116176		61.875	1.9e-05	0.000167439		61.875	2.7e-05	0.000110941		61.875	2.7e-05	9.70958e-05		61.875	8e-06	4.77572e-05		61.875
			0				0				0				0				0				0				0				0				0				0				0				0
	62	8.2e-05	0.000141499		62	3.7e-05	9.20517e-05		62	4.2e-05	7.24085e-05		62	5.7e-05	0.000138543		62	2.8e-05	8.8164e-05		62	7e-05	0.00011186		62	3.7e-05	9.08872e-05		62	6.2e-05	0.000114332		62	2e-05	0.000176252		62	2.7e-05	0.000110941		62	2.6e-05	9.34996e-05		62	7e-06	4.17876e-05		62
			0				0				0				0				0				0				0				0				0				0				0				0
	62.125	7.3e-05	0.000125968		62.125	3.9e-05	9.70275e-05		62.125	3.9e-05	6.72365e-05		62.125	5.7e-05	0.000138543		62.125	2.7e-05	8.50153e-05		62.125	6.4e-05	0.000102272		62.125	3.7e-05	9.08872e-05		62.125	6.4e-05	0.00011802		62.125	1.9e-05	0.000167439		62.125	2.7e-05	0.000110941		62.125	2.5e-05	8.99035e-05		62.125	7e-06	4.17876e-05		62.125
			0				0				0				0				0				0				0				0				0				0				0				0
	62.25	6.8e-05	0.000117341		62.25	3.9e-05	9.70275e-05		62.25	4.1e-05	7.06845e-05		62.25	6.3e-05	0.000153127		62.25	2.6e-05	8.18666e-05		62.25	6.6e-05	0.000105468		62.25	3.5e-05	8.59744e-05		62.25	6e-05	0.000110644		62.25	2e-05	0.000176252		62.25	2.6e-05	0.000106832		62.25	2.6e-05	9.34996e-05		62.25	8e-06	4.77572e-05		62.25
			0				0				0				0				0				0				0				0				0				0				0				0
	62.375	7.5e-05	0.00012942		62.375	3.6e-05	8.95638e-05		62.375	4.3e-05	7.41326e-05		62.375	6.2e-05	0.000150696		62.375	2.6e-05	8.18666e-05		62.375	6.8e-05	0.000108664		62.375	3.5e-05	8.59744e-05		62.375	6.6e-05	0.000121708		62.375	2.1e-05	0.000185064		62.375	2.6e-05	0.000106832		62.375	2.7e-05	9.70958e-05		62.375	8e-06	4.77572e-05		62.375
			0				0				0				0				0				0				0				0				0				0				0				0
	62.5	7.4e-05	0.000127694		62.5	3.5e-05	8.70759e-05		62.5	4.3e-05	7.41326e-05		62.5	5.8e-05	0.000140974		62.5	2.8e-05	8.8164e-05		62.5	6.8e-05	0.000108664		62.5	3.4e-05	8.3518e-05		62.5	5.2e-05	9.58914e-05		62.5	2.1e-05	0.000185064		62.5	2.6e-05	0.000106832		62.5	2.7e-05	9.70958e-05		62.5	8e-06	4.77572e-05		62.5
			0				0				0				0				0				0				0				0				0				0				0				0
	62.625	6.6e-05	0.000113889		62.625	3.6e-05	8.95638e-05		62.625	4.5e-05	7.75806e-05		62.625	5.4e-05	0.000131251		62.625	2.8e-05	8.8164e-05		62.625	6.9e-05	0.000110262		62.625	3.6e-05	8.84308e-05		62.625	5e-05	9.22033e-05		62.625	2.2e-05	0.000193877		62.625	2.5e-05	0.000102723		62.625	2.6e-05	9.34996e-05		62.625	7e-06	4.17876e-05		62.625
			0				0				0				0				0				0				0				0				0				0				0				0
	62.75	6.5e-05	0.000112164		62.75	3.5e-05	8.70759e-05		62.75	4.2e-05	7.24085e-05		62.75	5.4e-05	0.000131251		62.75	2.6e-05	8.18666e-05		62.75	6.8e-05	0.000108664		62.75	3.4e-05	8.3518e-05		62.75	5.9e-05	0.0001088		62.75	2.2e-05	0.000193877		62.75	2.4e-05	9.86145e-05		62.75	2.5e-05	8.99035e-05		62.75	8e-06	4.77572e-05		62.75
			0				0				0				0				0				0				0				0				0				0				0				0
	62.875	6.4e-05	0.000110438		62.875	3.5e-05	8.70759e-05		62.875	4.1e-05	7.06845e-05		62.875	5.2e-05	0.00012639		62.875	2.5e-05	7.87178e-05		62.875	6.8e-05	0.000108664		62.875	3.9e-05	9.58e-05		62.875	5.8e-05	0.000106956		62.875	2.2e-05	0.000193877		62.875	2.4e-05	9.86145e-05		62.875	2.6e-05	9.34996e-05		62.875	7e-06	4.17876e-05		62.875
			0				0				0				0				0				0				0				0				0				0				0				0
	63	7.5e-05	0.00012942		63	3.6e-05	8.95638e-05		63	4.1e-05	7.06845e-05		63	5.1e-05	0.00012396		63	2.6e-05	8.18666e-05		63	6.4e-05	0.000102272		63	4e-05	9.82564e-05		63	5.8e-05	0.000106956		63	2.2e-05	0.000193877		63	2.4e-05	9.86145e-05		63	2.6e-05	9.34996e-05		63	7e-06	4.17876e-05		63
			0				0				0				0				0				0				0				0				0				0				0				0
	63.125	8.1e-05	0.000139773		63.125	3.6e-05	8.95638e-05		63.125	4e-05	6.89605e-05		63.125	4.9e-05	0.000119099		63.125	2.6e-05	8.18666e-05		63.125	6.2e-05	9.90759e-05		63.125	3.6e-05	8.84308e-05		63.125	6.2e-05	0.000114332		63.125	2.1e-05	0.000185064		63.125	2.4e-05	9.86145e-05		63.125	2.5e-05	8.99035e-05		63.125	7e-06	4.17876e-05		63.125
			0				0				0				0				0				0				0				0				0				0				0				0
	63.25	7.2e-05	0.000124243		63.25	3.3e-05	8.21002e-05		63.25	4e-05	6.89605e-05		63.25	5.1e-05	0.00012396		63.25	2.6e-05	8.18666e-05		63.25	7e-05	0.00011186		63.25	3.6e-05	8.84308e-05		63.25	5.6e-05	0.000103268		63.25	1.8e-05	0.000158627		63.25	2.6e-05	0.000106832		63.25	2.5e-05	8.99035e-05		63.25	7e-06	4.17876e-05		63.25
			0				0				0				0				0				0				0				0				0				0				0				0
	63.375	7.1e-05	0.000122517		63.375	3.4e-05	8.45881e-05		63.375	4.1e-05	7.06845e-05		63.375	5.2e-05	0.00012639		63.375	2.5e-05	7.87178e-05		63.375	6.6e-05	0.000105468		63.375	3.5e-05	8.59744e-05		63.375	5.4e-05	9.95796e-05		63.375	1.8e-05	0.000158627		63.375	2.7e-05	0.000110941		63.375	2.5e-05	8.99035e-05		63.375	7e-06	4.17876e-05		63.375
			0				0				0				0				0				0				0				0				0				0				0				0
	63.5	6.7e-05	0.000115615		63.5	3.8e-05	9.45396e-05		63.5	4.1e-05	7.06845e-05		63.5	4.6e-05	0.000111807		63.5	2.5e-05	7.87178e-05		63.5	6.6e-05	0.000105468		63.5	3.2e-05	7.86052e-05		63.5	5.4e-05	9.95796e-05		63.5	1.8e-05	0.000158627		63.5	2.6e-05	0.000106832		63.5	2.5e-05	8.99035e-05		63.5	8e-06	4.77572e-05		63.5
			0				0				0				0				0				0				0				0				0				0				0				0
	63.625	7.1e-05	0.000122517		63.625	3.5e-05	8.70759e-05		63.625	4.1e-05	7.06845e-05		63.625	4.8e-05	0.000116668		63.625	2.4e-05	7.55691e-05		63.625	5.9e-05	9.42819e-05		63.625	3.3e-05	8.10616e-05		63.625	5.6e-05	0.000103268		63.625	2e-05	0.000176252		63.625	2.5e-05	0.000102723		63.625	2.5e-05	8.99035e-05		63.625	7e-06	4.17876e-05		63.625
			0				0				0				0				0				0				0				0				0				0				0				0
	63.75	7.3e-05	0.000125968		63.75	3.2e-05	7.96123e-05		63.75	4.2e-05	7.24085e-05		63.75	5.5e-05	0.000133682		63.75	2.4e-05	7.55691e-05		63.75	6.2e-05	9.90759e-05		63.75	3.6e-05	8.84308e-05		63.75	5.4e-05	9.95796e-05		63.75	1.9e-05	0.000167439		63.75	2.5e-05	0.000102723		63.75	2.5e-05	8.99035e-05		63.75	7e-06	4.17876e-05		63.75
			0				0				0				0				0				0				0				0				0				0				0				0
	63.875	7e-05	0.000120792		63.875	3.1e-05	7.71244e-05		63.875	4e-05	6.89605e-05		63.875	4.9e-05	0.000119099		63.875	2.5e-05	7.87178e-05		63.875	6.1e-05	9.74779e-05		63.875	3.3e-05	8.10616e-05		63.875	5.7e-05	0.000105112		63.875	1.9e-05	0.000167439		63.875	2.5e-05	0.000102723		63.875	2.6e-05	9.34996e-05		63.875	7e-06	4.17876e-05		63.875
			0				0				0				0				0				0				0				0				0				0				0				0
	64	7.4e-05	0.000127694		64	3e-05	7.46365e-05		64	4.2e-05	7.24085e-05		64	4.7e-05	0.000114237		64	2.6e-05	8.18666e-05		64	5.8e-05	9.26839e-05		64	3.3e-05	8.10616e-05		64	5.5e-05	0.000101424		64	1.8e-05	0.000158627		64	2.6e-05	0.000106832		64	2.5e-05	8.99035e-05		64	7e-06	4.17876e-05		64
			0				0				0				0				0				0				0				0				0				0				0				0
	64.125	6.6e-05	0.000113889		64.125	3.3e-05	8.21002e-05		64.125	4.4e-05	7.58566e-05		64.125	4.9e-05	0.000119099		64.125	2.7e-05	8.50153e-05		64.125	6.5e-05	0.00010387		64.125	3.3e-05	8.10616e-05		64.125	5.3e-05	9.77355e-05		64.125	1.9e-05	0.000167439		64.125	2.6e-05	0.000106832		64.125	2.4e-05	8.63073e-05		64.125	7e-06	4.17876e-05		64.125
			0				0				0				0				0				0				0				0				0				0				0				0
	64.25	6.5e-05	0.000112164		64.25	3.4e-05	8.45881e-05		64.25	4.1e-05	7.06845e-05		64.25	4.8e-05	0.000116668		64.25	2.6e-05	8.18666e-05		64.25	6.4e-05	0.000102272		64.25	3.1e-05	7.61487e-05		64.25	5.3e-05	9.77355e-05		64.25	1.8e-05	0.000158627		64.25	2.6e-05	0.000106832		64.25	2.4e-05	8.63073e-05		64.25	7e-06	4.17876e-05		64.25
			0				0				0				0				0				0				0				0				0				0				0				0
	64.375	6.5e-05	0.000112164		64.375	3.5e-05	8.70759e-05		64.375	3.5e-05	6.03405e-05		64.375	4.7e-05	0.000114237		64.375	2.5e-05	7.87178e-05		64.375	5.7e-05	9.10859e-05		64.375	3.1e-05	7.61487e-05		64.375	5.5e-05	0.000101424		64.375	1.7e-05	0.000149814		64.375	2.5e-05	0.000102723		64.375	2.5e-05	8.99035e-05		64.375	7e-06	4.17876e-05		64.375
			0				0				0				0				0				0				0				0				0				0				0				0
	64.5	6.8e-05	0.000117341		64.5	3.4e-05	8.45881e-05		64.5	3.8e-05	6.55125e-05		64.5	4.3e-05	0.000104515		64.5	2.5e-05	7.87178e-05		64.5	5.7e-05	9.10859e-05		64.5	3.4e-05	8.3518e-05		64.5	5.8e-05	0.000106956		64.5	1.8e-05	0.000158627		64.5	2.4e-05	9.86145e-05		64.5	2.3e-05	8.27112e-05		64.5	7e-06	4.17876e-05		64.5
			0				0				0				0				0				0				0				0				0				0				0				0
	64.625	7.5e-05	0.00012942		64.625	3.1e-05	7.71244e-05		64.625	3.8e-05	6.55125e-05		64.625	5.1e-05	0.00012396		64.625	2.4e-05	7.55691e-05		64.625	6e-05	9.58799e-05		64.625	3.3e-05	8.10616e-05		64.625	5.8e-05	0.000106956		64.625	1.7e-05	0.000149814		64.625	2.5e-05	0.000102723		64.625	2.4e-05	8.63073e-05		64.625	7e-06	4.17876e-05		64.625
			0				0				0				0				0				0				0				0				0				0				0				0
	64.75	7.2e-05	0.000124243		64.75	3.3e-05	8.21002e-05		64.75	3.6e-05	6.20645e-05		64.75	5.2e-05	0.00012639		64.75	2.3e-05	7.24204e-05		64.75	6.4e-05	0.000102272		64.75	3.3e-05	8.10616e-05		64.75	5.9e-05	0.0001088		64.75	1.7e-05	0.000149814		64.75	2.5e-05	0.000102723		64.75	2.5e-05	8.99035e-05		64.75	7e-06	4.17876e-05		64.75
			0				0				0				0				0				0				0				0				0				0				0				0
	64.875	6.9e-05	0.000119066		64.875	3.3e-05	8.21002e-05		64.875	3.8e-05	6.55125e-05		64.875	4.6e-05	0.000111807		64.875	2.3e-05	7.24204e-05		64.875	6.6e-05	0.000105468		64.875	3.3e-05	8.10616e-05		64.875	5.7e-05	0.000105112		64.875	1.7e-05	0.000149814		64.875	2.6e-05	0.000106832		64.875	2.4e-05	8.63073e-05		64.875	7e-06	4.17876e-05		64.875
			0				0				0				0				0				0				0				0				0				0				0				0
	65	6.3e-05	0.000108713		65	2.9e-05	7.21486e-05		65	3.8e-05	6.55125e-05		65	4.6e-05	0.000111807		65	2.2e-05	6.92717e-05		65	6.3e-05	0.000100674		65	3.4e-05	8.3518e-05		65	5e-05	9.22033e-05		65	1.6e-05	0.000141001		65	2.7e-05	0.000110941		65	2.5e-05	8.99035e-05		65	7e-06	4.17876e-05		65
			0				0				0				0				0				0				0				0				0				0				0				0
	65.125	6.1e-05	0.000105261		65.125	2.9e-05	7.21486e-05		65.125	3.7e-05	6.37885e-05		65.125	4.7e-05	0.000114237		65.125	2.3e-05	7.24204e-05		65.125	5.9e-05	9.42819e-05		65.125	3.1e-05	7.61487e-05		65.125	5e-05	9.22033e-05		65.125	1.8e-05	0.000158627		65.125	2.5e-05	0.000102723		65.125	2.4e-05	8.63073e-05		65.125	7e-06	4.17876e-05		65.125
			0				0				0				0				0				0				0				0				0				0				0				0
	65.25	6e-05	0.000103536		65.25	3.2e-05	7.96123e-05		65.25	3.8e-05	6.55125e-05		65.25	4.2e-05	0.000102084		65.25	2.4e-05	7.55691e-05		65.25	5.7e-05	9.10859e-05		65.25	3.2e-05	7.86052e-05		65.25	5e-05	9.22033e-05		65.25	1.7e-05	0.000149814		65.25	2.4e-05	9.86145e-05		65.25	2.4e-05	8.63073e-05		65.25	7e-06	4.17876e-05		65.25
			0				0				0				0				0				0				0				0				0				0				0				0
	65.375	6.6e-05	0.000113889		65.375	2.9e-05	7.21486e-05		65.375	3.8e-05	6.55125e-05		65.375	4.3e-05	0.000104515		65.375	2.2e-05	6.92717e-05		65.375	5.8e-05	9.26839e-05		65.375	3.1e-05	7.61487e-05		65.375	5.2e-05	9.58914e-05		65.375	1.7e-05	0.000149814		65.375	2.5e-05	0.000102723		65.375	2.4e-05	8.63073e-05		65.375	7e-06	4.17876e-05		65.375
			0				0				0				0				0				0				0				0				0				0				0				0
	65.5	7.1e-05	0.000122517		65.5	3.1e-05	7.71244e-05		65.5	3.9e-05	6.72365e-05		65.5	4.7e-05	0.000114237		65.5	2.2e-05	6.92717e-05		65.5	5.4e-05	8.62919e-05		65.5	3e-05	7.36923e-05		65.5	5.7e-05	0.000105112		65.5	1.8e-05	0.000158627		65.5	2.3e-05	9.45055e-05		65.5	2.3e-05	8.27112e-05		65.5	7e-06	4.17876e-05		65.5
			0				0				0				0				0				0				0				0				0				0				0				0
	65.625	7.1e-05	0.000122517		65.625	3e-05	7.46365e-05		65.625	4e-05	6.89605e-05		65.625	4.4e-05	0.000106946		65.625	2.4e-05	7.55691e-05		65.625	5.6e-05	8.94879e-05		65.625	2.9e-05	7.12359e-05		65.625	5.2e-05	9.58914e-05		65.625	1.7e-05	0.000149814		65.625	2.2e-05	9.03966e-05		65.625	2.3e-05	8.27112e-05		65.625	7e-06	4.17876e-05		65.625
			0				0				0				0				0				0				0				0				0				0				0				0
	65.75	6.7e-05	0.000115615		65.75	2.9e-05	7.21486e-05		65.75	3.6e-05	6.20645e-05		65.75	4.5e-05	0.000109376		65.75	2.5e-05	7.87178e-05		65.75	5.7e-05	9.10859e-05		65.75	3e-05	7.36923e-05		65.75	5.1e-05	9.40474e-05		65.75	1.6e-05	0.000141001		65.75	2.3e-05	9.45055e-05		65.75	2.3e-05	8.27112e-05		65.75	7e-06	4.17876e-05		65.75
			0				0				0				0				0				0				0				0				0				0				0				0
	65.875	6.2e-05	0.000106987		65.875	3e-05	7.46365e-05		65.875	3.4e-05	5.86164e-05		65.875	4.9e-05	0.000119099		65.875	2.4e-05	7.55691e-05		65.875	5.6e-05	8.94879e-05		65.875	3e-05	7.36923e-05		65.875	4.8e-05	8.85152e-05		65.875	1.6e-05	0.000141001		65.875	2.2e-05	9.03966e-05		65.875	2.4e-05	8.63073e-05		65.875	7e-06	4.17876e-05		65.875
			0				0				0				0				0				0				0				0				0				0				0				0
	66	6.4e-05	0.000110438		66	3e-05	7.46365e-05		66	3.3e-05	5.68924e-05		66	4.7e-05	0.000114237		66	2.3e-05	7.24204e-05		66	5.6e-05	8.94879e-05		66	3.2e-05	7.86052e-05		66	5.1e-05	9.40474e-05		66	1.6e-05	0.000141001		66	2.2e-05	9.03966e-05		66	2.4e-05	8.63073e-05		66	7e-06	4.17876e-05		66
			0				0				0				0				0				0				0				0				0				0				0				0
	66.125	6.4e-05	0.000110438		66.125	3e-05	7.46365e-05		66.125	3.4e-05	5.86164e-05		66.125	4.4e-05	0.000106946		66.125	2.2e-05	6.92717e-05		66.125	5.3e-05	8.46939e-05		66.125	3.2e-05	7.86052e-05		66.125	4.6e-05	8.4827e-05		66.125	1.7e-05	0.000149814		66.125	2.3e-05	9.45055e-05		66.125	2.4e-05	8.63073e-05		66.125	6e-06	3.58179e-05		66.125
			0				0				0				0				0				0				0				0				0				0				0				0
	66.25	6.3e-05	0.000108713		66.25	2.8e-05	6.96608e-05		66.25	3.4e-05	5.86164e-05		66.25	4.2e-05	0.000102084		66.25	2.2e-05	6.92717e-05		66.25	5.6e-05	8.94879e-05		66.25	3.3e-05	8.10616e-05		66.25	5.2e-05	9.58914e-05		66.25	1.7e-05	0.000149814		66.25	2.4e-05	9.86145e-05		66.25	2.5e-05	8.99035e-05		66.25	7e-06	4.17876e-05		66.25
			0				0				0				0				0				0				0				0				0				0				0				0
	66.375	6.6e-05	0.000113889		66.375	2.7e-05	6.71729e-05		66.375	3.4e-05	5.86164e-05		66.375	4.3e-05	0.000104515		66.375	2.2e-05	6.92717e-05		66.375	5.9e-05	9.42819e-05		66.375	3e-05	7.36923e-05		66.375	4.8e-05	8.85152e-05		66.375	1.7e-05	0.000149814		66.375	2.4e-05	9.86145e-05		66.375	2.5e-05	8.99035e-05		66.375	6e-06	3.58179e-05		66.375
			0				0				0				0				0				0				0				0				0				0				0				0
	66.5	6.4e-05	0.000110438		66.5	2.7e-05	6.71729e-05		66.5	3.4e-05	5.86164e-05		66.5	4.2e-05	0.000102084		66.5	2.2e-05	6.92717e-05		66.5	6.1e-05	9.74779e-05		66.5	2.9e-05	7.12359e-05		66.5	4.5e-05	8.2983e-05		66.5	1.7e-05	0.000149814		66.5	2.4e-05	9.86145e-05		66.5	2.5e-05	8.99035e-05		66.5	6e-06	3.58179e-05		66.5
			0				0				0				0				0				0				0				0				0				0				0				0
	66.625	6.9e-05	0.000119066		66.625	2.9e-05	7.21486e-05		66.625	3.4e-05	5.86164e-05		66.625	4.2e-05	0.000102084		66.625	2.2e-05	6.92717e-05		66.625	5.8e-05	9.26839e-05		66.625	2.7e-05	6.63231e-05		66.625	4.8e-05	8.85152e-05		66.625	1.6e-05	0.000141001		66.625	2.3e-05	9.45055e-05		66.625	2.3e-05	8.27112e-05		66.625	6e-06	3.58179e-05		66.625
			0				0				0				0				0				0				0				0				0				0				0				0
	66.75	6.8e-05	0.000117341		66.75	2.9e-05	7.21486e-05		66.75	3.7e-05	6.37885e-05		66.75	4.5e-05	0.000109376		66.75	2.1e-05	6.6123e-05		66.75	5.4e-05	8.62919e-05		66.75	2.6e-05	6.38667e-05		66.75	4.7e-05	8.66711e-05		66.75	1.6e-05	0.000141001		66.75	2.1e-05	8.62877e-05		66.75	2.3e-05	8.27112e-05		66.75	7e-06	4.17876e-05		66.75
			0				0				0				0				0				0				0				0				0				0				0				0
	66.875	6.5e-05	0.000112164		66.875	2.8e-05	6.96608e-05		66.875	3.5e-05	6.03405e-05		66.875	4.2e-05	0.000102084		66.875	2e-05	6.29743e-05		66.875	5.2e-05	8.30959e-05		66.875	2.7e-05	6.63231e-05		66.875	5.5e-05	0.000101424		66.875	1.7e-05	0.000149814		66.875	2.1e-05	8.62877e-05		66.875	2.4e-05	8.63073e-05		66.875	6e-06	3.58179e-05		66.875
			0				0				0				0				0				0				0				0				0				0				0				0
	67	6.2e-05	0.000106987		67	2.8e-05	6.96608e-05		67	3.4e-05	5.86164e-05		67	4.3e-05	0.000104515		67	2e-05	6.29743e-05		67	5.4e-05	8.62919e-05		67	2.9e-05	7.12359e-05		67	5.2e-05	9.58914e-05		67	1.6e-05	0.000141001		67	2.2e-05	9.03966e-05		67	2.3e-05	8.27112e-05		67	6e-06	3.58179e-05		67
			0				0				0				0				0				0				0				0				0				0				0				0
	67.125	5.7e-05	9.8359e-05		67.125	3e-05	7.46365e-05		67.125	3.6e-05	6.20645e-05		67.125	4.3e-05	0.000104515		67.125	2e-05	6.29743e-05		67.125	5.4e-05	8.62919e-05		67.125	3.1e-05	7.61487e-05		67.125	5e-05	9.22033e-05		67.125	1.6e-05	0.000141001		67.125	2.3e-05	9.45055e-05		67.125	2.1e-05	7.55189e-05		67.125	6e-06	3.58179e-05		67.125
			0				0				0				0				0				0				0				0				0				0				0				0
	67.25	5.3e-05	9.14566e-05		67.25	2.8e-05	6.96608e-05		67.25	3.5e-05	6.03405e-05		67.25	4.1e-05	9.96539e-05		67.25	2.1e-05	6.6123e-05		67.25	5.3e-05	8.46939e-05		67.25	2.9e-05	7.12359e-05		67.25	5.4e-05	9.95796e-05		67.25	1.5e-05	0.000132189		67.25	2.3e-05	9.45055e-05		67.25	2.2e-05	7.91151e-05		67.25	6e-06	3.58179e-05		67.25
			0				0				0				0				0				0				0				0				0				0				0				0
	67.375	6.3e-05	0.000108713		67.375	2.6e-05	6.4685e-05		67.375	3.3e-05	5.68924e-05		67.375	4.1e-05	9.96539e-05		67.375	2.1e-05	6.6123e-05		67.375	5e-05	7.98999e-05		67.375	2.9e-05	7.12359e-05		67.375	5.4e-05	9.95796e-05		67.375	1.4e-05	0.000123376		67.375	2.2e-05	9.03966e-05		67.375	2.2e-05	7.91151e-05		67.375	6e-06	3.58179e-05		67.375
			0				0				0				0				0				0				0				0				0				0				0				0
	67.5	6e-05	0.000103536		67.5	2.6e-05	6.4685e-05		67.5	3.5e-05	6.03405e-05		67.5	4.2e-05	0.000102084		67.5	2.1e-05	6.6123e-05		67.5	4.7e-05	7.51059e-05		67.5	2.5e-05	6.14103e-05		67.5	4.9e-05	9.03592e-05		67.5	1.7e-05	0.000149814		67.5	2.3e-05	9.45055e-05		67.5	2.3e-05	8.27112e-05		67.5	6e-06	3.58179e-05		67.5
			0				0				0				0				0				0				0				0				0				0				0				0
	67.625	5.5e-05	9.49078e-05		67.625	2.7e-05	6.71729e-05		67.625	3.3e-05	5.68924e-05		67.625	4.2e-05	0.000102084		67.625	2.1e-05	6.6123e-05		67.625	4.4e-05	7.03119e-05		67.625	2.5e-05	6.14103e-05		67.625	5.3e-05	9.77355e-05		67.625	1.6e-05	0.000141001		67.625	2.3e-05	9.45055e-05		67.625	2.2e-05	7.91151e-05		67.625	6e-06	3.58179e-05		67.625
			0				0				0				0				0				0				0				0				0				0				0				0
	67.75	5.5e-05	9.49078e-05		67.75	2.7e-05	6.71729e-05		67.75	3.3e-05	5.68924e-05		67.75	4.3e-05	0.000104515		67.75	2.2e-05	6.92717e-05		67.75	5.1e-05	8.14979e-05		67.75	2.9e-05	7.12359e-05		67.75	5.5e-05	0.000101424		67.75	1.6e-05	0.000141001		67.75	2.2e-05	9.03966e-05		67.75	2.1e-05	7.55189e-05		67.75	6e-06	3.58179e-05		67.75
			0				0				0				0				0				0				0				0				0				0				0				0
	67.875	6.1e-05	0.000105261		67.875	2.7e-05	6.71729e-05		67.875	3.5e-05	6.03405e-05		67.875	4.2e-05	0.000102084		67.875	2.3e-05	7.24204e-05		67.875	5.8e-05	9.26839e-05		67.875	2.9e-05	7.12359e-05		67.875	5e-05	9.22033e-05		67.875	1.5e-05	0.000132189		67.875	2.2e-05	9.03966e-05		67.875	2.1e-05	7.55189e-05		67.875	6e-06	3.58179e-05		67.875
			0				0				0				0				0				0				0				0				0				0				0				0
	68	5.3e-05	9.14566e-05		68	2.8e-05	6.96608e-05		68	3.5e-05	6.03405e-05		68	4.2e-05	0.000102084		68	2.2e-05	6.92717e-05		68	5e-05	7.98999e-05		68	2.8e-05	6.87795e-05		68	4.6e-05	8.4827e-05		68	1.6e-05	0.000141001		68	2.2e-05	9.03966e-05		68	2.1e-05	7.55189e-05		68	6e-06	3.58179e-05		68
			0				0				0				0				0				0				0				0				0				0				0				0
	68.125	5.5e-05	9.49078e-05		68.125	2.8e-05	6.96608e-05		68.125	3e-05	5.17204e-05		68.125	3.9e-05	9.47927e-05		68.125	2.1e-05	6.6123e-05		68.125	4.9e-05	7.83019e-05		68.125	2.6e-05	6.38667e-05		68.125	4.4e-05	8.11389e-05		68.125	1.4e-05	0.000123376		68.125	2.3e-05	9.45055e-05		68.125	2.2e-05	7.91151e-05		68.125	6e-06	3.58179e-05		68.125
			0				0				0				0				0				0				0				0				0				0				0				0
	68.25	5.9e-05	0.00010181		68.25	3e-05	7.46365e-05		68.25	3.1e-05	5.34444e-05		68.25	3.8e-05	9.23621e-05		68.25	2e-05	6.29743e-05		68.25	4.7e-05	7.51059e-05		68.25	2.5e-05	6.14103e-05		68.25	4.2e-05	7.74508e-05		68.25	1.4e-05	0.000123376		68.25	2.3e-05	9.45055e-05		68.25	2.2e-05	7.91151e-05		68.25	6e-06	3.58179e-05		68.25
			0				0				0				0				0				0				0				0				0				0				0				0
	68.375	5.6e-05	9.66334e-05		68.375	2.8e-05	6.96608e-05		68.375	3.3e-05	5.68924e-05		68.375	3.7e-05	8.99316e-05		68.375	2.1e-05	6.6123e-05		68.375	4.9e-05	7.83019e-05		68.375	2.7e-05	6.63231e-05		68.375	4.4e-05	8.11389e-05		68.375	1.4e-05	0.000123376		68.375	2.2e-05	9.03966e-05		68.375	2e-05	7.19228e-05		68.375	6e-06	3.58179e-05		68.375
			0				0				0				0				0				0				0				0				0				0				0				0
	68.5	6e-05	0.000103536		68.5	2.6e-05	6.4685e-05		68.5	3.3e-05	5.68924e-05		68.5	3.8e-05	9.23621e-05		68.5	2e-05	6.29743e-05		68.5	5.3e-05	8.46939e-05		68.5	2.3e-05	5.64975e-05		68.5	5.1e-05	9.40474e-05		68.5	1.5e-05	0.000132189		68.5	2.2e-05	9.03966e-05		68.5	1.9e-05	6.83266e-05		68.5	6e-06	3.58179e-05		68.5
			0				0				0				0				0				0				0				0				0				0				0				0
	68.625	5.9e-05	0.00010181		68.625	2.6e-05	6.4685e-05		68.625	3.1e-05	5.34444e-05		68.625	4e-05	9.72233e-05		68.625	1.9e-05	5.98256e-05		68.625	5.3e-05	8.46939e-05		68.625	2.4e-05	5.89539e-05		68.625	4.5e-05	8.2983e-05		68.625	1.5e-05	0.000132189		68.625	2.2e-05	9.03966e-05		68.625	2e-05	7.19228e-05		68.625	6e-06	3.58179e-05		68.625
			0				0				0				0				0				0				0				0				0				0				0				0
	68.75	5.1e-05	8.80054e-05		68.75	2.7e-05	6.71729e-05		68.75	3.1e-05	5.34444e-05		68.75	4.4e-05	0.000106946		68.75	1.9e-05	5.98256e-05		68.75	5.1e-05	8.14979e-05		68.75	2.6e-05	6.38667e-05		68.75	4.3e-05	7.92948e-05		68.75	1.5e-05	0.000132189		68.75	2.3e-05	9.45055e-05		68.75	2.1e-05	7.55189e-05		68.75	5e-06	2.98483e-05		68.75
			0				0				0				0				0				0				0				0				0				0				0				0
	68.875	5.1e-05	8.80054e-05		68.875	2.6e-05	6.4685e-05		68.875	3.2e-05	5.51684e-05		68.875	4.5e-05	0.000109376		68.875	2e-05	6.29743e-05		68.875	5.2e-05	8.30959e-05		68.875	2.6e-05	6.38667e-05		68.875	4.4e-05	8.11389e-05		68.875	1.4e-05	0.000123376		68.875	2.3e-05	9.45055e-05		68.875	2.2e-05	7.91151e-05		68.875	5e-06	2.98483e-05		68.875
			0				0				0				0				0				0				0				0				0				0				0				0
	69	5.3e-05	9.14566e-05		69	2.6e-05	6.4685e-05		69	3.4e-05	5.86164e-05		69	4e-05	9.72233e-05		69	1.9e-05	5.98256e-05		69	4.9e-05	7.83019e-05		69	2.7e-05	6.63231e-05		69	4.2e-05	7.74508e-05		69	1.4e-05	0.000123376		69	2.2e-05	9.03966e-05		69	2.1e-05	7.55189e-05		69	5e-06	2.98483e-05		69
			0				0				0				0				0				0				0				0				0				0				0				0
	69.125	5.4e-05	9.31822e-05		69.125	2.6e-05	6.4685e-05		69.125	3.1e-05	5.34444e-05		69.125	3.7e-05	8.99316e-05		69.125	1.9e-05	5.98256e-05		69.125	4.7e-05	7.51059e-05		69.125	2.9e-05	7.12359e-05		69.125	4.2e-05	7.74508e-05		69.125	1.4e-05	0.000123376		69.125	2.2e-05	9.03966e-05		69.125	2e-05	7.19228e-05		69.125	6e-06	3.58179e-05		69.125
			0				0				0				0				0				0				0				0				0				0				0				0
	69.25	5.4e-05	9.31822e-05		69.25	2.6e-05	6.4685e-05		69.25	3e-05	5.17204e-05		69.25	3.6e-05	8.7501e-05		69.25	2e-05	6.29743e-05		69.25	4.6e-05	7.35079e-05		69.25	2.5e-05	6.14103e-05		69.25	4.3e-05	7.92948e-05		69.25	1.5e-05	0.000132189		69.25	2.2e-05	9.03966e-05		69.25	2.1e-05	7.55189e-05		69.25	6e-06	3.58179e-05		69.25
			0				0				0				0				0				0				0				0				0				0				0				0
	69.375	5.3e-05	9.14566e-05		69.375	2.7e-05	6.71729e-05		69.375	2.9e-05	4.99964e-05		69.375	3.7e-05	8.99316e-05		69.375	2e-05	6.29743e-05		69.375	4.6e-05	7.35079e-05		69.375	2.3e-05	5.64975e-05		69.375	4.2e-05	7.74508e-05		69.375	1.5e-05	0.000132189		69.375	2.2e-05	9.03966e-05		69.375	2.1e-05	7.55189e-05		69.375	5e-06	2.98483e-05		69.375
			0				0				0				0				0				0				0				0				0				0				0				0
	69.5	4.8e-05	8.28286e-05		69.5	2.7e-05	6.71729e-05		69.5	3e-05	5.17204e-05		69.5	3.8e-05	9.23621e-05		69.5	2e-05	6.29743e-05		69.5	4.4e-05	7.03119e-05		69.5	2.5e-05	6.14103e-05		69.5	4.1e-05	7.56067e-05		69.5	1.4e-05	0.000123376		69.5	2.2e-05	9.03966e-05		69.5	2e-05	7.19228e-05		69.5	5e-06	2.98483e-05		69.5
			0				0				0				0				0				0				0				0				0				0				0				0
	69.625	5.1e-05	8.80054e-05		69.625	2.7e-05	6.71729e-05		69.625	3.1e-05	5.34444e-05		69.625	3.9e-05	9.47927e-05		69.625	1.9e-05	5.98256e-05		69.625	4.5e-05	7.19099e-05		69.625	2.7e-05	6.63231e-05		69.625	4.2e-05	7.74508e-05		69.625	1.4e-05	0.000123376		69.625	2.2e-05	9.03966e-05		69.625	1.9e-05	6.83266e-05		69.625	6e-06	3.58179e-05		69.625
			0				0				0				0				0				0				0				0				0				0				0				0
	69.75	5.3e-05	9.14566e-05		69.75	2.4e-05	5.97092e-05		69.75	3.3e-05	5.68924e-05		69.75	3.9e-05	9.47927e-05		69.75	1.9e-05	5.98256e-05		69.75	4.5e-05	7.19099e-05		69.75	2.5e-05	6.14103e-05		69.75	4.3e-05	7.92948e-05		69.75	1.5e-05	0.000132189		69.75	2.1e-05	8.62877e-05		69.75	2e-05	7.19228e-05		69.75	5e-06	2.98483e-05		69.75
			0				0				0				0				0				0				0				0				0				0				0				0
	69.875	5.1e-05	8.80054e-05		69.875	2.4e-05	5.97092e-05		69.875	3.1e-05	5.34444e-05		69.875	3.9e-05	9.47927e-05		69.875	1.9e-05	5.98256e-05		69.875	4.6e-05	7.35079e-05		69.875	2.4e-05	5.89539e-05		69.875	4.4e-05	8.11389e-05		69.875	1.4e-05	0.000123376		69.875	2.2e-05	9.03966e-05		69.875	2e-05	7.19228e-05		69.875	6e-06	3.58179e-05		69.875
			0				0				0				0				0				0				0				0				0				0				0				0
	70	5.3e-05	9.14566e-05		70	2.7e-05	6.71729e-05		70	3.2e-05	5.51684e-05		70	3.7e-05	8.99316e-05		70	1.9e-05	5.98256e-05		70	4.7e-05	7.51059e-05		70	2.5e-05	6.14103e-05		70	4.2e-05	7.74508e-05		70	1.3e-05	0.000114564		70	2.2e-05	9.03966e-05		70	1.9e-05	6.83266e-05		70	5e-06	2.98483e-05		70
			0				0				0				0				0				0				0				0				0				0				0				0
	70.125	5.2e-05	8.9731e-05		70.125	2.7e-05	6.71729e-05		70.125	3.4e-05	5.86164e-05		70.125	3.7e-05	8.99316e-05		70.125	1.9e-05	5.98256e-05		70.125	4.7e-05	7.51059e-05		70.125	2.6e-05	6.38667e-05		70.125	4.4e-05	8.11389e-05		70.125	1.4e-05	0.000123376		70.125	2e-05	8.21787e-05		70.125	1.8e-05	6.47305e-05		70.125	5e-06	2.98483e-05		70.125
			0				0				0				0				0				0				0				0				0				0				0				0
	70.25	5.3e-05	9.14566e-05		70.25	2.4e-05	5.97092e-05		70.25	3.1e-05	5.34444e-05		70.25	3.1e-05	7.53481e-05		70.25	1.9e-05	5.98256e-05		70.25	4.9e-05	7.83019e-05		70.25	2.7e-05	6.63231e-05		70.25	4.7e-05	8.66711e-05		70.25	1.5e-05	0.000132189		70.25	2e-05	8.21787e-05		70.25	1.9e-05	6.83266e-05		70.25	5e-06	2.98483e-05		70.25
			0				0				0				0				0				0				0				0				0				0				0				0
	70.375	4.9e-05	8.45542e-05		70.375	2.4e-05	5.97092e-05		70.375	3.1e-05	5.34444e-05		70.375	3.1e-05	7.53481e-05		70.375	1.8e-05	5.66768e-05		70.375	4.9e-05	7.83019e-05		70.375	2.6e-05	6.38667e-05		70.375	4.5e-05	8.2983e-05		70.375	1.5e-05	0.000132189		70.375	2e-05	8.21787e-05		70.375	2e-05	7.19228e-05		70.375	5e-06	2.98483e-05		70.375
			0				0				0				0				0				0				0				0				0				0				0				0
	70.5	5.2e-05	8.9731e-05		70.5	2.7e-05	6.71729e-05		70.5	3.2e-05	5.51684e-05		70.5	3.6e-05	8.7501e-05		70.5	1.6e-05	5.03794e-05		70.5	4.4e-05	7.03119e-05		70.5	2.6e-05	6.38667e-05		70.5	4.1e-05	7.56067e-05		70.5	1.4e-05	0.000123376		70.5	2e-05	8.21787e-05		70.5	2e-05	7.19228e-05		70.5	5e-06	2.98483e-05		70.5
			0				0				0				0				0				0				0				0				0				0				0				0
	70.625	4.9e-05	8.45542e-05		70.625	2.7e-05	6.71729e-05		70.625	3.3e-05	5.68924e-05		70.625	3.7e-05	8.99316e-05		70.625	1.7e-05	5.35281e-05		70.625	4.1e-05	6.55179e-05		70.625	2.5e-05	6.14103e-05		70.625	3.9e-05	7.19186e-05		70.625	1.3e-05	0.000114564		70.625	1.9e-05	7.80698e-05		70.625	2e-05	7.19228e-05		70.625	5e-06	2.98483e-05		70.625
			0				0				0				0				0				0				0				0				0				0				0				0
	70.75	4.7e-05	8.1103e-05		70.75	2.4e-05	5.97092e-05		70.75	3.1e-05	5.34444e-05		70.75	3.6e-05	8.7501e-05		70.75	1.8e-05	5.66768e-05		70.75	4.3e-05	6.87139e-05		70.75	2.4e-05	5.89539e-05		70.75	3.9e-05	7.19186e-05		70.75	1.4e-05	0.000123376		70.75	2e-05	8.21787e-05		70.75	2.1e-05	7.55189e-05		70.75	5e-06	2.98483e-05		70.75
			0				0				0				0				0				0				0				0				0				0				0				0
	70.875	5.2e-05	8.9731e-05		70.875	2.5e-05	6.21971e-05		70.875	2.9e-05	4.99964e-05		70.875	3.6e-05	8.7501e-05		70.875	1.9e-05	5.98256e-05		70.875	4.5e-05	7.19099e-05		70.875	2.1e-05	5.15846e-05		70.875	3.7e-05	6.82304e-05		70.875	1.4e-05	0.000123376		70.875	2.1e-05	8.62877e-05		70.875	2.1e-05	7.55189e-05		70.875	5e-06	2.98483e-05		70.875
			0				0				0				0				0				0				0				0				0				0				0				0
	71	5.3e-05	9.14566e-05		71	2.5e-05	6.21971e-05		71	2.9e-05	4.99964e-05		71	3.8e-05	9.23621e-05		71	1.8e-05	5.66768e-05		71	4.3e-05	6.87139e-05		71	2.4e-05	5.89539e-05		71	4.1e-05	7.56067e-05		71	1.4e-05	0.000123376		71	2.1e-05	8.62877e-05		71	2e-05	7.19228e-05		71	5e-06	2.98483e-05		71
			0				0				0				0				0				0				0				0				0				0				0				0
	71.125	5.6e-05	9.66334e-05		71.125	2.6e-05	6.4685e-05		71.125	3.1e-05	5.34444e-05		71.125	3.7e-05	8.99316e-05		71.125	1.8e-05	5.66768e-05		71.125	4.1e-05	6.55179e-05		71.125	2.4e-05	5.89539e-05		71.125	4.5e-05	8.2983e-05		71.125	1.5e-05	0.000132189		71.125	2.1e-05	8.62877e-05		71.125	1.9e-05	6.83266e-05		71.125	5e-06	2.98483e-05		71.125
			0				0				0				0				0				0				0				0				0				0				0				0
	71.25	5.3e-05	9.14566e-05		71.25	2.5e-05	6.21971e-05		71.25	2.8e-05	4.82724e-05		71.25	3.8e-05	9.23621e-05		71.25	1.9e-05	5.98256e-05		71.25	4.2e-05	6.71159e-05		71.25	2.3e-05	5.64975e-05		71.25	4.5e-05	8.2983e-05		71.25	1.3e-05	0.000114564		71.25	2.1e-05	8.62877e-05		71.25	1.9e-05	6.83266e-05		71.25	5e-06	2.98483e-05		71.25
			0				0				0				0				0				0				0				0				0				0				0				0
	71.375	4.7e-05	8.1103e-05		71.375	2.2e-05	5.47334e-05		71.375	2.7e-05	4.65484e-05		71.375	3.9e-05	9.47927e-05		71.375	1.8e-05	5.66768e-05		71.375	4.1e-05	6.55179e-05		71.375	2.3e-05	5.64975e-05		71.375	4e-05	7.37626e-05		71.375	1.4e-05	0.000123376		71.375	2e-05	8.21787e-05		71.375	2e-05	7.19228e-05		71.375	5e-06	2.98483e-05		71.375
			0				0				0				0				0				0				0				0				0				0				0				0
	71.5	4.5e-05	7.76518e-05		71.5	2.4e-05	5.97092e-05		71.5	2.8e-05	4.82724e-05		71.5	3.6e-05	8.7501e-05		71.5	1.8e-05	5.66768e-05		71.5	4.1e-05	6.55179e-05		71.5	2.5e-05	6.14103e-05		71.5	4.1e-05	7.56067e-05		71.5	1.4e-05	0.000123376		71.5	2e-05	8.21787e-05		71.5	2e-05	7.19228e-05		71.5	5e-06	2.98483e-05		71.5
			0				0				0				0				0				0				0				0				0				0				0				0
	71.625	4.1e-05	7.07494e-05		71.625	2.5e-05	6.21971e-05		71.625	2.7e-05	4.65484e-05		71.625	3.5e-05	8.50704e-05		71.625	1.8e-05	5.66768e-05		71.625	4.3e-05	6.87139e-05		71.625	2.5e-05	6.14103e-05		71.625	4.1e-05	7.56067e-05		71.625	1.4e-05	0.000123376		71.625	2.1e-05	8.62877e-05		71.625	1.9e-05	6.83266e-05		71.625	5e-06	2.98483e-05		71.625
			0				0				0				0				0				0				0				0				0				0				0				0
	71.75	4.4e-05	7.59262e-05		71.75	2.3e-05	5.72213e-05		71.75	2.8e-05	4.82724e-05		71.75	3.4e-05	8.26398e-05		71.75	1.9e-05	5.98256e-05		71.75	4.3e-05	6.87139e-05		71.75	2.4e-05	5.89539e-05		71.75	4.1e-05	7.56067e-05		71.75	1.4e-05	0.000123376		71.75	2e-05	8.21787e-05		71.75	1.9e-05	6.83266e-05		71.75	5e-06	2.98483e-05		71.75
			0				0				0				0				0				0				0				0				0				0				0				0
	71.875	5.2e-05	8.9731e-05		71.875	2.4e-05	5.97092e-05		71.875	2.7e-05	4.65484e-05		71.875	3.6e-05	8.7501e-05		71.875	1.9e-05	5.98256e-05		71.875	4.6e-05	7.35079e-05		71.875	2.2e-05	5.4041e-05		71.875	4.4e-05	8.11389e-05		71.875	1.5e-05	0.000132189		71.875	2e-05	8.21787e-05		71.875	1.9e-05	6.83266e-05		71.875	5e-06	2.98483e-05		71.875
			0				0				0				0				0				0				0				0				0				0				0				0
	72	5.3e-05	9.14566e-05		72	2.3e-05	5.72213e-05		72	2.6e-05	4.48243e-05		72	3.5e-05	8.50704e-05		72	1.9e-05	5.98256e-05		72	4.2e-05	6.71159e-05		72	2.1e-05	5.15846e-05		72	4.2e-05	7.74508e-05		72	1.3e-05	0.000114564		72	2e-05	8.21787e-05		72	1.9e-05	6.83266e-05		72	5e-06	2.98483e-05		72
			0				0				0				0				0				0				0				0				0				0				0				0
	72.125	4.9e-05	8.45542e-05		72.125	2.4e-05	5.97092e-05		72.125	2.4e-05	4.13763e-05		72.125	3.5e-05	8.50704e-05		72.125	1.8e-05	5.66768e-05		72.125	3.6e-05	5.75279e-05		72.125	2.3e-05	5.64975e-05		72.125	3.9e-05	7.19186e-05		72.125	1.4e-05	0.000123376		72.125	1.9e-05	7.80698e-05		72.125	2e-05	7.19228e-05		72.125	5e-06	2.98483e-05		72.125
			0				0				0				0				0				0				0				0				0				0				0				0
	72.25	4.8e-05	8.28286e-05		72.25	2.1e-05	5.22456e-05		72.25	2.7e-05	4.65484e-05		72.25	3.2e-05	7.77786e-05		72.25	1.8e-05	5.66768e-05		72.25	3.9e-05	6.23219e-05		72.25	2.5e-05	6.14103e-05		72.25	3.8e-05	7.00745e-05		72.25	1.4e-05	0.000123376		72.25	1.9e-05	7.80698e-05		72.25	1.9e-05	6.83266e-05		72.25	5e-06	2.98483e-05		72.25
			0				0				0				0				0				0				0				0				0				0				0				0
	72.375	4.4e-05	7.59262e-05		72.375	2.1e-05	5.22456e-05		72.375	3e-05	5.17204e-05		72.375	3.4e-05	8.26398e-05		72.375	1.7e-05	5.35281e-05		72.375	4.3e-05	6.87139e-05		72.375	2.5e-05	6.14103e-05		72.375	3.7e-05	6.82304e-05		72.375	1.2e-05	0.000105751		72.375	1.9e-05	7.80698e-05		72.375	1.7e-05	6.11344e-05		72.375	5e-06	2.98483e-05		72.375
			0				0				0				0				0				0				0				0				0				0				0				0
	72.5	4.6e-05	7.93774e-05		72.5	2.3e-05	5.72213e-05		72.5	2.8e-05	4.82724e-05		72.5	3.4e-05	8.26398e-05		72.5	1.7e-05	5.35281e-05		72.5	4.1e-05	6.55179e-05		72.5	2.5e-05	6.14103e-05		72.5	3.4e-05	6.26982e-05		72.5	1.2e-05	0.000105751		72.5	1.8e-05	7.39609e-05		72.5	1.7e-05	6.11344e-05		72.5	5e-06	2.98483e-05		72.5
			0				0				0				0				0				0				0				0				0				0				0				0
	72.625	4.6e-05	7.93774e-05		72.625	2.1e-05	5.22456e-05		72.625	2.7e-05	4.65484e-05		72.625	3.3e-05	8.02092e-05		72.625	1.7e-05	5.35281e-05		72.625	3.7e-05	5.91259e-05		72.625	2.4e-05	5.89539e-05		72.625	3.7e-05	6.82304e-05		72.625	1.2e-05	0.000105751		72.625	2e-05	8.21787e-05		72.625	1.7e-05	6.11344e-05		72.625	5e-06	2.98483e-05		72.625
			0				0				0				0				0				0				0				0				0				0				0				0
	72.75	5.1e-05	8.80054e-05		72.75	2.2e-05	5.47334e-05		72.75	2.7e-05	4.65484e-05		72.75	3.5e-05	8.50704e-05		72.75	1.7e-05	5.35281e-05		72.75	4.3e-05	6.87139e-05		72.75	2.2e-05	5.4041e-05		72.75	3.6e-05	6.63864e-05		72.75	1.3e-05	0.000114564		72.75	2e-05	8.21787e-05		72.75	1.8e-05	6.47305e-05		72.75	5e-06	2.98483e-05		72.75
			0				0				0				0				0				0				0				0				0				0				0				0
	72.875	5.1e-05	8.80054e-05		72.875	2.3e-05	5.72213e-05		72.875	2.6e-05	4.48243e-05		72.875	3.4e-05	8.26398e-05		72.875	1.7e-05	5.35281e-05		72.875	4.1e-05	6.55179e-05		72.875	2.1e-05	5.15846e-05		72.875	3.9e-05	7.19186e-05		72.875	1.2e-05	0.000105751		72.875	1.9e-05	7.80698e-05		72.875	1.7e-05	6.11344e-05		72.875	5e-06	2.98483e-05		72.875
			0				0				0				0				0				0				0				0				0				0				0				0
	73	4.7e-05	8.1103e-05		73	2.2e-05	5.47334e-05		73	2.7e-05	4.65484e-05		73	3.2e-05	7.77786e-05		73	1.7e-05	5.35281e-05		73	3.9e-05	6.23219e-05		73	2.1e-05	5.15846e-05		73	4e-05	7.37626e-05		73	1.2e-05	0.000105751		73	1.8e-05	7.39609e-05		73	1.8e-05	6.47305e-05		73	5e-06	2.98483e-05		73
			0				0				0				0				0				0				0				0				0				0				0				0
	73.125	4.1e-05	7.07494e-05		73.125	2.2e-05	5.47334e-05		73.125	2.9e-05	4.99964e-05		73.125	2.9e-05	7.04869e-05		73.125	1.7e-05	5.35281e-05		73.125	4e-05	6.39199e-05		73.125	2.4e-05	5.89539e-05		73.125	4.1e-05	7.56067e-05		73.125	1.2e-05	0.000105751		73.125	1.8e-05	7.39609e-05		73.125	1.8e-05	6.47305e-05		73.125	5e-06	2.98483e-05		73.125
			0				0				0				0				0				0				0				0				0				0				0				0
	73.25	4.2e-05	7.2475e-05		73.25	2.2e-05	5.47334e-05		73.25	2.9e-05	4.99964e-05		73.25	3.1e-05	7.53481e-05		73.25	1.7e-05	5.35281e-05		73.25	3.8e-05	6.07239e-05		73.25	2.3e-05	5.64975e-05		73.25	4e-05	7.37626e-05		73.25	1.3e-05	0.000114564		73.25	1.8e-05	7.39609e-05		73.25	1.8e-05	6.47305e-05		73.25	5e-06	2.98483e-05		73.25
			0				0				0				0				0				0				0				0				0				0				0				0
	73.375	4.3e-05	7.42006e-05		73.375	2.1e-05	5.22456e-05		73.375	2.9e-05	4.99964e-05		73.375	3.3e-05	8.02092e-05		73.375	1.7e-05	5.35281e-05		73.375	3.8e-05	6.07239e-05		73.375	2.3e-05	5.64975e-05		73.375	4.3e-05	7.92948e-05		73.375	1.2e-05	0.000105751		73.375	1.9e-05	7.80698e-05		73.375	1.7e-05	6.11344e-05		73.375	5e-06	2.98483e-05		73.375
			0				0				0				0				0				0				0				0				0				0				0				0
	73.5	4.6e-05	7.93774e-05		73.5	2.2e-05	5.47334e-05		73.5	2.5e-05	4.31003e-05		73.5	3.3e-05	8.02092e-05		73.5	1.6e-05	5.03794e-05		73.5	3.6e-05	5.75279e-05		73.5	2.3e-05	5.64975e-05		73.5	4.1e-05	7.56067e-05		73.5	1.2e-05	0.000105751		73.5	1.8e-05	7.39609e-05		73.5	1.7e-05	6.11344e-05		73.5	5e-06	2.98483e-05		73.5
			0				0				0				0				0				0				0				0				0				0				0				0
	73.625	4.9e-05	8.45542e-05		73.625	2.2e-05	5.47334e-05		73.625	2.5e-05	4.31003e-05		73.625	3.5e-05	8.50704e-05		73.625	1.6e-05	5.03794e-05		73.625	4e-05	6.39199e-05		73.625	2.2e-05	5.4041e-05		73.625	4.1e-05	7.56067e-05		73.625	1.2e-05	0.000105751		73.625	1.7e-05	6.98519e-05		73.625	1.8e-05	6.47305e-05		73.625	5e-06	2.98483e-05		73.625
			0				0				0				0				0				0				0				0				0				0				0				0
	73.75	4.6e-05	7.93774e-05		73.75	2e-05	4.97577e-05		73.75	2.6e-05	4.48243e-05		73.75	3.5e-05	8.50704e-05		73.75	1.6e-05	5.03794e-05		73.75	4.1e-05	6.55179e-05		73.75	2.3e-05	5.64975e-05		73.75	3.5e-05	6.45423e-05		73.75	1.1e-05	9.69385e-05		73.75	1.7e-05	6.98519e-05		73.75	1.8e-05	6.47305e-05		73.75	5e-06	2.98483e-05		73.75
			0				0				0				0				0				0				0				0				0				0				0				0
	73.875	4.4e-05	7.59262e-05		73.875	2.1e-05	5.22456e-05		73.875	2.5e-05	4.31003e-05		73.875	3.5e-05	8.50704e-05		73.875	1.6e-05	5.03794e-05		73.875	3.7e-05	5.91259e-05		73.875	2.4e-05	5.89539e-05		73.875	3.6e-05	6.63864e-05		73.875	1.1e-05	9.69385e-05		73.875	1.9e-05	7.80698e-05		73.875	1.8e-05	6.47305e-05		73.875	5e-06	2.98483e-05		73.875
			0				0				0				0				0				0				0				0				0				0				0				0
	74	4.3e-05	7.42006e-05		74	2e-05	4.97577e-05		74	2.5e-05	4.31003e-05		74	3.4e-05	8.26398e-05		74	1.6e-05	5.03794e-05		74	3.9e-05	6.23219e-05		74	2.5e-05	6.14103e-05		74	3.4e-05	6.26982e-05		74	1.2e-05	0.000105751		74	1.9e-05	7.80698e-05		74	1.8e-05	6.47305e-05		74	5e-06	2.98483e-05		74
			0				0				0				0				0				0				0				0				0				0				0				0
	74.125	4.1e-05	7.07494e-05		74.125	1.9e-05	4.72698e-05		74.125	2.6e-05	4.48243e-05		74.125	2.9e-05	7.04869e-05		74.125	1.6e-05	5.03794e-05		74.125	3.7e-05	5.91259e-05		74.125	2.3e-05	5.64975e-05		74.125	3.3e-05	6.08542e-05		74.125	1.1e-05	9.69385e-05		74.125	1.8e-05	7.39609e-05		74.125	1.8e-05	6.47305e-05		74.125	5e-06	2.98483e-05		74.125
			0				0				0				0				0				0				0				0				0				0				0				0
	74.25	4.2e-05	7.2475e-05		74.25	2e-05	4.97577e-05		74.25	2.7e-05	4.65484e-05		74.25	2.8e-05	6.80563e-05		74.25	1.6e-05	5.03794e-05		74.25	3.7e-05	5.91259e-05		74.25	2.3e-05	5.64975e-05		74.25	3.9e-05	7.19186e-05		74.25	1.1e-05	9.69385e-05		74.25	1.8e-05	7.39609e-05		74.25	1.8e-05	6.47305e-05		74.25	5e-06	2.98483e-05		74.25
			0				0				0				0				0				0				0				0				0				0				0				0
	74.375	4.2e-05	7.2475e-05		74.375	2.2e-05	5.47334e-05		74.375	2.9e-05	4.99964e-05		74.375	2.8e-05	6.80563e-05		74.375	1.6e-05	5.03794e-05		74.375	3.7e-05	5.91259e-05		74.375	2.3e-05	5.64975e-05		74.375	3.7e-05	6.82304e-05		74.375	1.1e-05	9.69385e-05		74.375	1.8e-05	7.39609e-05		74.375	1.7e-05	6.11344e-05		74.375	4e-06	2.38786e-05		74.375
			0				0				0				0				0				0				0				0				0				0				0				0
	74.5	4.3e-05	7.42006e-05		74.5	2.1e-05	5.22456e-05		74.5	2.8e-05	4.82724e-05		74.5	2.7e-05	6.56257e-05		74.5	1.6e-05	5.03794e-05		74.5	3.7e-05	5.91259e-05		74.5	2.2e-05	5.4041e-05		74.5	3.3e-05	6.08542e-05		74.5	1.1e-05	9.69385e-05		74.5	1.9e-05	7.80698e-05		74.5	1.8e-05	6.47305e-05		74.5	4e-06	2.38786e-05		74.5
			0				0				0				0				0				0				0				0				0				0				0				0
	74.625	4.2e-05	7.2475e-05		74.625	2e-05	4.97577e-05		74.625	2.8e-05	4.82724e-05		74.625	2.8e-05	6.80563e-05		74.625	1.6e-05	5.03794e-05		74.625	4.1e-05	6.55179e-05		74.625	2.1e-05	5.15846e-05		74.625	3.2e-05	5.90101e-05		74.625	1.1e-05	9.69385e-05		74.625	1.8e-05	7.39609e-05		74.625	1.8e-05	6.47305e-05		74.625	4e-06	2.38786e-05		74.625
			0				0				0				0				0				0				0				0				0				0				0				0
	74.75	3.8e-05	6.55726e-05		74.75	2.1e-05	5.22456e-05		74.75	2.5e-05	4.31003e-05		74.75	2.8e-05	6.80563e-05		74.75	1.5e-05	4.72307e-05		74.75	4.2e-05	6.71159e-05		74.75	2.1e-05	5.15846e-05		74.75	3.7e-05	6.82304e-05		74.75	1.1e-05	9.69385e-05		74.75	1.8e-05	7.39609e-05		74.75	1.7e-05	6.11344e-05		74.75	4e-06	2.38786e-05		74.75
			0				0				0				0				0				0				0				0				0				0				0				0
	74.875	4e-05	6.90238e-05		74.875	2e-05	4.97577e-05		74.875	2.3e-05	3.96523e-05		74.875	2.6e-05	6.31951e-05		74.875	1.5e-05	4.72307e-05		74.875	3.9e-05	6.23219e-05		74.875	2.3e-05	5.64975e-05		74.875	3.7e-05	6.82304e-05		74.875	1.2e-05	0.000105751		74.875	1.8e-05	7.39609e-05		74.875	1.7e-05	6.11344e-05		74.875	4e-06	2.38786e-05		74.875
			0				0				0				0				0				0				0				0				0				0				0				0
	75	4.1e-05	7.07494e-05		75	2e-05	4.97577e-05		75	2.5e-05	4.31003e-05		75	2.7e-05	6.56257e-05		75	1.5e-05	4.72307e-05		75	3.7e-05	5.91259e-05		75	2.2e-05	5.4041e-05		75	3.6e-05	6.63864e-05		75	1.2e-05	0.000105751		75	1.8e-05	7.39609e-05		75	1.6e-05	5.75382e-05		75	5e-06	2.98483e-05		75
			0				0				0				0				0				0				0				0				0				0				0				0
	75.125	4.1e-05	7.07494e-05		75.125	2e-05	4.97577e-05		75.125	2.6e-05	4.48243e-05		75.125	2.8e-05	6.80563e-05		75.125	1.6e-05	5.03794e-05		75.125	3.8e-05	6.07239e-05		75.125	2.1e-05	5.15846e-05		75.125	3.4e-05	6.26982e-05		75.125	1.2e-05	0.000105751		75.125	1.8e-05	7.39609e-05		75.125	1.7e-05	6.11344e-05		75.125	5e-06	2.98483e-05		75.125
			0				0				0				0				0				0				0				0				0				0				0				0
	75.25	4.1e-05	7.07494e-05		75.25	2.1e-05	5.22456e-05		75.25	2.5e-05	4.31003e-05		75.25	2.8e-05	6.80563e-05		75.25	1.7e-05	5.35281e-05		75.25	3.3e-05	5.27339e-05		75.25	2e-05	4.91282e-05		75.25	3.6e-05	6.63864e-05		75.25	1.1e-05	9.69385e-05		75.25	1.8e-05	7.39609e-05		75.25	1.6e-05	5.75382e-05		75.25	5e-06	2.98483e-05		75.25
			0				0				0				0				0				0				0				0				0				0				0				0
	75.375	4.2e-05	7.2475e-05		75.375	2.2e-05	5.47334e-05		75.375	2.5e-05	4.31003e-05		75.375	2.7e-05	6.56257e-05		75.375	1.6e-05	5.03794e-05		75.375	3.3e-05	5.27339e-05		75.375	2e-05	4.91282e-05		75.375	3.7e-05	6.82304e-05		75.375	1.2e-05	0.000105751		75.375	1.8e-05	7.39609e-05		75.375	1.6e-05	5.75382e-05		75.375	4e-06	2.38786e-05		75.375
			0				0				0				0				0				0				0				0				0				0				0				0
	75.5	3.8e-05	6.55726e-05		75.5	2.1e-05	5.22456e-05		75.5	2.3e-05	3.96523e-05		75.5	2.8e-05	6.80563e-05		75.5	1.6e-05	5.03794e-05		75.5	3.4e-05	5.43319e-05		75.5	1.8e-05	4.42154e-05		75.5	3.2e-05	5.90101e-05		75.5	1.2e-05	0.000105751		75.5	1.8e-05	7.39609e-05		75.5	1.7e-05	6.11344e-05		75.5	4e-06	2.38786e-05		75.5
			0				0				0				0				0				0				0				0				0				0				0				0
	75.625	3.6e-05	6.21214e-05		75.625	2.1e-05	5.22456e-05		75.625	2.6e-05	4.48243e-05		75.625	2.8e-05	6.80563e-05		75.625	1.5e-05	4.72307e-05		75.625	3.7e-05	5.91259e-05		75.625	1.9e-05	4.66718e-05		75.625	3.2e-05	5.90101e-05		75.625	1.1e-05	9.69385e-05		75.625	1.7e-05	6.98519e-05		75.625	1.7e-05	6.11344e-05		75.625	4e-06	2.38786e-05		75.625
			0				0				0				0				0				0				0				0				0				0				0				0
	75.75	3.4e-05	5.86703e-05		75.75	2.1e-05	5.22456e-05		75.75	2.5e-05	4.31003e-05		75.75	2.7e-05	6.56257e-05		75.75	1.6e-05	5.03794e-05		75.75	3.5e-05	5.59299e-05		75.75	2e-05	4.91282e-05		75.75	3.2e-05	5.90101e-05		75.75	1.1e-05	9.69385e-05		75.75	1.8e-05	7.39609e-05		75.75	1.6e-05	5.75382e-05		75.75	5e-06	2.98483e-05		75.75
			0				0				0				0				0				0				0				0				0				0				0				0
	75.875	3.6e-05	6.21214e-05		75.875	2.1e-05	5.22456e-05		75.875	2.3e-05	3.96523e-05		75.875	2.6e-05	6.31951e-05		75.875	1.6e-05	5.03794e-05		75.875	3.2e-05	5.11359e-05		75.875	2e-05	4.91282e-05		75.875	3.3e-05	6.08542e-05		75.875	1.1e-05	9.69385e-05		75.875	1.8e-05	7.39609e-05		75.875	1.6e-05	5.75382e-05		75.875	5e-06	2.98483e-05		75.875
			0				0				0				0				0				0				0				0				0				0				0				0
	76	4e-05	6.90238e-05		76	2.1e-05	5.22456e-05		76	2.3e-05	3.96523e-05		76	2.6e-05	6.31951e-05		76	1.6e-05	5.03794e-05		76	3.3e-05	5.27339e-05		76	2.1e-05	5.15846e-05		76	3e-05	5.5322e-05		76	1.2e-05	0.000105751		76	1.7e-05	6.98519e-05		76	1.7e-05	6.11344e-05		76	5e-06	2.98483e-05		76
			0				0				0				0				0				0				0				0				0				0				0				0
	76.125	4.3e-05	7.42006e-05		76.125	2e-05	4.97577e-05		76.125	2.3e-05	3.96523e-05		76.125	2.7e-05	6.56257e-05		76.125	1.6e-05	5.03794e-05		76.125	3.7e-05	5.91259e-05		76.125	2.1e-05	5.15846e-05		76.125	2.9e-05	5.34779e-05		76.125	1.2e-05	0.000105751		76.125	1.8e-05	7.39609e-05		76.125	1.8e-05	6.47305e-05		76.125	4e-06	2.38786e-05		76.125
			0				0				0				0				0				0				0				0				0				0				0				0
	76.25	3.5e-05	6.03959e-05		76.25	1.9e-05	4.72698e-05		76.25	2.4e-05	4.13763e-05		76.25	2.5e-05	6.07646e-05		76.25	1.6e-05	5.03794e-05		76.25	3.8e-05	6.07239e-05		76.25	2.2e-05	5.4041e-05		76.25	3.2e-05	5.90101e-05		76.25	1.2e-05	0.000105751		76.25	1.8e-05	7.39609e-05		76.25	1.6e-05	5.75382e-05		76.25	4e-06	2.38786e-05		76.25
			0				0				0				0				0				0				0				0				0				0				0				0
	76.375	3.8e-05	6.55726e-05		76.375	2e-05	4.97577e-05		76.375	2.4e-05	4.13763e-05		76.375	2.7e-05	6.56257e-05		76.375	1.6e-05	5.03794e-05		76.375	3.6e-05	5.75279e-05		76.375	2.1e-05	5.15846e-05		76.375	3.3e-05	6.08542e-05		76.375	1.1e-05	9.69385e-05		76.375	1.7e-05	6.98519e-05		76.375	1.6e-05	5.75382e-05		76.375	4e-06	2.38786e-05		76.375
			0				0				0				0				0				0				0				0				0				0				0				0
	76.5	3.8e-05	6.55726e-05		76.5	2e-05	4.97577e-05		76.5	2.2e-05	3.79283e-05		76.5	2.6e-05	6.31951e-05		76.5	1.5e-05	4.72307e-05		76.5	3.5e-05	5.59299e-05		76.5	2.1e-05	5.15846e-05		76.5	3.4e-05	6.26982e-05		76.5	1e-05	8.81259e-05		76.5	1.8e-05	7.39609e-05		76.5	1.6e-05	5.75382e-05		76.5	5e-06	2.98483e-05		76.5
			0				0				0				0				0				0				0				0				0				0				0				0
	76.625	3.7e-05	6.3847e-05		76.625	1.9e-05	4.72698e-05		76.625	2.1e-05	3.62043e-05		76.625	2.9e-05	7.04869e-05		76.625	1.5e-05	4.72307e-05		76.625	3.5e-05	5.59299e-05		76.625	2e-05	4.91282e-05		76.625	3.3e-05	6.08542e-05		76.625	1.1e-05	9.69385e-05		76.625	1.9e-05	7.80698e-05		76.625	1.6e-05	5.75382e-05		76.625	5e-06	2.98483e-05		76.625
			0				0				0				0				0				0				0				0				0				0				0				0
	76.75	4e-05	6.90238e-05		76.75	1.9e-05	4.72698e-05		76.75	2.3e-05	3.96523e-05		76.75	2.7e-05	6.56257e-05		76.75	1.4e-05	4.4082e-05		76.75	3.2e-05	5.11359e-05		76.75	2e-05	4.91282e-05		76.75	3.3e-05	6.08542e-05		76.75	1.1e-05	9.69385e-05		76.75	1.9e-05	7.80698e-05		76.75	1.5e-05	5.39421e-05		76.75	5e-06	2.98483e-05		76.75
			0				0				0				0				0				0				0				0				0				0				0				0
	76.875	4e-05	6.90238e-05		76.875	1.9e-05	4.72698e-05		76.875	2.3e-05	3.96523e-05		76.875	2.4e-05	5.8334e-05		76.875	1.5e-05	4.72307e-05		76.875	3.5e-05	5.59299e-05		76.875	2e-05	4.91282e-05		76.875	3.1e-05	5.7166e-05		76.875	1.1e-05	9.69385e-05		76.875	1.8e-05	7.39609e-05		76.875	1.6e-05	5.75382e-05		76.875	4e-06	2.38786e-05		76.875
			0				0				0				0				0				0				0				0				0				0				0				0
	77	3.6e-05	6.21214e-05		77	2e-05	4.97577e-05		77	2.3e-05	3.96523e-05		77	2.5e-05	6.07646e-05		77	1.6e-05	5.03794e-05		77	3.6e-05	5.75279e-05		77	2e-05	4.91282e-05		77	3e-05	5.5322e-05		77	1e-05	8.81259e-05		77	1.7e-05	6.98519e-05		77	1.6e-05	5.75382e-05		77	4e-06	2.38786e-05		77
			0				0				0				0				0				0				0				0				0				0				0				0
	77.125	3.8e-05	6.55726e-05		77.125	1.9e-05	4.72698e-05		77.125	2.4e-05	4.13763e-05		77.125	2.7e-05	6.56257e-05		77.125	1.5e-05	4.72307e-05		77.125	3.3e-05	5.27339e-05		77.125	1.9e-05	4.66718e-05		77.125	3.2e-05	5.90101e-05		77.125	1e-05	8.81259e-05		77.125	1.8e-05	7.39609e-05		77.125	1.6e-05	5.75382e-05		77.125	4e-06	2.38786e-05		77.125
			0				0				0				0				0				0				0				0				0				0				0				0
	77.25	3.8e-05	6.55726e-05		77.25	1.8e-05	4.47819e-05		77.25	2.6e-05	4.48243e-05		77.25	2.7e-05	6.56257e-05		77.25	1.5e-05	4.72307e-05		77.25	3.1e-05	4.95379e-05		77.25	1.9e-05	4.66718e-05		77.25	3.1e-05	5.7166e-05		77.25	1e-05	8.81259e-05		77.25	1.9e-05	7.80698e-05		77.25	1.6e-05	5.75382e-05		77.25	4e-06	2.38786e-05		77.25
			0				0				0				0				0				0				0				0				0				0				0				0
	77.375	3.4e-05	5.86703e-05		77.375	1.8e-05	4.47819e-05		77.375	2.4e-05	4.13763e-05		77.375	2.6e-05	6.31951e-05		77.375	1.5e-05	4.72307e-05		77.375	3e-05	4.79399e-05		77.375	1.9e-05	4.66718e-05		77.375	3e-05	5.5322e-05		77.375	1e-05	8.81259e-05		77.375	1.8e-05	7.39609e-05		77.375	1.6e-05	5.75382e-05		77.375	4e-06	2.38786e-05		77.375
			0				0				0				0				0				0				0				0				0				0				0				0
	77.5	3.6e-05	6.21214e-05		77.5	1.9e-05	4.72698e-05		77.5	2.3e-05	3.96523e-05		77.5	2.6e-05	6.31951e-05		77.5	1.5e-05	4.72307e-05		77.5	3.2e-05	5.11359e-05		77.5	1.9e-05	4.66718e-05		77.5	3e-05	5.5322e-05		77.5	1.1e-05	9.69385e-05		77.5	1.7e-05	6.98519e-05		77.5	1.6e-05	5.75382e-05		77.5	4e-06	2.38786e-05		77.5
			0				0				0				0				0				0				0				0				0				0				0				0
	77.625	3.7e-05	6.3847e-05		77.625	1.8e-05	4.47819e-05		77.625	2.3e-05	3.96523e-05		77.625	2.6e-05	6.31951e-05		77.625	1.5e-05	4.72307e-05		77.625	3.2e-05	5.11359e-05		77.625	2e-05	4.91282e-05		77.625	2.8e-05	5.16338e-05		77.625	1e-05	8.81259e-05		77.625	1.7e-05	6.98519e-05		77.625	1.7e-05	6.11344e-05		77.625	4e-06	2.38786e-05		77.625
			0				0				0				0				0				0				0				0				0				0				0				0
	77.75	3.5e-05	6.03959e-05		77.75	1.8e-05	4.47819e-05		77.75	2.2e-05	3.79283e-05		77.75	2.5e-05	6.07646e-05		77.75	1.5e-05	4.72307e-05		77.75	3e-05	4.79399e-05		77.75	1.9e-05	4.66718e-05		77.75	2.5e-05	4.61016e-05		77.75	1.1e-05	9.69385e-05		77.75	1.6e-05	6.5743e-05		77.75	1.6e-05	5.75382e-05		77.75	4e-06	2.38786e-05		77.75
			0				0				0				0				0				0				0				0				0				0				0				0
	77.875	3.3e-05	5.69447e-05		77.875	1.8e-05	4.47819e-05		77.875	2.2e-05	3.79283e-05		77.875	2.4e-05	5.8334e-05		77.875	1.4e-05	4.4082e-05		77.875	3.3e-05	5.27339e-05		77.875	2e-05	4.91282e-05		77.875	2.9e-05	5.34779e-05		77.875	1.1e-05	9.69385e-05		77.875	1.7e-05	6.98519e-05		77.875	1.6e-05	5.75382e-05		77.875	4e-06	2.38786e-05		77.875
			0				0				0				0				0				0				0				0				0				0				0				0
	78	3.2e-05	5.52191e-05		78	1.9e-05	4.72698e-05		78	2.1e-05	3.62043e-05		78	2.7e-05	6.56257e-05		78	1.4e-05	4.4082e-05		78	3.3e-05	5.27339e-05		78	2e-05	4.91282e-05		78	3e-05	5.5322e-05		78	1e-05	8.81259e-05		78	1.7e-05	6.98519e-05		78	1.6e-05	5.75382e-05		78	4e-06	2.38786e-05		78
			0				0				0				0				0				0				0				0				0				0				0				0
	78.125	3.3e-05	5.69447e-05		78.125	1.7e-05	4.2294e-05		78.125	2.2e-05	3.79283e-05		78.125	2.6e-05	6.31951e-05		78.125	1.5e-05	4.72307e-05		78.125	3.2e-05	5.11359e-05		78.125	1.8e-05	4.42154e-05		78.125	3e-05	5.5322e-05		78.125	1e-05	8.81259e-05		78.125	1.8e-05	7.39609e-05		78.125	1.6e-05	5.75382e-05		78.125	4e-06	2.38786e-05		78.125
			0				0				0				0				0				0				0				0				0				0				0				0
	78.25	3.4e-05	5.86703e-05		78.25	1.7e-05	4.2294e-05		78.25	2e-05	3.44803e-05		78.25	2.6e-05	6.31951e-05		78.25	1.5e-05	4.72307e-05		78.25	2.9e-05	4.63419e-05		78.25	1.9e-05	4.66718e-05		78.25	2.9e-05	5.34779e-05		78.25	1e-05	8.81259e-05		78.25	1.8e-05	7.39609e-05		78.25	1.6e-05	5.75382e-05		78.25	4e-06	2.38786e-05		78.25
			0				0				0				0				0				0				0				0				0				0				0				0
	78.375	3.7e-05	6.3847e-05		78.375	1.8e-05	4.47819e-05		78.375	2.1e-05	3.62043e-05		78.375	2.9e-05	7.04869e-05		78.375	1.5e-05	4.72307e-05		78.375	3.1e-05	4.95379e-05		78.375	1.9e-05	4.66718e-05		78.375	2.9e-05	5.34779e-05		78.375	1e-05	8.81259e-05		78.375	1.7e-05	6.98519e-05		78.375	1.5e-05	5.39421e-05		78.375	4e-06	2.38786e-05		78.375
			0				0				0				0				0				0				0				0				0				0				0				0
	78.5	4.1e-05	7.07494e-05		78.5	1.9e-05	4.72698e-05		78.5	2.2e-05	3.79283e-05		78.5	2.6e-05	6.31951e-05		78.5	1.5e-05	4.72307e-05		78.5	3.1e-05	4.95379e-05		78.5	1.8e-05	4.42154e-05		78.5	3.3e-05	6.08542e-05		78.5	1e-05	8.81259e-05		78.5	1.7e-05	6.98519e-05		78.5	1.5e-05	5.39421e-05		78.5	4e-06	2.38786e-05		78.5
			0				0				0				0				0				0				0				0				0				0				0				0
	78.625	3.9e-05	6.72982e-05		78.625	1.8e-05	4.47819e-05		78.625	2.2e-05	3.79283e-05		78.625	2.3e-05	5.59034e-05		78.625	1.5e-05	4.72307e-05		78.625	2.9e-05	4.63419e-05		78.625	1.9e-05	4.66718e-05		78.625	3.2e-05	5.90101e-05		78.625	1e-05	8.81259e-05		78.625	1.8e-05	7.39609e-05		78.625	1.4e-05	5.03459e-05		78.625	4e-06	2.38786e-05		78.625
			0				0				0				0				0				0				0				0				0				0				0				0
	78.75	3.6e-05	6.21214e-05		78.75	1.9e-05	4.72698e-05		78.75	2.3e-05	3.96523e-05		78.75	2.4e-05	5.8334e-05		78.75	1.5e-05	4.72307e-05		78.75	2.9e-05	4.63419e-05		78.75	1.8e-05	4.42154e-05		78.75	3e-05	5.5322e-05		78.75	1e-05	8.81259e-05		78.75	1.8e-05	7.39609e-05		78.75	1.5e-05	5.39421e-05		78.75	4e-06	2.38786e-05		78.75
			0				0				0				0				0				0				0				0				0				0				0				0
	78.875	3.2e-05	5.52191e-05		78.875	1.9e-05	4.72698e-05		78.875	2.3e-05	3.96523e-05		78.875	2.3e-05	5.59034e-05		78.875	1.5e-05	4.72307e-05		78.875	2.8e-05	4.47439e-05		78.875	1.9e-05	4.66718e-05		78.875	3.2e-05	5.90101e-05		78.875	1e-05	8.81259e-05		78.875	1.7e-05	6.98519e-05		78.875	1.5e-05	5.39421e-05		78.875	4e-06	2.38786e-05		78.875
			0				0				0				0				0				0				0				0				0				0				0				0
	79	3e-05	5.17679e-05		79	1.8e-05	4.47819e-05		79	2.2e-05	3.79283e-05		79	2.1e-05	5.10422e-05		79	1.5e-05	4.72307e-05		79	3.1e-05	4.95379e-05		79	1.9e-05	4.66718e-05		79	3.2e-05	5.90101e-05		79	1.1e-05	9.69385e-05		79	1.6e-05	6.5743e-05		79	1.5e-05	5.39421e-05		79	4e-06	2.38786e-05		79
			0				0				0				0				0				0				0				0				0				0				0				0
	79.125	3e-05	5.17679e-05		79.125	1.8e-05	4.47819e-05		79.125	2.1e-05	3.62043e-05		79.125	2e-05	4.86117e-05		79.125	1.5e-05	4.72307e-05		79.125	3.2e-05	5.11359e-05		79.125	1.7e-05	4.1759e-05		79.125	3.1e-05	5.7166e-05		79.125	1.1e-05	9.69385e-05		79.125	1.7e-05	6.98519e-05		79.125	1.5e-05	5.39421e-05		79.125	4e-06	2.38786e-05		79.125
			0				0				0				0				0				0				0				0				0				0				0				0
	79.25	3.2e-05	5.52191e-05		79.25	1.7e-05	4.2294e-05		79.25	2.1e-05	3.62043e-05		79.25	2.2e-05	5.34728e-05		79.25	1.5e-05	4.72307e-05		79.25	2.9e-05	4.63419e-05		79.25	1.8e-05	4.42154e-05		79.25	3e-05	5.5322e-05		79.25	1e-05	8.81259e-05		79.25	1.7e-05	6.98519e-05		79.25	1.5e-05	5.39421e-05		79.25	4e-06	2.38786e-05		79.25
			0				0				0				0				0				0				0				0				0				0				0				0
	79.375	3.5e-05	6.03959e-05		79.375	1.7e-05	4.2294e-05		79.375	2.1e-05	3.62043e-05		79.375	2.3e-05	5.59034e-05		79.375	1.4e-05	4.4082e-05		79.375	3.2e-05	5.11359e-05		79.375	1.8e-05	4.42154e-05		79.375	3.1e-05	5.7166e-05		79.375	9e-06	7.93133e-05		79.375	1.6e-05	6.5743e-05		79.375	1.5e-05	5.39421e-05		79.375	4e-06	2.38786e-05		79.375
			0				0				0				0				0				0				0				0				0				0				0				0
	79.5	3.5e-05	6.03959e-05		79.5	1.7e-05	4.2294e-05		79.5	2.1e-05	3.62043e-05		79.5	2.3e-05	5.59034e-05		79.5	1.4e-05	4.4082e-05		79.5	3e-05	4.79399e-05		79.5	1.9e-05	4.66718e-05		79.5	2.8e-05	5.16338e-05		79.5	9e-06	7.93133e-05		79.5	1.6e-05	6.5743e-05		79.5	1.5e-05	5.39421e-05		79.5	4e-06	2.38786e-05		79.5
			0				0				0				0				0				0				0				0				0				0				0				0
	79.625	3.3e-05	5.69447e-05		79.625	1.7e-05	4.2294e-05		79.625	2e-05	3.44803e-05		79.625	2.3e-05	5.59034e-05		79.625	1.4e-05	4.4082e-05		79.625	2.8e-05	4.47439e-05		79.625	1.9e-05	4.66718e-05		79.625	2.7e-05	4.97898e-05		79.625	9e-06	7.93133e-05		79.625	1.7e-05	6.98519e-05		79.625	1.5e-05	5.39421e-05		79.625	4e-06	2.38786e-05		79.625
			0				0				0				0				0				0				0				0				0				0				0				0
	79.75	3.3e-05	5.69447e-05		79.75	1.8e-05	4.47819e-05		79.75	2.1e-05	3.62043e-05		79.75	2.3e-05	5.59034e-05		79.75	1.4e-05	4.4082e-05		79.75	2.8e-05	4.47439e-05		79.75	1.7e-05	4.1759e-05		79.75	2.7e-05	4.97898e-05		79.75	9e-06	7.93133e-05		79.75	1.6e-05	6.5743e-05		79.75	1.5e-05	5.39421e-05		79.75	4e-06	2.38786e-05		79.75
			0				0				0				0				0				0				0				0				0				0				0				0
	79.875	3.2e-05	5.52191e-05		79.875	1.7e-05	4.2294e-05		79.875	2.1e-05	3.62043e-05		79.875	2.4e-05	5.8334e-05		79.875	1.4e-05	4.4082e-05		79.875	2.7e-05	4.31459e-05		79.875	1.8e-05	4.42154e-05		79.875	2.8e-05	5.16338e-05		79.875	1e-05	8.81259e-05		79.875	1.6e-05	6.5743e-05		79.875	1.5e-05	5.39421e-05		79.875	4e-06	2.38786e-05		79.875
			0				0				0				0				0				0				0				0				0				0				0				0
	80	3.4e-05	5.86703e-05		80	1.7e-05	4.2294e-05		80	2.1e-05	3.62043e-05		80	2.3e-05	5.59034e-05		80	1.4e-05	4.4082e-05		80	2.7e-05	4.31459e-05		80	1.7e-05	4.1759e-05		80	2.7e-05	4.97898e-05		80	9e-06	7.93133e-05		80	1.6e-05	6.5743e-05		80	1.6e-05	5.75382e-05		80	4e-06	2.38786e-05		80
			0				0				0				0				0				0				0				0				0				0				0				0
	80.125	3.5e-05	6.03959e-05		80.125	1.7e-05	4.2294e-05		80.125	2.1e-05	3.62043e-05		80.125	2e-05	4.86117e-05		80.125	1.4e-05	4.4082e-05		80.125	2.7e-05	4.31459e-05		80.125	1.7e-05	4.1759e-05		80.125	2.8e-05	5.16338e-05		80.125	9e-06	7.93133e-05		80.125	1.7e-05	6.98519e-05		80.125	1.5e-05	5.39421e-05		80.125	4e-06	2.38786e-05		80.125
			0				0				0				0				0				0				0				0				0				0				0				0
	80.25	3.5e-05	6.03959e-05		80.25	1.7e-05	4.2294e-05		80.25	1.8e-05	3.10322e-05		80.25	2.2e-05	5.34728e-05		80.25	1.4e-05	4.4082e-05		80.25	3.1e-05	4.95379e-05		80.25	1.6e-05	3.93026e-05		80.25	2.8e-05	5.16338e-05		80.25	1e-05	8.81259e-05		80.25	1.7e-05	6.98519e-05		80.25	1.5e-05	5.39421e-05		80.25	4e-06	2.38786e-05		80.25
			0				0				0				0				0				0				0				0				0				0				0				0
	80.375	3.3e-05	5.69447e-05		80.375	1.7e-05	4.2294e-05		80.375	1.8e-05	3.10322e-05		80.375	2e-05	4.86117e-05		80.375	1.4e-05	4.4082e-05		80.375	3e-05	4.79399e-05		80.375	1.6e-05	3.93026e-05		80.375	2.7e-05	4.97898e-05		80.375	9e-06	7.93133e-05		80.375	1.7e-05	6.98519e-05		80.375	1.5e-05	5.39421e-05		80.375	4e-06	2.38786e-05		80.375
			0				0				0				0				0				0				0				0				0				0				0				0
	80.5	3.1e-05	5.34935e-05		80.5	1.6e-05	3.98061e-05		80.5	2.1e-05	3.62043e-05		80.5	2.1e-05	5.10422e-05		80.5	1.5e-05	4.72307e-05		80.5	2.8e-05	4.47439e-05		80.5	1.8e-05	4.42154e-05		80.5	3e-05	5.5322e-05		80.5	9e-06	7.93133e-05		80.5	1.6e-05	6.5743e-05		80.5	1.5e-05	5.39421e-05		80.5	4e-06	2.38786e-05		80.5
			0				0				0				0				0				0				0				0				0				0				0				0
	80.625	3.1e-05	5.34935e-05		80.625	1.7e-05	4.2294e-05		80.625	2e-05	3.44803e-05		80.625	2.2e-05	5.34728e-05		80.625	1.5e-05	4.72307e-05		80.625	2.7e-05	4.31459e-05		80.625	1.8e-05	4.42154e-05		80.625	2.8e-05	5.16338e-05		80.625	1e-05	8.81259e-05		80.625	1.6e-05	6.5743e-05		80.625	1.4e-05	5.03459e-05		80.625	4e-06	2.38786e-05		80.625
			0				0				0				0				0				0				0				0				0				0				0				0
	80.75	3.1e-05	5.34935e-05		80.75	1.8e-05	4.47819e-05		80.75	2.1e-05	3.62043e-05		80.75	2.3e-05	5.59034e-05		80.75	1.4e-05	4.4082e-05		80.75	2.9e-05	4.63419e-05		80.75	1.7e-05	4.1759e-05		80.75	2.7e-05	4.97898e-05		80.75	1e-05	8.81259e-05		80.75	1.6e-05	6.5743e-05		80.75	1.5e-05	5.39421e-05		80.75	4e-06	2.38786e-05		80.75
			0				0				0				0				0				0				0				0				0				0				0				0
	80.875	3.4e-05	5.86703e-05		80.875	1.7e-05	4.2294e-05		80.875	2.2e-05	3.79283e-05		80.875	2.3e-05	5.59034e-05		80.875	1.4e-05	4.4082e-05		80.875	2.7e-05	4.31459e-05		80.875	1.7e-05	4.1759e-05		80.875	2.5e-05	4.61016e-05		80.875	9e-06	7.93133e-05		80.875	1.6e-05	6.5743e-05		80.875	1.4e-05	5.03459e-05		80.875	4e-06	2.38786e-05		80.875
			0				0				0				0				0				0				0				0				0				0				0				0
	81	3.4e-05	5.86703e-05		81	1.7e-05	4.2294e-05		81	2.1e-05	3.62043e-05		81	2.2e-05	5.34728e-05		81	1.4e-05	4.4082e-05		81	3e-05	4.79399e-05		81	1.7e-05	4.1759e-05		81	2.6e-05	4.79457e-05		81	9e-06	7.93133e-05		81	1.6e-05	6.5743e-05		81	1.4e-05	5.03459e-05		81	4e-06	2.38786e-05		81
			0				0				0				0				0				0				0				0				0				0				0				0
	81.125	3.4e-05	5.86703e-05		81.125	1.7e-05	4.2294e-05		81.125	2.2e-05	3.79283e-05		81.125	2.2e-05	5.34728e-05		81.125	1.3e-05	4.09333e-05		81.125	2.9e-05	4.63419e-05		81.125	1.8e-05	4.42154e-05		81.125	3.1e-05	5.7166e-05		81.125	9e-06	7.93133e-05		81.125	1.6e-05	6.5743e-05		81.125	1.4e-05	5.03459e-05		81.125	4e-06	2.38786e-05		81.125
			0				0				0				0				0				0				0				0				0				0				0				0
	81.25	3.4e-05	5.86703e-05		81.25	1.6e-05	3.98061e-05		81.25	2e-05	3.44803e-05		81.25	2.3e-05	5.59034e-05		81.25	1.3e-05	4.09333e-05		81.25	2.6e-05	4.15479e-05		81.25	1.8e-05	4.42154e-05		81.25	3.2e-05	5.90101e-05		81.25	1e-05	8.81259e-05		81.25	1.6e-05	6.5743e-05		81.25	1.4e-05	5.03459e-05		81.25	4e-06	2.38786e-05		81.25
			0				0				0				0				0				0				0				0				0				0				0				0
	81.375	3.2e-05	5.52191e-05		81.375	1.6e-05	3.98061e-05		81.375	2.1e-05	3.62043e-05		81.375	2.3e-05	5.59034e-05		81.375	1.4e-05	4.4082e-05		81.375	2.5e-05	3.995e-05		81.375	1.9e-05	4.66718e-05		81.375	2.8e-05	5.16338e-05		81.375	9e-06	7.93133e-05		81.375	1.6e-05	6.5743e-05		81.375	1.4e-05	5.03459e-05		81.375	4e-06	2.38786e-05		81.375
			0				0				0				0				0				0				0				0				0				0				0				0
	81.5	3.2e-05	5.52191e-05		81.5	1.6e-05	3.98061e-05		81.5	2e-05	3.44803e-05		81.5	2.4e-05	5.8334e-05		81.5	1.4e-05	4.4082e-05		81.5	2.7e-05	4.31459e-05		81.5	1.8e-05	4.42154e-05		81.5	2.6e-05	4.79457e-05		81.5	9e-06	7.93133e-05		81.5	1.6e-05	6.5743e-05		81.5	1.4e-05	5.03459e-05		81.5	4e-06	2.38786e-05		81.5
			0				0				0				0				0				0				0				0				0				0				0				0
	81.625	3.1e-05	5.34935e-05		81.625	1.6e-05	3.98061e-05		81.625	2.1e-05	3.62043e-05		81.625	2.2e-05	5.34728e-05		81.625	1.3e-05	4.09333e-05		81.625	2.9e-05	4.63419e-05		81.625	1.7e-05	4.1759e-05		81.625	2.8e-05	5.16338e-05		81.625	9e-06	7.93133e-05		81.625	1.6e-05	6.5743e-05		81.625	1.4e-05	5.03459e-05		81.625	3e-06	1.7909e-05		81.625
			0				0				0				0				0				0				0				0				0				0				0				0
	81.75	3e-05	5.17679e-05		81.75	1.6e-05	3.98061e-05		81.75	2.2e-05	3.79283e-05		81.75	2.2e-05	5.34728e-05		81.75	1.3e-05	4.09333e-05		81.75	2.9e-05	4.63419e-05		81.75	1.7e-05	4.1759e-05		81.75	2.6e-05	4.79457e-05		81.75	9e-06	7.93133e-05		81.75	1.6e-05	6.5743e-05		81.75	1.4e-05	5.03459e-05		81.75	4e-06	2.38786e-05		81.75
			0				0				0				0				0				0				0				0				0				0				0				0
	81.875	3.2e-05	5.52191e-05		81.875	1.7e-05	4.2294e-05		81.875	2e-05	3.44803e-05		81.875	2.2e-05	5.34728e-05		81.875	1.3e-05	4.09333e-05		81.875	2.7e-05	4.31459e-05		81.875	1.7e-05	4.1759e-05		81.875	2.6e-05	4.79457e-05		81.875	8e-06	7.05007e-05		81.875	1.5e-05	6.1634e-05		81.875	1.4e-05	5.03459e-05		81.875	4e-06	2.38786e-05		81.875
			0				0				0				0				0				0				0				0				0				0				0				0
	82	3.2e-05	5.52191e-05		82	1.6e-05	3.98061e-05		82	2e-05	3.44803e-05		82	2e-05	4.86117e-05		82	1.3e-05	4.09333e-05		82	2.5e-05	3.995e-05		82	1.7e-05	4.1759e-05		82	2.8e-05	5.16338e-05		82	8e-06	7.05007e-05		82	1.5e-05	6.1634e-05		82	1.4e-05	5.03459e-05		82	4e-06	2.38786e-05		82
			0				0				0				0				0				0				0				0				0				0				0				0
	82.125	3e-05	5.17679e-05		82.125	1.6e-05	3.98061e-05		82.125	1.8e-05	3.10322e-05		82.125	2e-05	4.86117e-05		82.125	1.3e-05	4.09333e-05		82.125	2.6e-05	4.15479e-05		82.125	1.6e-05	3.93026e-05		82.125	2.9e-05	5.34779e-05		82.125	8e-06	7.05007e-05		82.125	1.6e-05	6.5743e-05		82.125	1.4e-05	5.03459e-05		82.125	4e-06	2.38786e-05		82.125
			0				0				0				0				0				0				0				0				0				0				0				0
	82.25	3e-05	5.17679e-05		82.25	1.6e-05	3.98061e-05		82.25	1.9e-05	3.27562e-05		82.25	2.2e-05	5.34728e-05		82.25	1.3e-05	4.09333e-05		82.25	2.7e-05	4.31459e-05		82.25	1.6e-05	3.93026e-05		82.25	2.7e-05	4.97898e-05		82.25	9e-06	7.93133e-05		82.25	1.7e-05	6.98519e-05		82.25	1.3e-05	4.67498e-05		82.25	4e-06	2.38786e-05		82.25
			0				0				0				0				0				0				0				0				0				0				0				0
	82.375	2.8e-05	4.83167e-05		82.375	1.6e-05	3.98061e-05		82.375	1.8e-05	3.10322e-05		82.375	2.1e-05	5.10422e-05		82.375	1.4e-05	4.4082e-05		82.375	2.4e-05	3.8352e-05		82.375	1.6e-05	3.93026e-05		82.375	2.7e-05	4.97898e-05		82.375	8e-06	7.05007e-05		82.375	1.6e-05	6.5743e-05		82.375	1.3e-05	4.67498e-05		82.375	3e-06	1.7909e-05		82.375
			0				0				0				0				0				0				0				0				0				0				0				0
	82.5	2.7e-05	4.65911e-05		82.5	1.6e-05	3.98061e-05		82.5	2e-05	3.44803e-05		82.5	2.1e-05	5.10422e-05		82.5	1.4e-05	4.4082e-05		82.5	2.6e-05	4.15479e-05		82.5	1.5e-05	3.68462e-05		82.5	2.8e-05	5.16338e-05		82.5	8e-06	7.05007e-05		82.5	1.5e-05	6.1634e-05		82.5	1.3e-05	4.67498e-05		82.5	4e-06	2.38786e-05		82.5
			0				0				0				0				0				0				0				0				0				0				0				0
	82.625	2.8e-05	4.83167e-05		82.625	1.6e-05	3.98061e-05		82.625	1.8e-05	3.10322e-05		82.625	2.1e-05	5.10422e-05		82.625	1.4e-05	4.4082e-05		82.625	2.6e-05	4.15479e-05		82.625	1.7e-05	4.1759e-05		82.625	2.6e-05	4.79457e-05		82.625	9e-06	7.93133e-05		82.625	1.6e-05	6.5743e-05		82.625	1.3e-05	4.67498e-05		82.625	4e-06	2.38786e-05		82.625
			0				0				0				0				0				0				0				0				0				0				0				0
	82.75	3.1e-05	5.34935e-05		82.75	1.5e-05	3.73183e-05		82.75	1.8e-05	3.10322e-05		82.75	2.1e-05	5.10422e-05		82.75	1.4e-05	4.4082e-05		82.75	2.8e-05	4.47439e-05		82.75	1.8e-05	4.42154e-05		82.75	2.6e-05	4.79457e-05		82.75	9e-06	7.93133e-05		82.75	1.5e-05	6.1634e-05		82.75	1.3e-05	4.67498e-05		82.75	4e-06	2.38786e-05		82.75
			0				0				0				0				0				0				0				0				0				0				0				0
	82.875	3e-05	5.17679e-05		82.875	1.5e-05	3.73183e-05		82.875	1.9e-05	3.27562e-05		82.875	2.1e-05	5.10422e-05		82.875	1.3e-05	4.09333e-05		82.875	2.7e-05	4.31459e-05		82.875	1.7e-05	4.1759e-05		82.875	2.7e-05	4.97898e-05		82.875	9e-06	7.93133e-05		82.875	1.5e-05	6.1634e-05		82.875	1.3e-05	4.67498e-05		82.875	4e-06	2.38786e-05		82.875
			0				0				0				0				0				0				0				0				0				0				0				0
	83	2.8e-05	4.83167e-05		83	1.4e-05	3.48304e-05		83	1.9e-05	3.27562e-05		83	2.1e-05	5.10422e-05		83	1.3e-05	4.09333e-05		83	2.6e-05	4.15479e-05		83	1.7e-05	4.1759e-05		83	3.1e-05	5.7166e-05		83	8e-06	7.05007e-05		83	1.5e-05	6.1634e-05		83	1.3e-05	4.67498e-05		83	4e-06	2.38786e-05		83
			0				0				0				0				0				0				0				0				0				0				0				0
	83.125	2.9e-05	5.00423e-05		83.125	1.5e-05	3.73183e-05		83.125	2e-05	3.44803e-05		83.125	2e-05	4.86117e-05		83.125	1.4e-05	4.4082e-05		83.125	2.4e-05	3.8352e-05		83.125	1.7e-05	4.1759e-05		83.125	2.7e-05	4.97898e-05		83.125	9e-06	7.93133e-05		83.125	1.4e-05	5.75251e-05		83.125	1.3e-05	4.67498e-05		83.125	4e-06	2.38786e-05		83.125
			0				0				0				0				0				0				0				0				0				0				0				0
	83.25	2.8e-05	4.83167e-05		83.25	1.7e-05	4.2294e-05		83.25	2e-05	3.44803e-05		83.25	1.9e-05	4.61811e-05		83.25	1.3e-05	4.09333e-05		83.25	2.6e-05	4.15479e-05		83.25	1.7e-05	4.1759e-05		83.25	2.6e-05	4.79457e-05		83.25	8e-06	7.05007e-05		83.25	1.5e-05	6.1634e-05		83.25	1.3e-05	4.67498e-05		83.25	3e-06	1.7909e-05		83.25
			0				0				0				0				0				0				0				0				0				0				0				0
	83.375	2.8e-05	4.83167e-05		83.375	1.7e-05	4.2294e-05		83.375	1.9e-05	3.27562e-05		83.375	2e-05	4.86117e-05		83.375	1.2e-05	3.77846e-05		83.375	2.6e-05	4.15479e-05		83.375	1.7e-05	4.1759e-05		83.375	2.3e-05	4.24135e-05		83.375	8e-06	7.05007e-05		83.375	1.5e-05	6.1634e-05		83.375	1.3e-05	4.67498e-05		83.375	3e-06	1.7909e-05		83.375
			0				0				0				0				0				0				0				0				0				0				0				0
	83.5	3e-05	5.17679e-05		83.5	1.6e-05	3.98061e-05		83.5	1.9e-05	3.27562e-05		83.5	2e-05	4.86117e-05		83.5	1.3e-05	4.09333e-05		83.5	2.6e-05	4.15479e-05		83.5	1.6e-05	3.93026e-05		83.5	2.8e-05	5.16338e-05		83.5	9e-06	7.93133e-05		83.5	1.4e-05	5.75251e-05		83.5	1.4e-05	5.03459e-05		83.5	3e-06	1.7909e-05		83.5
			0				0				0				0				0				0				0				0				0				0				0				0
	83.625	3.2e-05	5.52191e-05		83.625	1.4e-05	3.48304e-05		83.625	1.9e-05	3.27562e-05		83.625	2e-05	4.86117e-05		83.625	1.2e-05	3.77846e-05		83.625	2.6e-05	4.15479e-05		83.625	1.8e-05	4.42154e-05		83.625	2.6e-05	4.79457e-05		83.625	8e-06	7.05007e-05		83.625	1.4e-05	5.75251e-05		83.625	1.4e-05	5.03459e-05		83.625	3e-06	1.7909e-05		83.625
			0				0				0				0				0				0				0				0				0				0				0				0
	83.75	3.3e-05	5.69447e-05		83.75	1.5e-05	3.73183e-05		83.75	1.9e-05	3.27562e-05		83.75	2.1e-05	5.10422e-05		83.75	1.2e-05	3.77846e-05		83.75	2.7e-05	4.31459e-05		83.75	1.8e-05	4.42154e-05		83.75	2.4e-05	4.42576e-05		83.75	8e-06	7.05007e-05		83.75	1.4e-05	5.75251e-05		83.75	1.4e-05	5.03459e-05		83.75	4e-06	2.38786e-05		83.75
			0				0				0				0				0				0				0				0				0				0				0				0
	83.875	3e-05	5.17679e-05		83.875	1.6e-05	3.98061e-05		83.875	2e-05	3.44803e-05		83.875	2.1e-05	5.10422e-05		83.875	1.3e-05	4.09333e-05		83.875	2.6e-05	4.15479e-05		83.875	1.7e-05	4.1759e-05		83.875	2.3e-05	4.24135e-05		83.875	9e-06	7.93133e-05		83.875	1.4e-05	5.75251e-05		83.875	1.3e-05	4.67498e-05		83.875	4e-06	2.38786e-05		83.875
			0				0				0				0				0				0				0				0				0				0				0				0
	84	2.8e-05	4.83167e-05		84	1.5e-05	3.73183e-05		84	1.9e-05	3.27562e-05		84	2.2e-05	5.34728e-05		84	1.3e-05	4.09333e-05		84	2.5e-05	3.995e-05		84	1.5e-05	3.68462e-05		84	2.6e-05	4.79457e-05		84	8e-06	7.05007e-05		84	1.4e-05	5.75251e-05		84	1.3e-05	4.67498e-05		84	3e-06	1.7909e-05		84
			0				0				0				0				0				0				0				0				0				0				0				0
	84.125	2.7e-05	4.65911e-05		84.125	1.4e-05	3.48304e-05		84.125	1.8e-05	3.10322e-05		84.125	1.9e-05	4.61811e-05		84.125	1.3e-05	4.09333e-05		84.125	2.6e-05	4.15479e-05		84.125	1.6e-05	3.93026e-05		84.125	2.5e-05	4.61016e-05		84.125	8e-06	7.05007e-05		84.125	1.4e-05	5.75251e-05		84.125	1.3e-05	4.67498e-05		84.125	3e-06	1.7909e-05		84.125
			0				0				0				0				0				0				0				0				0				0				0				0
	84.25	2.8e-05	4.83167e-05		84.25	1.5e-05	3.73183e-05		84.25	1.8e-05	3.10322e-05		84.25	1.8e-05	4.37505e-05		84.25	1.3e-05	4.09333e-05		84.25	2.6e-05	4.15479e-05		84.25	1.5e-05	3.68462e-05		84.25	2.5e-05	4.61016e-05		84.25	8e-06	7.05007e-05		84.25	1.5e-05	6.1634e-05		84.25	1.4e-05	5.03459e-05		84.25	3e-06	1.7909e-05		84.25
			0				0				0				0				0				0				0				0				0				0				0				0
	84.375	2.8e-05	4.83167e-05		84.375	1.6e-05	3.98061e-05		84.375	1.8e-05	3.10322e-05		84.375	1.8e-05	4.37505e-05		84.375	1.3e-05	4.09333e-05		84.375	2.5e-05	3.995e-05		84.375	1.4e-05	3.43898e-05		84.375	2.4e-05	4.42576e-05		84.375	8e-06	7.05007e-05		84.375	1.4e-05	5.75251e-05		84.375	1.3e-05	4.67498e-05		84.375	3e-06	1.7909e-05		84.375
			0				0				0				0				0				0				0				0				0				0				0				0
	84.5	2.8e-05	4.83167e-05		84.5	1.5e-05	3.73183e-05		84.5	1.9e-05	3.27562e-05		84.5	1.9e-05	4.61811e-05		84.5	1.2e-05	3.77846e-05		84.5	2.5e-05	3.995e-05		84.5	1.4e-05	3.43898e-05		84.5	2.3e-05	4.24135e-05		84.5	9e-06	7.93133e-05		84.5	1.5e-05	6.1634e-05		84.5	1.3e-05	4.67498e-05		84.5	3e-06	1.7909e-05		84.5
			0				0				0				0				0				0				0				0				0				0				0				0
	84.625	2.9e-05	5.00423e-05		84.625	1.5e-05	3.73183e-05		84.625	1.8e-05	3.10322e-05		84.625	2e-05	4.86117e-05		84.625	1.2e-05	3.77846e-05		84.625	2.5e-05	3.995e-05		84.625	1.5e-05	3.68462e-05		84.625	2.5e-05	4.61016e-05		84.625	9e-06	7.93133e-05		84.625	1.4e-05	5.75251e-05		84.625	1.3e-05	4.67498e-05		84.625	3e-06	1.7909e-05		84.625
			0				0				0				0				0				0				0				0				0				0				0				0
	84.75	2.8e-05	4.83167e-05		84.75	1.4e-05	3.48304e-05		84.75	1.8e-05	3.10322e-05		84.75	2e-05	4.86117e-05		84.75	1.2e-05	3.77846e-05		84.75	2.5e-05	3.995e-05		84.75	1.4e-05	3.43898e-05		84.75	2.7e-05	4.97898e-05		84.75	9e-06	7.93133e-05		84.75	1.5e-05	6.1634e-05		84.75	1.3e-05	4.67498e-05		84.75	3e-06	1.7909e-05		84.75
			0				0				0				0				0				0				0				0				0				0				0				0
	84.875	2.7e-05	4.65911e-05		84.875	1.3e-05	3.23425e-05		84.875	1.7e-05	2.93082e-05		84.875	2e-05	4.86117e-05		84.875	1.2e-05	3.77846e-05		84.875	2.5e-05	3.995e-05		84.875	1.4e-05	3.43898e-05		84.875	2.5e-05	4.61016e-05		84.875	8e-06	7.05007e-05		84.875	1.4e-05	5.75251e-05		84.875	1.3e-05	4.67498e-05		84.875	3e-06	1.7909e-05		84.875
			0				0				0				0				0				0				0				0				0				0				0				0
	85	3e-05	5.17679e-05		85	1.4e-05	3.48304e-05		85	1.8e-05	3.10322e-05		85	2.1e-05	5.10422e-05		85	1.2e-05	3.77846e-05		85	2.6e-05	4.15479e-05		85	1.5e-05	3.68462e-05		85	2.2e-05	4.05694e-05		85	9e-06	7.93133e-05		85	1.4e-05	5.75251e-05		85	1.3e-05	4.67498e-05		85	3e-06	1.7909e-05		85
			0				0				0				0				0				0				0				0				0				0				0				0
	85.125	3e-05	5.17679e-05		85.125	1.4e-05	3.48304e-05		85.125	1.9e-05	3.27562e-05		85.125	1.9e-05	4.61811e-05		85.125	1.2e-05	3.77846e-05		85.125	2.5e-05	3.995e-05		85.125	1.3e-05	3.19333e-05		85.125	2.1e-05	3.87254e-05		85.125	9e-06	7.93133e-05		85.125	1.3e-05	5.34162e-05		85.125	1.4e-05	5.03459e-05		85.125	3e-06	1.7909e-05		85.125
			0				0				0				0				0				0				0				0				0				0				0				0
	85.25	2.7e-05	4.65911e-05		85.25	1.5e-05	3.73183e-05		85.25	1.8e-05	3.10322e-05		85.25	1.8e-05	4.37505e-05		85.25	1.2e-05	3.77846e-05		85.25	2.3e-05	3.6754e-05		85.25	1.3e-05	3.19333e-05		85.25	2.4e-05	4.42576e-05		85.25	9e-06	7.93133e-05		85.25	1.3e-05	5.34162e-05		85.25	1.3e-05	4.67498e-05		85.25	3e-06	1.7909e-05		85.25
			0				0				0				0				0				0				0				0				0				0				0				0
	85.375	2.7e-05	4.65911e-05		85.375	1.5e-05	3.73183e-05		85.375	1.8e-05	3.10322e-05		85.375	1.9e-05	4.61811e-05		85.375	1.2e-05	3.77846e-05		85.375	2.5e-05	3.995e-05		85.375	1.4e-05	3.43898e-05		85.375	2.7e-05	4.97898e-05		85.375	9e-06	7.93133e-05		85.375	1.4e-05	5.75251e-05		85.375	1.2e-05	4.31537e-05		85.375	3e-06	1.7909e-05		85.375
			0				0				0				0				0				0				0				0				0				0				0				0
	85.5	3e-05	5.17679e-05		85.5	1.4e-05	3.48304e-05		85.5	1.9e-05	3.27562e-05		85.5	1.9e-05	4.61811e-05		85.5	1.2e-05	3.77846e-05		85.5	2.4e-05	3.8352e-05		85.5	1.5e-05	3.68462e-05		85.5	2.6e-05	4.79457e-05		85.5	9e-06	7.93133e-05		85.5	1.4e-05	5.75251e-05		85.5	1.2e-05	4.31537e-05		85.5	3e-06	1.7909e-05		85.5
			0				0				0				0				0				0				0				0				0				0				0				0
	85.625	2.8e-05	4.83167e-05		85.625	1.4e-05	3.48304e-05		85.625	1.9e-05	3.27562e-05		85.625	1.9e-05	4.61811e-05		85.625	1.2e-05	3.77846e-05		85.625	2.3e-05	3.6754e-05		85.625	1.5e-05	3.68462e-05		85.625	2.6e-05	4.79457e-05		85.625	8e-06	7.05007e-05		85.625	1.4e-05	5.75251e-05		85.625	1.3e-05	4.67498e-05		85.625	3e-06	1.7909e-05		85.625
			0				0				0				0				0				0				0				0				0				0				0				0
	85.75	2.8e-05	4.83167e-05		85.75	1.4e-05	3.48304e-05		85.75	1.7e-05	2.93082e-05		85.75	1.8e-05	4.37505e-05		85.75	1.2e-05	3.77846e-05		85.75	2.5e-05	3.995e-05		85.75	1.6e-05	3.93026e-05		85.75	2.4e-05	4.42576e-05		85.75	8e-06	7.05007e-05		85.75	1.5e-05	6.1634e-05		85.75	1.3e-05	4.67498e-05		85.75	3e-06	1.7909e-05		85.75
			0				0				0				0				0				0				0				0				0				0				0				0
	85.875	2.7e-05	4.65911e-05		85.875	1.4e-05	3.48304e-05		85.875	1.9e-05	3.27562e-05		85.875	1.9e-05	4.61811e-05		85.875	1.2e-05	3.77846e-05		85.875	2.3e-05	3.6754e-05		85.875	1.5e-05	3.68462e-05		85.875	2.1e-05	3.87254e-05		85.875	9e-06	7.93133e-05		85.875	1.5e-05	6.1634e-05		85.875	1.2e-05	4.31537e-05		85.875	3e-06	1.7909e-05		85.875
			0				0				0				0				0				0				0				0				0				0				0				0
	86	2.4e-05	4.14143e-05		86	1.3e-05	3.23425e-05		86	1.9e-05	3.27562e-05		86	1.9e-05	4.61811e-05		86	1.2e-05	3.77846e-05		86	2.1e-05	3.3558e-05		86	1.4e-05	3.43898e-05		86	2.1e-05	3.87254e-05		86	8e-06	7.05007e-05		86	1.5e-05	6.1634e-05		86	1.3e-05	4.67498e-05		86	3e-06	1.7909e-05		86
			0				0				0				0				0				0				0				0				0				0				0				0
	86.125	2.6e-05	4.48655e-05		86.125	1.4e-05	3.48304e-05		86.125	1.9e-05	3.27562e-05		86.125	1.9e-05	4.61811e-05		86.125	1.2e-05	3.77846e-05		86.125	2.3e-05	3.6754e-05		86.125	1.4e-05	3.43898e-05		86.125	2.1e-05	3.87254e-05		86.125	8e-06	7.05007e-05		86.125	1.4e-05	5.75251e-05		86.125	1.3e-05	4.67498e-05		86.125	3e-06	1.7909e-05		86.125
			0				0				0				0				0				0				0				0				0				0				0				0
	86.25	2.8e-05	4.83167e-05		86.25	1.5e-05	3.73183e-05		86.25	1.8e-05	3.10322e-05		86.25	1.9e-05	4.61811e-05		86.25	1.2e-05	3.77846e-05		86.25	2.2e-05	3.5156e-05		86.25	1.4e-05	3.43898e-05		86.25	2.1e-05	3.87254e-05		86.25	8e-06	7.05007e-05		86.25	1.4e-05	5.75251e-05		86.25	1.3e-05	4.67498e-05		86.25	3e-06	1.7909e-05		86.25
			0				0				0				0				0				0				0				0				0				0				0				0
	86.375	2.8e-05	4.83167e-05		86.375	1.3e-05	3.23425e-05		86.375	1.9e-05	3.27562e-05		86.375	1.6e-05	3.88893e-05		86.375	1.2e-05	3.77846e-05		86.375	2.4e-05	3.8352e-05		86.375	1.3e-05	3.19333e-05		86.375	2.4e-05	4.42576e-05		86.375	8e-06	7.05007e-05		86.375	1.4e-05	5.75251e-05		86.375	1.3e-05	4.67498e-05		86.375	3e-06	1.7909e-05		86.375
			0				0				0				0				0				0				0				0				0				0				0				0
	86.5	2.4e-05	4.14143e-05		86.5	1.4e-05	3.48304e-05		86.5	1.8e-05	3.10322e-05		86.5	1.7e-05	4.13199e-05		86.5	1.2e-05	3.77846e-05		86.5	2.4e-05	3.8352e-05		86.5	1.3e-05	3.19333e-05		86.5	2.5e-05	4.61016e-05		86.5	9e-06	7.93133e-05		86.5	1.4e-05	5.75251e-05		86.5	1.3e-05	4.67498e-05		86.5	3e-06	1.7909e-05		86.5
			0				0				0				0				0				0				0				0				0				0				0				0
	86.625	2.5e-05	4.31399e-05		86.625	1.4e-05	3.48304e-05		86.625	1.9e-05	3.27562e-05		86.625	1.7e-05	4.13199e-05		86.625	1.2e-05	3.77846e-05		86.625	2.2e-05	3.5156e-05		86.625	1.3e-05	3.19333e-05		86.625	2.4e-05	4.42576e-05		86.625	8e-06	7.05007e-05		86.625	1.4e-05	5.75251e-05		86.625	1.2e-05	4.31537e-05		86.625	3e-06	1.7909e-05		86.625
			0				0				0				0				0				0				0				0				0				0				0				0
	86.75	2.6e-05	4.48655e-05		86.75	1.3e-05	3.23425e-05		86.75	1.7e-05	2.93082e-05		86.75	1.7e-05	4.13199e-05		86.75	1.2e-05	3.77846e-05		86.75	2.1e-05	3.3558e-05		86.75	1.4e-05	3.43898e-05		86.75	2.4e-05	4.42576e-05		86.75	8e-06	7.05007e-05		86.75	1.4e-05	5.75251e-05		86.75	1.3e-05	4.67498e-05		86.75	3e-06	1.7909e-05		86.75
			0				0				0				0				0				0				0				0				0				0				0				0
	86.875	2.7e-05	4.65911e-05		86.875	1.3e-05	3.23425e-05		86.875	1.7e-05	2.93082e-05		86.875	1.6e-05	3.88893e-05		86.875	1.2e-05	3.77846e-05		86.875	2.2e-05	3.5156e-05		86.875	1.4e-05	3.43898e-05		86.875	2.5e-05	4.61016e-05		86.875	8e-06	7.05007e-05		86.875	1.3e-05	5.34162e-05		86.875	1.3e-05	4.67498e-05		86.875	3e-06	1.7909e-05		86.875
			0				0				0				0				0				0				0				0				0				0				0				0
	87	2.7e-05	4.65911e-05		87	1.4e-05	3.48304e-05		87	1.6e-05	2.75842e-05		87	1.6e-05	3.88893e-05		87	1.2e-05	3.77846e-05		87	2.3e-05	3.6754e-05		87	1.5e-05	3.68462e-05		87	2.4e-05	4.42576e-05		87	8e-06	7.05007e-05		87	1.4e-05	5.75251e-05		87	1.3e-05	4.67498e-05		87	3e-06	1.7909e-05		87
			0				0				0				0				0				0				0				0				0				0				0				0
	87.125	2.7e-05	4.65911e-05		87.125	1.3e-05	3.23425e-05		87.125	1.7e-05	2.93082e-05		87.125	1.5e-05	3.64587e-05		87.125	1.2e-05	3.77846e-05		87.125	2.3e-05	3.6754e-05		87.125	1.4e-05	3.43898e-05		87.125	2.4e-05	4.42576e-05		87.125	8e-06	7.05007e-05		87.125	1.3e-05	5.34162e-05		87.125	1.2e-05	4.31537e-05		87.125	3e-06	1.7909e-05		87.125
			0				0				0				0				0				0				0				0				0				0				0				0
	87.25	2.7e-05	4.65911e-05		87.25	1.3e-05	3.23425e-05		87.25	1.7e-05	2.93082e-05		87.25	1.6e-05	3.88893e-05		87.25	1.1e-05	3.46359e-05		87.25	2.2e-05	3.5156e-05		87.25	1.3e-05	3.19333e-05		87.25	2.2e-05	4.05694e-05		87.25	8e-06	7.05007e-05		87.25	1.3e-05	5.34162e-05		87.25	1.3e-05	4.67498e-05		87.25	3e-06	1.7909e-05		87.25
			0				0				0				0				0				0				0				0				0				0				0				0
	87.375	2.6e-05	4.48655e-05		87.375	1.3e-05	3.23425e-05		87.375	1.7e-05	2.93082e-05		87.375	1.6e-05	3.88893e-05		87.375	1.1e-05	3.46359e-05		87.375	2.2e-05	3.5156e-05		87.375	1.2e-05	2.94769e-05		87.375	2.2e-05	4.05694e-05		87.375	8e-06	7.05007e-05		87.375	1.4e-05	5.75251e-05		87.375	1.3e-05	4.67498e-05		87.375	3e-06	1.7909e-05		87.375
			0				0				0				0				0				0				0				0				0				0				0				0
	87.5	2.5e-05	4.31399e-05		87.5	1.3e-05	3.23425e-05		87.5	1.6e-05	2.75842e-05		87.5	1.6e-05	3.88893e-05		87.5	1.2e-05	3.77846e-05		87.5	2.1e-05	3.3558e-05		87.5	1.4e-05	3.43898e-05		87.5	2.1e-05	3.87254e-05		87.5	8e-06	7.05007e-05		87.5	1.3e-05	5.34162e-05		87.5	1.3e-05	4.67498e-05		87.5	3e-06	1.7909e-05		87.5
			0				0				0				0				0				0				0				0				0				0				0				0
	87.625	2.5e-05	4.31399e-05		87.625	1.3e-05	3.23425e-05		87.625	1.7e-05	2.93082e-05		87.625	1.5e-05	3.64587e-05		87.625	1.2e-05	3.77846e-05		87.625	2.2e-05	3.5156e-05		87.625	1.3e-05	3.19333e-05		87.625	2.3e-05	4.24135e-05		87.625	8e-06	7.05007e-05		87.625	1.2e-05	4.93072e-05		87.625	1.2e-05	4.31537e-05		87.625	3e-06	1.7909e-05		87.625
			0				0				0				0				0				0				0				0				0				0				0				0
	87.75	2.5e-05	4.31399e-05		87.75	1.3e-05	3.23425e-05		87.75	1.8e-05	3.10322e-05		87.75	1.6e-05	3.88893e-05		87.75	1.2e-05	3.77846e-05		87.75	2.1e-05	3.3558e-05		87.75	1.3e-05	3.19333e-05		87.75	2.4e-05	4.42576e-05		87.75	8e-06	7.05007e-05		87.75	1.3e-05	5.34162e-05		87.75	1.2e-05	4.31537e-05		87.75	3e-06	1.7909e-05		87.75
			0				0				0				0				0				0				0				0				0				0				0				0
	87.875	2.6e-05	4.48655e-05		87.875	1.2e-05	2.98546e-05		87.875	1.7e-05	2.93082e-05		87.875	1.5e-05	3.64587e-05		87.875	1.2e-05	3.77846e-05		87.875	2.2e-05	3.5156e-05		87.875	1.2e-05	2.94769e-05		87.875	2.1e-05	3.87254e-05		87.875	8e-06	7.05007e-05		87.875	1.3e-05	5.34162e-05		87.875	1.2e-05	4.31537e-05		87.875	3e-06	1.7909e-05		87.875
			0				0				0				0				0				0				0				0				0				0				0				0
	88	2.5e-05	4.31399e-05		88	1.2e-05	2.98546e-05		88	1.5e-05	2.58602e-05		88	1.6e-05	3.88893e-05		88	1.2e-05	3.77846e-05		88	2.3e-05	3.6754e-05		88	1.3e-05	3.19333e-05		88	2.2e-05	4.05694e-05		88	7e-06	6.16881e-05		88	1.3e-05	5.34162e-05		88	1.2e-05	4.31537e-05		88	3e-06	1.7909e-05		88
			0				0				0				0				0				0				0				0				0				0				0				0
	88.125	2.4e-05	4.14143e-05		88.125	1.1e-05	2.73667e-05		88.125	1.6e-05	2.75842e-05		88.125	1.7e-05	4.13199e-05		88.125	1.2e-05	3.77846e-05		88.125	2.2e-05	3.5156e-05		88.125	1.2e-05	2.94769e-05		88.125	2.3e-05	4.24135e-05		88.125	7e-06	6.16881e-05		88.125	1.3e-05	5.34162e-05		88.125	1.3e-05	4.67498e-05		88.125	3e-06	1.7909e-05		88.125
			0				0				0				0				0				0				0				0				0				0				0				0
	88.25	2.4e-05	4.14143e-05		88.25	1.2e-05	2.98546e-05		88.25	1.6e-05	2.75842e-05		88.25	1.7e-05	4.13199e-05		88.25	1.1e-05	3.46359e-05		88.25	2.1e-05	3.3558e-05		88.25	1.2e-05	2.94769e-05		88.25	2e-05	3.68813e-05		88.25	7e-06	6.16881e-05		88.25	1.3e-05	5.34162e-05		88.25	1.2e-05	4.31537e-05		88.25	3e-06	1.7909e-05		88.25
			0				0				0				0				0				0				0				0				0				0				0				0
	88.375	2.4e-05	4.14143e-05		88.375	1.1e-05	2.73667e-05		88.375	1.5e-05	2.58602e-05		88.375	1.7e-05	4.13199e-05		88.375	1.1e-05	3.46359e-05		88.375	2e-05	3.196e-05		88.375	1.2e-05	2.94769e-05		88.375	1.9e-05	3.50373e-05		88.375	7e-06	6.16881e-05		88.375	1.2e-05	4.93072e-05		88.375	1.2e-05	4.31537e-05		88.375	3e-06	1.7909e-05		88.375
			0				0				0				0				0				0				0				0				0				0				0				0
	88.5	2.3e-05	3.96887e-05		88.5	1.1e-05	2.73667e-05		88.5	1.5e-05	2.58602e-05		88.5	1.6e-05	3.88893e-05		88.5	1.1e-05	3.46359e-05		88.5	2.3e-05	3.6754e-05		88.5	1.3e-05	3.19333e-05		88.5	2e-05	3.68813e-05		88.5	7e-06	6.16881e-05		88.5	1.2e-05	4.93072e-05		88.5	1.2e-05	4.31537e-05		88.5	3e-06	1.7909e-05		88.5
			0				0				0				0				0				0				0				0				0				0				0				0
	88.625	2.4e-05	4.14143e-05		88.625	1.1e-05	2.73667e-05		88.625	1.6e-05	2.75842e-05		88.625	1.6e-05	3.88893e-05		88.625	1.2e-05	3.77846e-05		88.625	2.4e-05	3.8352e-05		88.625	1.2e-05	2.94769e-05		88.625	2e-05	3.68813e-05		88.625	7e-06	6.16881e-05		88.625	1.2e-05	4.93072e-05		88.625	1.2e-05	4.31537e-05		88.625	3e-06	1.7909e-05		88.625
			0				0				0				0				0				0				0				0				0				0				0				0
	88.75	2.4e-05	4.14143e-05		88.75	1.1e-05	2.73667e-05		88.75	1.6e-05	2.75842e-05		88.75	1.6e-05	3.88893e-05		88.75	1.2e-05	3.77846e-05		88.75	2.2e-05	3.5156e-05		88.75	1.2e-05	2.94769e-05		88.75	2.3e-05	4.24135e-05		88.75	8e-06	7.05007e-05		88.75	1.1e-05	4.51983e-05		88.75	1.2e-05	4.31537e-05		88.75	3e-06	1.7909e-05		88.75
			0				0				0				0				0				0				0				0				0				0				0				0
	88.875	2.4e-05	4.14143e-05		88.875	1.2e-05	2.98546e-05		88.875	1.7e-05	2.93082e-05		88.875	1.6e-05	3.88893e-05		88.875	1.2e-05	3.77846e-05		88.875	2.2e-05	3.5156e-05		88.875	1.4e-05	3.43898e-05		88.875	2.2e-05	4.05694e-05		88.875	8e-06	7.05007e-05		88.875	1.1e-05	4.51983e-05		88.875	1.2e-05	4.31537e-05		88.875	3e-06	1.7909e-05		88.875
			0				0				0				0				0				0				0				0				0				0				0				0
	89	2.6e-05	4.48655e-05		89	1.2e-05	2.98546e-05		89	1.6e-05	2.75842e-05		89	1.6e-05	3.88893e-05		89	1.2e-05	3.77846e-05		89	2.1e-05	3.3558e-05		89	1.3e-05	3.19333e-05		89	2.2e-05	4.05694e-05		89	8e-06	7.05007e-05		89	1.1e-05	4.51983e-05		89	1.2e-05	4.31537e-05		89	3e-06	1.7909e-05		89
			0				0				0				0				0				0				0				0				0				0				0				0
	89.125	2.3e-05	3.96887e-05		89.125	1.3e-05	3.23425e-05		89.125	1.5e-05	2.58602e-05		89.125	1.8e-05	4.37505e-05		89.125	1.1e-05	3.46359e-05		89.125	2.1e-05	3.3558e-05		89.125	1.3e-05	3.19333e-05		89.125	2.2e-05	4.05694e-05		89.125	8e-06	7.05007e-05		89.125	1.2e-05	4.93072e-05		89.125	1.1e-05	3.95575e-05		89.125	3e-06	1.7909e-05		89.125
			0				0				0				0				0				0				0				0				0				0				0				0
	89.25	2.3e-05	3.96887e-05		89.25	1.2e-05	2.98546e-05		89.25	1.6e-05	2.75842e-05		89.25	1.7e-05	4.13199e-05		89.25	1.1e-05	3.46359e-05		89.25	2e-05	3.196e-05		89.25	1.2e-05	2.94769e-05		89.25	2.2e-05	4.05694e-05		89.25	7e-06	6.16881e-05		89.25	1.2e-05	4.93072e-05		89.25	1.2e-05	4.31537e-05		89.25	3e-06	1.7909e-05		89.25
			0				0				0				0				0				0				0				0				0				0				0				0
	89.375	2.4e-05	4.14143e-05		89.375	1.2e-05	2.98546e-05		89.375	1.6e-05	2.75842e-05		89.375	1.6e-05	3.88893e-05		89.375	1.1e-05	3.46359e-05		89.375	1.7e-05	2.7166e-05		89.375	1.2e-05	2.94769e-05		89.375	2.3e-05	4.24135e-05		89.375	8e-06	7.05007e-05		89.375	1.2e-05	4.93072e-05		89.375	1.2e-05	4.31537e-05		89.375	3e-06	1.7909e-05		89.375
			0				0				0				0				0				0				0				0				0				0				0				0
	89.5	2.4e-05	4.14143e-05		89.5	1.2e-05	2.98546e-05		89.5	1.5e-05	2.58602e-05		89.5	1.6e-05	3.88893e-05		89.5	1.1e-05	3.46359e-05		89.5	1.9e-05	3.0362e-05		89.5	1.2e-05	2.94769e-05		89.5	2e-05	3.68813e-05		89.5	8e-06	7.05007e-05		89.5	1.2e-05	4.93072e-05		89.5	1.2e-05	4.31537e-05		89.5	3e-06	1.7909e-05		89.5
			0				0				0				0				0				0				0				0				0				0				0				0
	89.625	2.2e-05	3.79631e-05		89.625	1.2e-05	2.98546e-05		89.625	1.5e-05	2.58602e-05		89.625	1.7e-05	4.13199e-05		89.625	1.1e-05	3.46359e-05		89.625	2.1e-05	3.3558e-05		89.625	1.2e-05	2.94769e-05		89.625	2e-05	3.68813e-05		89.625	8e-06	7.05007e-05		89.625	1.2e-05	4.93072e-05		89.625	1.2e-05	4.31537e-05		89.625	3e-06	1.7909e-05		89.625
			0				0				0				0				0				0				0				0				0				0				0				0
	89.75	2.3e-05	3.96887e-05		89.75	1.2e-05	2.98546e-05		89.75	1.6e-05	2.75842e-05		89.75	1.6e-05	3.88893e-05		89.75	1.1e-05	3.46359e-05		89.75	1.9e-05	3.0362e-05		89.75	1.3e-05	3.19333e-05		89.75	2e-05	3.68813e-05		89.75	8e-06	7.05007e-05		89.75	1.2e-05	4.93072e-05		89.75	1.2e-05	4.31537e-05		89.75	3e-06	1.7909e-05		89.75
			0				0				0				0				0				0				0				0				0				0				0				0
	89.875	2.6e-05	4.48655e-05		89.875	1.1e-05	2.73667e-05		89.875	1.8e-05	3.10322e-05		89.875	1.5e-05	3.64587e-05		89.875	1.1e-05	3.46359e-05		89.875	1.9e-05	3.0362e-05		89.875	1.3e-05	3.19333e-05		89.875	2.1e-05	3.87254e-05		89.875	7e-06	6.16881e-05		89.875	1.2e-05	4.93072e-05		89.875	1.2e-05	4.31537e-05		89.875	3e-06	1.7909e-05		89.875
			0				0				0				0				0				0				0				0				0				0				0				0
	90	2.7e-05	4.65911e-05		90	1.1e-05	2.73667e-05		90	1.7e-05	2.93082e-05		90	1.4e-05	3.40282e-05		90	1.1e-05	3.46359e-05		90	1.9e-05	3.0362e-05		90	1.2e-05	2.94769e-05		90	2.2e-05	4.05694e-05		90	7e-06	6.16881e-05		90	1.2e-05	4.93072e-05		90	1.2e-05	4.31537e-05		90	3e-06	1.7909e-05		90
			0				0				0				0				0				0				0				0				0				0				0				0
	90.125	2.5e-05	4.31399e-05		90.125	1.1e-05	2.73667e-05		90.125	1.6e-05	2.75842e-05		90.125	1.4e-05	3.40282e-05		90.125	1.1e-05	3.46359e-05		90.125	2.1e-05	3.3558e-05		90.125	1.2e-05	2.94769e-05		90.125	2.2e-05	4.05694e-05		90.125	7e-06	6.16881e-05		90.125	1.2e-05	4.93072e-05		90.125	1.1e-05	3.95575e-05		90.125	3e-06	1.7909e-05		90.125
			0				0				0				0				0				0				0				0				0				0				0				0
	90.25	2.2e-05	3.79631e-05		90.25	1.1e-05	2.73667e-05		90.25	1.5e-05	2.58602e-05		90.25	1.3e-05	3.15976e-05		90.25	1.1e-05	3.46359e-05		90.25	2e-05	3.196e-05		90.25	1.2e-05	2.94769e-05		90.25	2.2e-05	4.05694e-05		90.25	8e-06	7.05007e-05		90.25	1.3e-05	5.34162e-05		90.25	1.1e-05	3.95575e-05		90.25	3e-06	1.7909e-05		90.25
			0				0				0				0				0				0				0				0				0				0				0				0
	90.375	2.1e-05	3.62375e-05		90.375	1.1e-05	2.73667e-05		90.375	1.6e-05	2.75842e-05		90.375	1.3e-05	3.15976e-05		90.375	1.1e-05	3.46359e-05		90.375	1.7e-05	2.7166e-05		90.375	1.2e-05	2.94769e-05		90.375	2.4e-05	4.42576e-05		90.375	8e-06	7.05007e-05		90.375	1.2e-05	4.93072e-05		90.375	1.2e-05	4.31537e-05		90.375	3e-06	1.7909e-05		90.375
			0				0				0				0				0				0				0				0				0				0				0				0
	90.5	2.1e-05	3.62375e-05		90.5	1e-05	2.48788e-05		90.5	1.7e-05	2.93082e-05		90.5	1.5e-05	3.64587e-05		90.5	1.1e-05	3.46359e-05		90.5	1.8e-05	2.8764e-05		90.5	1.2e-05	2.94769e-05		90.5	2.1e-05	3.87254e-05		90.5	7e-06	6.16881e-05		90.5	1.2e-05	4.93072e-05		90.5	1.2e-05	4.31537e-05		90.5	3e-06	1.7909e-05		90.5
			0				0				0				0				0				0				0				0				0				0				0				0
	90.625	2.3e-05	3.96887e-05		90.625	1.1e-05	2.73667e-05		90.625	1.5e-05	2.58602e-05		90.625	1.4e-05	3.40282e-05		90.625	1.1e-05	3.46359e-05		90.625	1.9e-05	3.0362e-05		90.625	1.2e-05	2.94769e-05		90.625	2e-05	3.68813e-05		90.625	8e-06	7.05007e-05		90.625	1.2e-05	4.93072e-05		90.625	1.2e-05	4.31537e-05		90.625	3e-06	1.7909e-05		90.625
			0				0				0				0				0				0				0				0				0				0				0				0
	90.75	2.3e-05	3.96887e-05		90.75	1.2e-05	2.98546e-05		90.75	1.5e-05	2.58602e-05		90.75	1.4e-05	3.40282e-05		90.75	1e-05	3.14871e-05		90.75	1.8e-05	2.8764e-05		90.75	1.2e-05	2.94769e-05		90.75	2e-05	3.68813e-05		90.75	8e-06	7.05007e-05		90.75	1.1e-05	4.51983e-05		90.75	1.2e-05	4.31537e-05		90.75	3e-06	1.7909e-05		90.75
			0				0				0				0				0				0				0				0				0				0				0				0
	90.875	2.2e-05	3.79631e-05		90.875	1.2e-05	2.98546e-05		90.875	1.5e-05	2.58602e-05		90.875	1.4e-05	3.40282e-05		90.875	1e-05	3.14871e-05		90.875	1.9e-05	3.0362e-05		90.875	1.2e-05	2.94769e-05		90.875	2.2e-05	4.05694e-05		90.875	7e-06	6.16881e-05		90.875	1.1e-05	4.51983e-05		90.875	1.1e-05	3.95575e-05		90.875	3e-06	1.7909e-05		90.875
			0				0				0				0				0				0				0				0				0				0				0				0
	91	2.3e-05	3.96887e-05		91	1.1e-05	2.73667e-05		91	1.6e-05	2.75842e-05		91	1.4e-05	3.40282e-05		91	1e-05	3.14871e-05		91	2e-05	3.196e-05		91	1.1e-05	2.70205e-05		91	2.4e-05	4.42576e-05		91	7e-06	6.16881e-05		91	1.2e-05	4.93072e-05		91	1.1e-05	3.95575e-05		91	3e-06	1.7909e-05		91
			0				0				0				0				0				0				0				0				0				0				0				0
	91.125	2.3e-05	3.96887e-05		91.125	1e-05	2.48788e-05		91.125	1.6e-05	2.75842e-05		91.125	1.4e-05	3.40282e-05		91.125	1e-05	3.14871e-05		91.125	2e-05	3.196e-05		91.125	1.2e-05	2.94769e-05		91.125	2.2e-05	4.05694e-05		91.125	7e-06	6.16881e-05		91.125	1.2e-05	4.93072e-05		91.125	1.1e-05	3.95575e-05		91.125	3e-06	1.7909e-05		91.125
			0				0				0				0				0				0				0				0				0				0				0				0
	91.25	2.1e-05	3.62375e-05		91.25	1.1e-05	2.73667e-05		91.25	1.6e-05	2.75842e-05		91.25	1.4e-05	3.40282e-05		91.25	1e-05	3.14871e-05		91.25	1.7e-05	2.7166e-05		91.25	1.2e-05	2.94769e-05		91.25	2.1e-05	3.87254e-05		91.25	8e-06	7.05007e-05		91.25	1.2e-05	4.93072e-05		91.25	1.1e-05	3.95575e-05		91.25	3e-06	1.7909e-05		91.25
			0				0				0				0				0				0				0				0				0				0				0				0
	91.375	2.2e-05	3.79631e-05		91.375	1.2e-05	2.98546e-05		91.375	1.6e-05	2.75842e-05		91.375	1.5e-05	3.64587e-05		91.375	1e-05	3.14871e-05		91.375	1.8e-05	2.8764e-05		91.375	1.1e-05	2.70205e-05		91.375	2e-05	3.68813e-05		91.375	8e-06	7.05007e-05		91.375	1.1e-05	4.51983e-05		91.375	1.2e-05	4.31537e-05		91.375	3e-06	1.7909e-05		91.375
			0				0				0				0				0				0				0				0				0				0				0				0
	91.5	2.4e-05	4.14143e-05		91.5	1.2e-05	2.98546e-05		91.5	1.6e-05	2.75842e-05		91.5	1.5e-05	3.64587e-05		91.5	1e-05	3.14871e-05		91.5	1.8e-05	2.8764e-05		91.5	1.1e-05	2.70205e-05		91.5	2.1e-05	3.87254e-05		91.5	8e-06	7.05007e-05		91.5	1.1e-05	4.51983e-05		91.5	1.1e-05	3.95575e-05		91.5	3e-06	1.7909e-05		91.5
			0				0				0				0				0				0				0				0				0				0				0				0
	91.625	2.2e-05	3.79631e-05		91.625	1.1e-05	2.73667e-05		91.625	1.5e-05	2.58602e-05		91.625	1.5e-05	3.64587e-05		91.625	1.1e-05	3.46359e-05		91.625	1.7e-05	2.7166e-05		91.625	1.1e-05	2.70205e-05		91.625	2.1e-05	3.87254e-05		91.625	8e-06	7.05007e-05		91.625	1.2e-05	4.93072e-05		91.625	1.1e-05	3.95575e-05		91.625	3e-06	1.7909e-05		91.625
			0				0				0				0				0				0				0				0				0				0				0				0
	91.75	2.4e-05	4.14143e-05		91.75	1e-05	2.48788e-05		91.75	1.4e-05	2.41362e-05		91.75	1.4e-05	3.40282e-05		91.75	1e-05	3.14871e-05		91.75	1.9e-05	3.0362e-05		91.75	1.1e-05	2.70205e-05		91.75	1.8e-05	3.31932e-05		91.75	7e-06	6.16881e-05		91.75	1.2e-05	4.93072e-05		91.75	1.2e-05	4.31537e-05		91.75	3e-06	1.7909e-05		91.75
			0				0				0				0				0				0				0				0				0				0				0				0
	91.875	2.4e-05	4.14143e-05		91.875	1.1e-05	2.73667e-05		91.875	1.4e-05	2.41362e-05		91.875	1.5e-05	3.64587e-05		91.875	1e-05	3.14871e-05		91.875	2e-05	3.196e-05		91.875	1.2e-05	2.94769e-05		91.875	2.1e-05	3.87254e-05		91.875	7e-06	6.16881e-05		91.875	1.1e-05	4.51983e-05		91.875	1.2e-05	4.31537e-05		91.875	3e-06	1.7909e-05		91.875
			0				0				0				0				0				0				0				0				0				0				0				0
	92	2.5e-05	4.31399e-05		92	1.1e-05	2.73667e-05		92	1.5e-05	2.58602e-05		92	1.6e-05	3.88893e-05		92	1e-05	3.14871e-05		92	1.8e-05	2.8764e-05		92	1.1e-05	2.70205e-05		92	1.9e-05	3.50373e-05		92	7e-06	6.16881e-05		92	1.1e-05	4.51983e-05		92	1.2e-05	4.31537e-05		92	3e-06	1.7909e-05		92
			0				0				0				0				0				0				0				0				0				0				0				0
	92.125	2.3e-05	3.96887e-05		92.125	1.2e-05	2.98546e-05		92.125	1.6e-05	2.75842e-05		92.125	1.6e-05	3.88893e-05		92.125	1e-05	3.14871e-05		92.125	1.8e-05	2.8764e-05		92.125	1.1e-05	2.70205e-05		92.125	1.8e-05	3.31932e-05		92.125	7e-06	6.16881e-05		92.125	1.1e-05	4.51983e-05		92.125	1.1e-05	3.95575e-05		92.125	3e-06	1.7909e-05		92.125
			0				0				0				0				0				0				0				0				0				0				0				0
	92.25	2.1e-05	3.62375e-05		92.25	1.1e-05	2.73667e-05		92.25	1.6e-05	2.75842e-05		92.25	1.5e-05	3.64587e-05		92.25	1e-05	3.14871e-05		92.25	1.8e-05	2.8764e-05		92.25	1.2e-05	2.94769e-05		92.25	2.1e-05	3.87254e-05		92.25	7e-06	6.16881e-05		92.25	1.1e-05	4.51983e-05		92.25	1.1e-05	3.95575e-05		92.25	3e-06	1.7909e-05		92.25
			0				0				0				0				0				0				0				0				0				0				0				0
	92.375	2.1e-05	3.62375e-05		92.375	1.1e-05	2.73667e-05		92.375	1.6e-05	2.75842e-05		92.375	1.4e-05	3.40282e-05		92.375	1e-05	3.14871e-05		92.375	1.8e-05	2.8764e-05		92.375	1.2e-05	2.94769e-05		92.375	2.4e-05	4.42576e-05		92.375	7e-06	6.16881e-05		92.375	1.1e-05	4.51983e-05		92.375	1.1e-05	3.95575e-05		92.375	3e-06	1.7909e-05		92.375
			0				0				0				0				0				0				0				0				0				0				0				0
	92.5	2.3e-05	3.96887e-05		92.5	1.1e-05	2.73667e-05		92.5	1.5e-05	2.58602e-05		92.5	1.3e-05	3.15976e-05		92.5	1e-05	3.14871e-05		92.5	1.8e-05	2.8764e-05		92.5	1.1e-05	2.70205e-05		92.5	2.3e-05	4.24135e-05		92.5	7e-06	6.16881e-05		92.5	1.1e-05	4.51983e-05		92.5	1.1e-05	3.95575e-05		92.5	3e-06	1.7909e-05		92.5
			0				0				0				0				0				0				0				0				0				0				0				0
	92.625	2.5e-05	4.31399e-05		92.625	1e-05	2.48788e-05		92.625	1.5e-05	2.58602e-05		92.625	1.2e-05	2.9167e-05		92.625	1e-05	3.14871e-05		92.625	1.7e-05	2.7166e-05		92.625	1.1e-05	2.70205e-05		92.625	2e-05	3.68813e-05		92.625	8e-06	7.05007e-05		92.625	1.1e-05	4.51983e-05		92.625	1.1e-05	3.95575e-05		92.625	3e-06	1.7909e-05		92.625
			0				0				0				0				0				0				0				0				0				0				0				0
	92.75	2.3e-05	3.96887e-05		92.75	1.1e-05	2.73667e-05		92.75	1.5e-05	2.58602e-05		92.75	1.3e-05	3.15976e-05		92.75	9e-06	2.83384e-05		92.75	1.8e-05	2.8764e-05		92.75	1.1e-05	2.70205e-05		92.75	2.1e-05	3.87254e-05		92.75	7e-06	6.16881e-05		92.75	1.1e-05	4.51983e-05		92.75	1.1e-05	3.95575e-05		92.75	3e-06	1.7909e-05		92.75
			0				0				0				0				0				0				0				0				0				0				0				0
	92.875	2.3e-05	3.96887e-05		92.875	1.2e-05	2.98546e-05		92.875	1.4e-05	2.41362e-05		92.875	1.3e-05	3.15976e-05		92.875	1e-05	3.14871e-05		92.875	1.6e-05	2.5568e-05		92.875	1.1e-05	2.70205e-05		92.875	2.1e-05	3.87254e-05		92.875	7e-06	6.16881e-05		92.875	1.1e-05	4.51983e-05		92.875	1.1e-05	3.95575e-05		92.875	3e-06	1.7909e-05		92.875
			0				0				0				0				0				0				0				0				0				0				0				0
	93	2.3e-05	3.96887e-05		93	1.2e-05	2.98546e-05		93	1.4e-05	2.41362e-05		93	1.3e-05	3.15976e-05		93	1e-05	3.14871e-05		93	1.8e-05	2.8764e-05		93	1.1e-05	2.70205e-05		93	1.7e-05	3.13491e-05		93	7e-06	6.16881e-05		93	1.1e-05	4.51983e-05		93	1.1e-05	3.95575e-05		93	3e-06	1.7909e-05		93
			0				0				0				0				0				0				0				0				0				0				0				0
	93.125	2.4e-05	4.14143e-05		93.125	1.1e-05	2.73667e-05		93.125	1.5e-05	2.58602e-05		93.125	1.3e-05	3.15976e-05		93.125	1e-05	3.14871e-05		93.125	1.9e-05	3.0362e-05		93.125	1.1e-05	2.70205e-05		93.125	1.8e-05	3.31932e-05		93.125	7e-06	6.16881e-05		93.125	1.1e-05	4.51983e-05		93.125	1.1e-05	3.95575e-05		93.125	3e-06	1.7909e-05		93.125
			0				0				0				0				0				0				0				0				0				0				0				0
	93.25	2.3e-05	3.96887e-05		93.25	1e-05	2.48788e-05		93.25	1.4e-05	2.41362e-05		93.25	1.5e-05	3.64587e-05		93.25	1e-05	3.14871e-05		93.25	1.9e-05	3.0362e-05		93.25	1.1e-05	2.70205e-05		93.25	1.9e-05	3.50373e-05		93.25	8e-06	7.05007e-05		93.25	1.1e-05	4.51983e-05		93.25	1e-05	3.59614e-05		93.25	3e-06	1.7909e-05		93.25
			0				0				0				0				0				0				0				0				0				0				0				0
	93.375	2.2e-05	3.79631e-05		93.375	1.1e-05	2.73667e-05		93.375	1.4e-05	2.41362e-05		93.375	1.4e-05	3.40282e-05		93.375	1.1e-05	3.46359e-05		93.375	1.8e-05	2.8764e-05		93.375	1.2e-05	2.94769e-05		93.375	2e-05	3.68813e-05		93.375	8e-06	7.05007e-05		93.375	1.1e-05	4.51983e-05		93.375	1e-05	3.59614e-05		93.375	3e-06	1.7909e-05		93.375
			0				0				0				0				0				0				0				0				0				0				0				0
	93.5	2.1e-05	3.62375e-05		93.5	1.1e-05	2.73667e-05		93.5	1.4e-05	2.41362e-05		93.5	1.3e-05	3.15976e-05		93.5	1e-05	3.14871e-05		93.5	1.6e-05	2.5568e-05		93.5	1.2e-05	2.94769e-05		93.5	2e-05	3.68813e-05		93.5	7e-06	6.16881e-05		93.5	1e-05	4.10894e-05		93.5	1e-05	3.59614e-05		93.5	3e-06	1.7909e-05		93.5
			0				0				0				0				0				0				0				0				0				0				0				0
	93.625	2.3e-05	3.96887e-05		93.625	1e-05	2.48788e-05		93.625	1.5e-05	2.58602e-05		93.625	1.4e-05	3.40282e-05		93.625	1e-05	3.14871e-05		93.625	1.7e-05	2.7166e-05		93.625	1.1e-05	2.70205e-05		93.625	1.8e-05	3.31932e-05		93.625	7e-06	6.16881e-05		93.625	1.1e-05	4.51983e-05		93.625	1e-05	3.59614e-05		93.625	3e-06	1.7909e-05		93.625
			0				0				0				0				0				0				0				0				0				0				0				0
	93.75	2.2e-05	3.79631e-05		93.75	1e-05	2.48788e-05		93.75	1.5e-05	2.58602e-05		93.75	1.5e-05	3.64587e-05		93.75	9e-06	2.83384e-05		93.75	1.5e-05	2.397e-05		93.75	1.1e-05	2.70205e-05		93.75	1.9e-05	3.50373e-05		93.75	7e-06	6.16881e-05		93.75	1.1e-05	4.51983e-05		93.75	1e-05	3.59614e-05		93.75	3e-06	1.7909e-05		93.75
			0				0				0				0				0				0				0				0				0				0				0				0
	93.875	2.1e-05	3.62375e-05		93.875	1e-05	2.48788e-05		93.875	1.4e-05	2.41362e-05		93.875	1.5e-05	3.64587e-05		93.875	1e-05	3.14871e-05		93.875	1.5e-05	2.397e-05		93.875	1.2e-05	2.94769e-05		93.875	1.9e-05	3.50373e-05		93.875	7e-06	6.16881e-05		93.875	1.1e-05	4.51983e-05		93.875	1.1e-05	3.95575e-05		93.875	3e-06	1.7909e-05		93.875
			0				0				0				0				0				0				0				0				0				0				0				0
	94	2e-05	3.45119e-05		94	1e-05	2.48788e-05		94	1.4e-05	2.41362e-05		94	1.3e-05	3.15976e-05		94	1e-05	3.14871e-05		94	1.7e-05	2.7166e-05		94	1.2e-05	2.94769e-05		94	1.9e-05	3.50373e-05		94	7e-06	6.16881e-05		94	1.1e-05	4.51983e-05		94	1.1e-05	3.95575e-05		94	3e-06	1.7909e-05		94
			0				0				0				0				0				0				0				0				0				0				0				0
	94.125	2.1e-05	3.62375e-05		94.125	1e-05	2.48788e-05		94.125	1.4e-05	2.41362e-05		94.125	1.4e-05	3.40282e-05		94.125	1e-05	3.14871e-05		94.125	1.7e-05	2.7166e-05		94.125	1.1e-05	2.70205e-05		94.125	1.8e-05	3.31932e-05		94.125	7e-06	6.16881e-05		94.125	1.1e-05	4.51983e-05		94.125	1.1e-05	3.95575e-05		94.125	3e-06	1.7909e-05		94.125
			0				0				0				0				0				0				0				0				0				0				0				0
	94.25	2.2e-05	3.79631e-05		94.25	1e-05	2.48788e-05		94.25	1.5e-05	2.58602e-05		94.25	1.3e-05	3.15976e-05		94.25	9e-06	2.83384e-05		94.25	1.8e-05	2.8764e-05		94.25	1e-05	2.45641e-05		94.25	2e-05	3.68813e-05		94.25	7e-06	6.16881e-05		94.25	1.1e-05	4.51983e-05		94.25	1.1e-05	3.95575e-05		94.25	3e-06	1.7909e-05		94.25
			0				0				0				0				0				0				0				0				0				0				0				0
	94.375	2.1e-05	3.62375e-05		94.375	1e-05	2.48788e-05		94.375	1.6e-05	2.75842e-05		94.375	1.3e-05	3.15976e-05		94.375	1e-05	3.14871e-05		94.375	1.7e-05	2.7166e-05		94.375	1.1e-05	2.70205e-05		94.375	2.1e-05	3.87254e-05		94.375	7e-06	6.16881e-05		94.375	1.1e-05	4.51983e-05		94.375	1.1e-05	3.95575e-05		94.375	3e-06	1.7909e-05		94.375
			0				0				0				0				0				0				0				0				0				0				0				0
	94.5	2.2e-05	3.79631e-05		94.5	1.1e-05	2.73667e-05		94.5	1.4e-05	2.41362e-05		94.5	1.2e-05	2.9167e-05		94.5	1e-05	3.14871e-05		94.5	1.7e-05	2.7166e-05		94.5	1.1e-05	2.70205e-05		94.5	2e-05	3.68813e-05		94.5	7e-06	6.16881e-05		94.5	1e-05	4.10894e-05		94.5	1e-05	3.59614e-05		94.5	3e-06	1.7909e-05		94.5
			0				0				0				0				0				0				0				0				0				0				0				0
	94.625	2.1e-05	3.62375e-05		94.625	1e-05	2.48788e-05		94.625	1.5e-05	2.58602e-05		94.625	1.2e-05	2.9167e-05		94.625	9e-06	2.83384e-05		94.625	1.7e-05	2.7166e-05		94.625	1.1e-05	2.70205e-05		94.625	1.8e-05	3.31932e-05		94.625	7e-06	6.16881e-05		94.625	1.1e-05	4.51983e-05		94.625	1.1e-05	3.95575e-05		94.625	3e-06	1.7909e-05		94.625
			0				0				0				0				0				0				0				0				0				0				0				0
	94.75	2.2e-05	3.79631e-05		94.75	1e-05	2.48788e-05		94.75	1.6e-05	2.75842e-05		94.75	1.4e-05	3.40282e-05		94.75	9e-06	2.83384e-05		94.75	1.6e-05	2.5568e-05		94.75	1.1e-05	2.70205e-05		94.75	1.8e-05	3.31932e-05		94.75	7e-06	6.16881e-05		94.75	1.1e-05	4.51983e-05		94.75	1.1e-05	3.95575e-05		94.75	3e-06	1.7909e-05		94.75
			0				0				0				0				0				0				0				0				0				0				0				0
	94.875	2e-05	3.45119e-05		94.875	9e-06	2.2391e-05		94.875	1.7e-05	2.93082e-05		94.875	1.4e-05	3.40282e-05		94.875	1e-05	3.14871e-05		94.875	1.6e-05	2.5568e-05		94.875	1e-05	2.45641e-05		94.875	1.9e-05	3.50373e-05		94.875	6e-06	5.28755e-05		94.875	1.1e-05	4.51983e-05		94.875	1e-05	3.59614e-05		94.875	3e-06	1.7909e-05		94.875
			0				0				0				0				0				0				0				0				0				0				0				0
	95	2e-05	3.45119e-05		95	9e-06	2.2391e-05		95	1.6e-05	2.75842e-05		95	1.4e-05	3.40282e-05		95	1e-05	3.14871e-05		95	1.7e-05	2.7166e-05		95	1.2e-05	2.94769e-05		95	1.8e-05	3.31932e-05		95	7e-06	6.16881e-05		95	1.1e-05	4.51983e-05		95	1.1e-05	3.95575e-05		95	3e-06	1.7909e-05		95
			0				0				0				0				0				0				0				0				0				0				0				0
	95.125	2.1e-05	3.62375e-05		95.125	1e-05	2.48788e-05		95.125	1.4e-05	2.41362e-05		95.125	1.2e-05	2.9167e-05		95.125	9e-06	2.83384e-05		95.125	1.6e-05	2.5568e-05		95.125	1.2e-05	2.94769e-05		95.125	1.7e-05	3.13491e-05		95.125	7e-06	6.16881e-05		95.125	1e-05	4.10894e-05		95.125	1e-05	3.59614e-05		95.125	3e-06	1.7909e-05		95.125
			0				0				0				0				0				0				0				0				0				0				0				0
	95.25	2.1e-05	3.62375e-05		95.25	1e-05	2.48788e-05		95.25	1.4e-05	2.41362e-05		95.25	1.3e-05	3.15976e-05		95.25	1e-05	3.14871e-05		95.25	1.4e-05	2.2372e-05		95.25	1.1e-05	2.70205e-05		95.25	1.8e-05	3.31932e-05		95.25	7e-06	6.16881e-05		95.25	1e-05	4.10894e-05		95.25	1e-05	3.59614e-05		95.25	3e-06	1.7909e-05		95.25
			0				0				0				0				0				0				0				0				0				0				0				0
	95.375	2e-05	3.45119e-05		95.375	9e-06	2.2391e-05		95.375	1.3e-05	2.24122e-05		95.375	1.2e-05	2.9167e-05		95.375	9e-06	2.83384e-05		95.375	1.5e-05	2.397e-05		95.375	1.1e-05	2.70205e-05		95.375	1.9e-05	3.50373e-05		95.375	7e-06	6.16881e-05		95.375	1e-05	4.10894e-05		95.375	1e-05	3.59614e-05		95.375	3e-06	1.7909e-05		95.375
			0				0				0				0				0				0				0				0				0				0				0				0
	95.5	2.3e-05	3.96887e-05		95.5	1e-05	2.48788e-05		95.5	1.3e-05	2.24122e-05		95.5	1.2e-05	2.9167e-05		95.5	9e-06	2.83384e-05		95.5	1.7e-05	2.7166e-05		95.5	1.2e-05	2.94769e-05		95.5	1.8e-05	3.31932e-05		95.5	7e-06	6.16881e-05		95.5	1e-05	4.10894e-05		95.5	1e-05	3.59614e-05		95.5	3e-06	1.7909e-05		95.5
			0				0				0				0				0				0				0				0				0				0				0				0
	95.625	2.2e-05	3.79631e-05		95.625	1.1e-05	2.73667e-05		95.625	1.3e-05	2.24122e-05		95.625	1.3e-05	3.15976e-05		95.625	9e-06	2.83384e-05		95.625	1.8e-05	2.8764e-05		95.625	1.1e-05	2.70205e-05		95.625	1.7e-05	3.13491e-05		95.625	7e-06	6.16881e-05		95.625	1e-05	4.10894e-05		95.625	1e-05	3.59614e-05		95.625	3e-06	1.7909e-05		95.625
			0				0				0				0				0				0				0				0				0				0				0				0
	95.75	2.3e-05	3.96887e-05		95.75	1e-05	2.48788e-05		95.75	1.2e-05	2.06882e-05		95.75	1.4e-05	3.40282e-05		95.75	9e-06	2.83384e-05		95.75	1.7e-05	2.7166e-05		95.75	1e-05	2.45641e-05		95.75	2e-05	3.68813e-05		95.75	7e-06	6.16881e-05		95.75	1.1e-05	4.51983e-05		95.75	1e-05	3.59614e-05		95.75	3e-06	1.7909e-05		95.75
			0				0				0				0				0				0				0				0				0				0				0				0
	95.875	2e-05	3.45119e-05		95.875	9e-06	2.2391e-05		95.875	1.3e-05	2.24122e-05		95.875	1.3e-05	3.15976e-05		95.875	9e-06	2.83384e-05		95.875	1.5e-05	2.397e-05		95.875	1e-05	2.45641e-05		95.875	2e-05	3.68813e-05		95.875	7e-06	6.16881e-05		95.875	1e-05	4.10894e-05		95.875	1e-05	3.59614e-05		95.875	3e-06	1.7909e-05		95.875
			0				0				0				0				0				0				0				0				0				0				0				0
	96	2e-05	3.45119e-05		96	1e-05	2.48788e-05		96	1.3e-05	2.24122e-05		96	1.2e-05	2.9167e-05		96	9e-06	2.83384e-05		96	1.4e-05	2.2372e-05		96	1.1e-05	2.70205e-05		96	1.8e-05	3.31932e-05		96	7e-06	6.16881e-05		96	1e-05	4.10894e-05		96	1e-05	3.59614e-05		96	3e-06	1.7909e-05		96
			0				0				0				0				0				0				0				0				0				0				0				0
	96.125	2.1e-05	3.62375e-05		96.125	1e-05	2.48788e-05		96.125	1.3e-05	2.24122e-05		96.125	1.2e-05	2.9167e-05		96.125	9e-06	2.83384e-05		96.125	1.5e-05	2.397e-05		96.125	1.1e-05	2.70205e-05		96.125	1.9e-05	3.50373e-05		96.125	7e-06	6.16881e-05		96.125	1e-05	4.10894e-05		96.125	1e-05	3.59614e-05		96.125	3e-06	1.7909e-05		96.125
			0				0				0				0				0				0				0				0				0				0				0				0
	96.25	2.2e-05	3.79631e-05		96.25	9e-06	2.2391e-05		96.25	1.3e-05	2.24122e-05		96.25	1.2e-05	2.9167e-05		96.25	9e-06	2.83384e-05		96.25	1.7e-05	2.7166e-05		96.25	1.1e-05	2.70205e-05		96.25	1.9e-05	3.50373e-05		96.25	7e-06	6.16881e-05		96.25	1e-05	4.10894e-05		96.25	1e-05	3.59614e-05		96.25	3e-06	1.7909e-05		96.25
			0				0				0				0				0				0				0				0				0				0				0				0
	96.375	2.1e-05	3.62375e-05		96.375	9e-06	2.2391e-05		96.375	1.4e-05	2.41362e-05		96.375	1.2e-05	2.9167e-05		96.375	9e-06	2.83384e-05		96.375	1.6e-05	2.5568e-05		96.375	1e-05	2.45641e-05		96.375	1.9e-05	3.50373e-05		96.375	7e-06	6.16881e-05		96.375	1e-05	4.10894e-05		96.375	1e-05	3.59614e-05		96.375	3e-06	1.7909e-05		96.375
			0				0				0				0				0				0				0				0				0				0				0				0
	96.5	2e-05	3.45119e-05		96.5	9e-06	2.2391e-05		96.5	1.4e-05	2.41362e-05		96.5	1.3e-05	3.15976e-05		96.5	8e-06	2.51897e-05		96.5	1.5e-05	2.397e-05		96.5	1e-05	2.45641e-05		96.5	1.8e-05	3.31932e-05		96.5	7e-06	6.16881e-05		96.5	1e-05	4.10894e-05		96.5	1e-05	3.59614e-05		96.5	3e-06	1.7909e-05		96.5
			0				0				0				0				0				0				0				0				0				0				0				0
	96.625	2.1e-05	3.62375e-05		96.625	9e-06	2.2391e-05		96.625	1.4e-05	2.41362e-05		96.625	1.4e-05	3.40282e-05		96.625	8e-06	2.51897e-05		96.625	1.5e-05	2.397e-05		96.625	1e-05	2.45641e-05		96.625	1.9e-05	3.50373e-05		96.625	6e-06	5.28755e-05		96.625	1e-05	4.10894e-05		96.625	1e-05	3.59614e-05		96.625	3e-06	1.7909e-05		96.625
			0				0				0				0				0				0				0				0				0				0				0				0
	96.75	2.2e-05	3.79631e-05		96.75	9e-06	2.2391e-05		96.75	1.5e-05	2.58602e-05		96.75	1.4e-05	3.40282e-05		96.75	8e-06	2.51897e-05		96.75	1.6e-05	2.5568e-05		96.75	1e-05	2.45641e-05		96.75	1.8e-05	3.31932e-05		96.75	7e-06	6.16881e-05		96.75	1e-05	4.10894e-05		96.75	1e-05	3.59614e-05		96.75	3e-06	1.7909e-05		96.75
			0				0				0				0				0				0				0				0				0				0				0				0
	96.875	2.1e-05	3.62375e-05		96.875	1e-05	2.48788e-05		96.875	1.4e-05	2.41362e-05		96.875	1.3e-05	3.15976e-05		96.875	9e-06	2.83384e-05		96.875	1.6e-05	2.5568e-05		96.875	1.1e-05	2.70205e-05		96.875	1.6e-05	2.95051e-05		96.875	7e-06	6.16881e-05		96.875	1e-05	4.10894e-05		96.875	1e-05	3.59614e-05		96.875	3e-06	1.7909e-05		96.875
			0				0				0				0				0				0				0				0				0				0				0				0
	97	2e-05	3.45119e-05		97	9e-06	2.2391e-05		97	1.4e-05	2.41362e-05		97	1.4e-05	3.40282e-05		97	9e-06	2.83384e-05		97	1.5e-05	2.397e-05		97	1e-05	2.45641e-05		97	1.7e-05	3.13491e-05		97	7e-06	6.16881e-05		97	1e-05	4.10894e-05		97	9e-06	3.23653e-05		97	3e-06	1.7909e-05		97
			0				0				0				0				0				0				0				0				0				0				0				0
	97.125	1.9e-05	3.27863e-05		97.125	1e-05	2.48788e-05		97.125	1.4e-05	2.41362e-05		97.125	1.4e-05	3.40282e-05		97.125	9e-06	2.83384e-05		97.125	1.6e-05	2.5568e-05		97.125	1e-05	2.45641e-05		97.125	1.5e-05	2.7661e-05		97.125	6e-06	5.28755e-05		97.125	9e-06	3.69804e-05		97.125	9e-06	3.23653e-05		97.125	3e-06	1.7909e-05		97.125
			0				0				0				0				0				0				0				0				0				0				0				0
	97.25	2e-05	3.45119e-05		97.25	1e-05	2.48788e-05		97.25	1.4e-05	2.41362e-05		97.25	1.3e-05	3.15976e-05		97.25	9e-06	2.83384e-05		97.25	1.5e-05	2.397e-05		97.25	1e-05	2.45641e-05		97.25	1.7e-05	3.13491e-05		97.25	7e-06	6.16881e-05		97.25	9e-06	3.69804e-05		97.25	9e-06	3.23653e-05		97.25	3e-06	1.7909e-05		97.25
			0				0				0				0				0				0				0				0				0				0				0				0
	97.375	2e-05	3.45119e-05		97.375	1e-05	2.48788e-05		97.375	1.3e-05	2.24122e-05		97.375	1.2e-05	2.9167e-05		97.375	8e-06	2.51897e-05		97.375	1.5e-05	2.397e-05		97.375	1e-05	2.45641e-05		97.375	1.9e-05	3.50373e-05		97.375	6e-06	5.28755e-05		97.375	1e-05	4.10894e-05		97.375	1e-05	3.59614e-05		97.375	3e-06	1.7909e-05		97.375
			0				0				0				0				0				0				0				0				0				0				0				0
	97.5	1.9e-05	3.27863e-05		97.5	9e-06	2.2391e-05		97.5	1.3e-05	2.24122e-05		97.5	1.2e-05	2.9167e-05		97.5	8e-06	2.51897e-05		97.5	1.5e-05	2.397e-05		97.5	1e-05	2.45641e-05		97.5	1.9e-05	3.50373e-05		97.5	6e-06	5.28755e-05		97.5	1e-05	4.10894e-05		97.5	1e-05	3.59614e-05		97.5	3e-06	1.7909e-05		97.5
			0				0				0				0				0				0				0				0				0				0				0				0
	97.625	2.1e-05	3.62375e-05		97.625	9e-06	2.2391e-05		97.625	1.3e-05	2.24122e-05		97.625	1.2e-05	2.9167e-05		97.625	8e-06	2.51897e-05		97.625	1.4e-05	2.2372e-05		97.625	1e-05	2.45641e-05		97.625	1.9e-05	3.50373e-05		97.625	7e-06	6.16881e-05		97.625	1e-05	4.10894e-05		97.625	1e-05	3.59614e-05		97.625	3e-06	1.7909e-05		97.625
			0				0				0				0				0				0				0				0				0				0				0				0
	97.75	2.2e-05	3.79631e-05		97.75	9e-06	2.2391e-05		97.75	1.3e-05	2.24122e-05		97.75	1.2e-05	2.9167e-05		97.75	8e-06	2.51897e-05		97.75	1.4e-05	2.2372e-05		97.75	1e-05	2.45641e-05		97.75	1.8e-05	3.31932e-05		97.75	7e-06	6.16881e-05		97.75	1e-05	4.10894e-05		97.75	9e-06	3.23653e-05		97.75	3e-06	1.7909e-05		97.75
			0				0				0				0				0				0				0				0				0				0				0				0
	97.875	2.1e-05	3.62375e-05		97.875	8e-06	1.99031e-05		97.875	1.2e-05	2.06882e-05		97.875	1.2e-05	2.9167e-05		97.875	9e-06	2.83384e-05		97.875	1.5e-05	2.397e-05		97.875	1e-05	2.45641e-05		97.875	1.6e-05	2.95051e-05		97.875	7e-06	6.16881e-05		97.875	1e-05	4.10894e-05		97.875	1e-05	3.59614e-05		97.875	3e-06	1.7909e-05		97.875
			0				0				0				0				0				0				0				0				0				0				0				0
	98	2.1e-05	3.62375e-05		98	1e-05	2.48788e-05		98	1.2e-05	2.06882e-05		98	1.1e-05	2.67364e-05		98	9e-06	2.83384e-05		98	1.4e-05	2.2372e-05		98	1e-05	2.45641e-05		98	1.7e-05	3.13491e-05		98	6e-06	5.28755e-05		98	1e-05	4.10894e-05		98	1e-05	3.59614e-05		98	3e-06	1.7909e-05		98
			0				0				0				0				0				0				0				0				0				0				0				0
	98.125	2e-05	3.45119e-05		98.125	1e-05	2.48788e-05		98.125	1.1e-05	1.89641e-05		98.125	1.1e-05	2.67364e-05		98.125	9e-06	2.83384e-05		98.125	1.5e-05	2.397e-05		98.125	9e-06	2.21077e-05		98.125	1.8e-05	3.31932e-05		98.125	7e-06	6.16881e-05		98.125	9e-06	3.69804e-05		98.125	1e-05	3.59614e-05		98.125	3e-06	1.7909e-05		98.125
			0				0				0				0				0				0				0				0				0				0				0				0
	98.25	1.9e-05	3.27863e-05		98.25	9e-06	2.2391e-05		98.25	1.1e-05	1.89641e-05		98.25	1.2e-05	2.9167e-05		98.25	9e-06	2.83384e-05		98.25	1.6e-05	2.5568e-05		98.25	9e-06	2.21077e-05		98.25	1.7e-05	3.13491e-05		98.25	7e-06	6.16881e-05		98.25	9e-06	3.69804e-05		98.25	1e-05	3.59614e-05		98.25	3e-06	1.7909e-05		98.25
			0				0				0				0				0				0				0				0				0				0				0				0
	98.375	1.9e-05	3.27863e-05		98.375	9e-06	2.2391e-05		98.375	1.2e-05	2.06882e-05		98.375	1.1e-05	2.67364e-05		98.375	8e-06	2.51897e-05		98.375	1.6e-05	2.5568e-05		98.375	1.1e-05	2.70205e-05		98.375	1.6e-05	2.95051e-05		98.375	7e-06	6.16881e-05		98.375	9e-06	3.69804e-05		98.375	1e-05	3.59614e-05		98.375	3e-06	1.7909e-05		98.375
			0				0				0				0				0				0				0				0				0				0				0				0
	98.5	2.1e-05	3.62375e-05		98.5	9e-06	2.2391e-05		98.5	1.3e-05	2.24122e-05		98.5	1.1e-05	2.67364e-05		98.5	8e-06	2.51897e-05		98.5	1.7e-05	2.7166e-05		98.5	1.1e-05	2.70205e-05		98.5	1.7e-05	3.13491e-05		98.5	6e-06	5.28755e-05		98.5	9e-06	3.69804e-05		98.5	9e-06	3.23653e-05		98.5	3e-06	1.7909e-05		98.5
			0				0				0				0				0				0				0				0				0				0				0				0
	98.625	2.2e-05	3.79631e-05		98.625	9e-06	2.2391e-05		98.625	1.2e-05	2.06882e-05		98.625	1.2e-05	2.9167e-05		98.625	8e-06	2.51897e-05		98.625	1.4e-05	2.2372e-05		98.625	1e-05	2.45641e-05		98.625	1.6e-05	2.95051e-05		98.625	6e-06	5.28755e-05		98.625	1e-05	4.10894e-05		98.625	9e-06	3.23653e-05		98.625	3e-06	1.7909e-05		98.625
			0				0				0				0				0				0				0				0				0				0				0				0
	98.75	1.9e-05	3.27863e-05		98.75	9e-06	2.2391e-05		98.75	1.2e-05	2.06882e-05		98.75	1.2e-05	2.9167e-05		98.75	8e-06	2.51897e-05		98.75	1.4e-05	2.2372e-05		98.75	1e-05	2.45641e-05		98.75	1.8e-05	3.31932e-05		98.75	6e-06	5.28755e-05		98.75	1e-05	4.10894e-05		98.75	1e-05	3.59614e-05		98.75	3e-06	1.7909e-05		98.75
			0				0				0				0				0				0				0				0				0				0				0				0
	98.875	1.7e-05	2.93351e-05		98.875	9e-06	2.2391e-05		98.875	1.2e-05	2.06882e-05		98.875	1.2e-05	2.9167e-05		98.875	8e-06	2.51897e-05		98.875	1.6e-05	2.5568e-05		98.875	1.1e-05	2.70205e-05		98.875	2e-05	3.68813e-05		98.875	6e-06	5.28755e-05		98.875	1e-05	4.10894e-05		98.875	1e-05	3.59614e-05		98.875	3e-06	1.7909e-05		98.875
			0				0				0				0				0				0				0				0				0				0				0				0
	99	1.8e-05	3.10607e-05		99	9e-06	2.2391e-05		99	1.2e-05	2.06882e-05		99	1.1e-05	2.67364e-05		99	8e-06	2.51897e-05		99	1.5e-05	2.397e-05		99	1e-05	2.45641e-05		99	1.8e-05	3.31932e-05		99	7e-06	6.16881e-05		99	1e-05	4.10894e-05		99	1e-05	3.59614e-05		99	2e-06	1.19393e-05		99
			0				0				0				0				0				0				0				0				0				0				0				0
	99.125	1.8e-05	3.10607e-05		99.125	8e-06	1.99031e-05		99.125	1.3e-05	2.24122e-05		99.125	1.1e-05	2.67364e-05		99.125	8e-06	2.51897e-05		99.125	1.6e-05	2.5568e-05		99.125	1e-05	2.45641e-05		99.125	1.5e-05	2.7661e-05		99.125	7e-06	6.16881e-05		99.125	1e-05	4.10894e-05		99.125	9e-06	3.23653e-05		99.125	2e-06	1.19393e-05		99.125
			0				0				0				0				0				0				0				0				0				0				0				0
	99.25	1.9e-05	3.27863e-05		99.25	9e-06	2.2391e-05		99.25	1.3e-05	2.24122e-05		99.25	1.2e-05	2.9167e-05		99.25	8e-06	2.51897e-05		99.25	1.5e-05	2.397e-05		99.25	9e-06	2.21077e-05		99.25	1.5e-05	2.7661e-05		99.25	6e-06	5.28755e-05		99.25	1e-05	4.10894e-05		99.25	9e-06	3.23653e-05		99.25	2e-06	1.19393e-05		99.25
			0				0				0				0				0				0				0				0				0				0				0				0
	99.375	2e-05	3.45119e-05		99.375	9e-06	2.2391e-05		99.375	1.4e-05	2.41362e-05		99.375	1.1e-05	2.67364e-05		99.375	8e-06	2.51897e-05		99.375	1.6e-05	2.5568e-05		99.375	1e-05	2.45641e-05		99.375	1.5e-05	2.7661e-05		99.375	6e-06	5.28755e-05		99.375	1e-05	4.10894e-05		99.375	9e-06	3.23653e-05		99.375	3e-06	1.7909e-05		99.375
			0				0				0				0				0				0				0				0				0				0				0				0
	99.5	2e-05	3.45119e-05		99.5	9e-06	2.2391e-05		99.5	1.4e-05	2.41362e-05		99.5	1e-05	2.43058e-05		99.5	8e-06	2.51897e-05		99.5	1.7e-05	2.7166e-05		99.5	1.1e-05	2.70205e-05		99.5	1.8e-05	3.31932e-05		99.5	6e-06	5.28755e-05		99.5	1e-05	4.10894e-05		99.5	1e-05	3.59614e-05		99.5	3e-06	1.7909e-05		99.5
			0				0				0				0				0				0				0				0				0				0				0				0
	99.625	1.9e-05	3.27863e-05		99.625	9e-06	2.2391e-05		99.625	1.3e-05	2.24122e-05		99.625	1e-05	2.43058e-05		99.625	8e-06	2.51897e-05		99.625	1.6e-05	2.5568e-05		99.625	1e-05	2.45641e-05		99.625	1.6e-05	2.95051e-05		99.625	7e-06	6.16881e-05		99.625	1e-05	4.10894e-05		99.625	1e-05	3.59614e-05		99.625	3e-06	1.7909e-05		99.625
			0				0				0				0				0				0				0				0				0				0				0				0
	99.75	1.9e-05	3.27863e-05		99.75	8e-06	1.99031e-05		99.75	1.2e-05	2.06882e-05		99.75	1.1e-05	2.67364e-05		99.75	8e-06	2.51897e-05		99.75	1.4e-05	2.2372e-05		99.75	9e-06	2.21077e-05		99.75	1.6e-05	2.95051e-05		99.75	7e-06	6.16881e-05		99.75	1e-05	4.10894e-05		99.75	1e-05	3.59614e-05		99.75	3e-06	1.7909e-05		99.75
			0				0				0				0				0				0				0				0				0				0				0				0
	99.875	1.9e-05	3.27863e-05		99.875	8e-06	1.99031e-05		99.875	1.2e-05	2.06882e-05		99.875	1e-05	2.43058e-05		99.875	8e-06	2.51897e-05		99.875	1.3e-05	2.0774e-05		99.875	9e-06	2.21077e-05		99.875	1.8e-05	3.31932e-05		99.875	6e-06	5.28755e-05		99.875	1e-05	4.10894e-05		99.875	1e-05	3.59614e-05		99.875	3e-06	1.7909e-05		99.875
			0				0				0				0				0				0				0				0				0				0				0				0
	100	1.9e-05	3.27863e-05		100	8e-06	1.99031e-05		100	1.2e-05	2.06882e-05		100	1e-05	2.43058e-05		100	8e-06	2.51897e-05		100	1.4e-05	2.2372e-05		100	9e-06	2.21077e-05		100	1.6e-05	2.95051e-05		100	6e-06	5.28755e-05		100	9e-06	3.69804e-05		100	9e-06	3.23653e-05		100	3e-06	1.7909e-05		100
[truncated: 15 more columns]

## Sheet: Rebound NREM spectrum 2-4pm  
NREM
	SUM (0-100 Hz)	0.642379				0.479415				0.666967				0.502308				0.395241				0.702958				0.47793				0.712119				0.126194				0.312415				0.392348				0.257206
Tg		6966				6875				6873				6850				7192				7163				7168				7171				7172			NTg	6967				6965				6968
	Frequency (Hz)	power V^2	relative power
	0	0.000334	0.000519942		Frequency (Hz)	power V^2	relative power		Frequency (Hz)	power V^2	relative power		Frequency (Hz)	power V^2	relative power		Frequency (Hz)	power V^2	relative power		Frequency (Hz)	power V^2	relative power		Frequency (Hz)	power V^2	relative power		Frequency (Hz)	power V^2	relative power		Frequency (Hz)	power V^2	relative power		Frequency (Hz)	power V^2	relative power		Frequency (Hz)	power V^2	relative power		Frequency (Hz)	power V^2	relative power		Frequency (Hz)
			0
	0.125	0.001278	0.00198948		0	0.000144	0.000300366		0	0.000419	0.000628217		0	0.000102	0.000203063		0	0.000148	0.000374455		0	0.000195	0.000277399		0	0.000122	0.000255268		0	0.000363	0.000509746		0	5.6e-05	0.000443761		0	0.000168	0.000537746		0	0.000132	0.000336436		0	0.000103	0.000400457		0
			0				0				0				0				0				0				0				0				0				0				0				0
	0.25	0.002349	0.00365672		0.125	0.000559	0.001166		0.125	0.001898	0.00284572		0.125	0.000416	0.000828177		0.125	0.000779	0.00197095		0.125	0.000665	0.000946002		0.125	0.000411	0.000859959		0.125	0.002175	0.00305426		0.125	0.000208	0.00164826		0.125	0.000973	0.00311445		0.125	0.000741	0.00188863		0.125	0.000607	0.00235998		0.125
			0				0				0				0				0				0				0				0				0				0				0				0
	0.375	0.003604	0.0056104		0.25	0.001712	0.00357102		0.25	0.003197	0.00479334		0.25	0.001008	0.00200674		0.25	0.001823	0.00461238		0.25	0.001734	0.00246672		0.25	0.00102	0.0021342		0.25	0.003867	0.00543027		0.25	0.000402	0.00318557		0.25	0.001922	0.00615207		0.25	0.001646	0.00419526		0.25	0.001131	0.00439725		0.25
			0	delta power			0	delta power			0	delta power			0	delta power			0	delta power			0	delta power			0	delta power			0	delta power			0	delta power			0	delta power			0	delta power			0	delta power
	0.5	0.005436	0.00846229	0.423765	0.375	0.003841	0.00801185	0.497538	0.375	0.005711	0.00856264	0.543325	0.375	0.001676	0.0033366	0.291353	0.375	0.003453	0.00873644	0.5394	0.375	0.003196	0.0045465	0.363971	0.375	0.001806	0.0037788	0.429008	0.375	0.00462	0.00648768	0.352971	0.375	0.000655	0.00519042	0.413934	0.375	0.003357	0.0107453	0.457641	0.375	0.002785	0.00709829	0.512708	0.375	0.00178	0.00692052	0.594422	0.375
			0				0				0				0				0				0				0				0				0				0				0				0
	0.625	0.007754	0.0120708		0.5	0.006117	0.0127593		0.5	0.007544	0.0113109		0.5	0.002281	0.00454104		0.5	0.005299	0.013407		0.5	0.004815	0.00684963		0.5	0.002889	0.00604482		0.5	0.00524	0.00735832		0.5	0.001083	0.00858202		0.5	0.004816	0.0154154		0.5	0.003973	0.0101262		0.5	0.002623	0.0101981		0.5
			0				0				0				0				0				0				0				0				0				0				0				0
	0.75	0.009312	0.0144961		0.625	0.00748	0.0156023		0.625	0.008081	0.012116		0.625	0.002948	0.00586891		0.625	0.006607	0.0167164		0.625	0.006867	0.00976872		0.625	0.004112	0.00860377		0.625	0.006262	0.00879347		0.625	0.001527	0.0121004		0.625	0.005574	0.0178417		0.625	0.004924	0.0125501		0.625	0.00331	0.0128691		0.625
			0				0				0				0				0				0				0				0				0				0				0				0
	0.875	0.008797	0.0136944		0.75	0.007635	0.0159257		0.75	0.008796	0.0131881		0.75	0.00342	0.00680857		0.75	0.007225	0.01828		0.75	0.008164	0.0116138		0.75	0.004916	0.010286		0.75	0.007345	0.0103143		0.75	0.001784	0.014137		0.75	0.005341	0.0170959		0.75	0.005677	0.0144693		0.75	0.003982	0.0154818		0.75
			0				0				0				0				0				0				0				0				0				0				0				0
	1	0.008661	0.0134827		0.875	0.007821	0.0163136		0.875	0.009443	0.0141581		0.875	0.003458	0.00688422		0.875	0.007388	0.0186924		0.875	0.008183	0.0116408		0.875	0.005408	0.0113155		0.875	0.008018	0.0112594		0.875	0.001782	0.0141211		0.875	0.004578	0.0146536		0.875	0.005898	0.0150326		0.875	0.004671	0.0181605		0.875
			0				0				0				0				0				0				0				0				0				0				0				0
	1.125	0.008928	0.0138983		1	0.009101	0.0189836		1	0.010127	0.0151837		1	0.004219	0.00839923		1	0.007331	0.0185482		1	0.008583	0.0122098		1	0.005582	0.0116795		1	0.008662	0.0121637		1	0.00187	0.0148185		1	0.004308	0.0137894		1	0.005972	0.0152212		1	0.005155	0.0200423		1
			0				0				0				0				0				0				0				0				0				0				0				0
	1.25	0.009975	0.0155282		1.125	0.008658	0.0180595		1.125	0.011121	0.016674		1.125	0.004495	0.00894869		1.125	0.007256	0.0183584		1.125	0.008938	0.0127148		1.125	0.006067	0.0126943		1.125	0.010127	0.0142209		1.125	0.00183	0.0145015		1.125	0.004356	0.013943		1.125	0.005987	0.0152594		1.125	0.005457	0.0212165		1.125
			0				0				0				0				0				0				0				0				0				0				0				0
	1.375	0.010033	0.0156185		1.25	0.007999	0.0166849		1.25	0.0104	0.015593		1.25	0.004601	0.00915972		1.25	0.007217	0.0182597		1.25	0.008682	0.0123507		1.25	0.005945	0.0124391		1.25	0.00975	0.0136915		1.25	0.001657	0.0131306		1.25	0.00444	0.0142119		1.25	0.006024	0.0153537		1.25	0.005772	0.0224412		1.25
			0				0				0				0				0				0				0				0				0				0				0				0
	1.5	0.010257	0.0159672		1.375	0.008145	0.0169895		1.375	0.010028	0.0150352		1.375	0.004786	0.00952802		1.375	0.00718	0.0181661		1.375	0.008966	0.0127547		1.375	0.005666	0.0118553		1.375	0.009571	0.0134402		1.375	0.00158	0.0125204		1.375	0.004302	0.0137701		1.375	0.006237	0.0158966		1.375	0.005879	0.0228572		1.375
			0				0				0				0				0				0				0				0				0				0				0				0
	1.625	0.010111	0.0157399		1.5	0.008276	0.0172627		1.5	0.010476	0.0157069		1.5	0.005203	0.0103582		1.5	0.007184	0.0181763		1.5	0.009531	0.0135584		1.5	0.005858	0.012257		1.5	0.009319	0.0130863		1.5	0.001528	0.0121083		1.5	0.004192	0.013418		1.5	0.00612	0.0155984		1.5	0.006003	0.0233393		1.5
			0				0				0				0				0				0				0				0				0				0				0				0
	1.75	0.009449	0.0147094		1.625	0.00819	0.0170833		1.625	0.011207	0.0168029		1.625	0.00504	0.0100337		1.625	0.007201	0.0182193		1.625	0.008505	0.0120989		1.625	0.006691	0.014		1.625	0.009959	0.013985		1.625	0.001641	0.0130038		1.625	0.0044	0.0140838		1.625	0.005985	0.0152543		1.625	0.006397	0.0248711		1.625
			0				0				0				0				0				0				0				0				0				0				0				0
	1.875	0.00896	0.0139482		1.75	0.008347	0.0174108		1.75	0.012506	0.0187506		1.75	0.005069	0.0100914		1.75	0.007362	0.0186266		1.75	0.007926	0.0112752		1.75	0.006684	0.0139853		1.75	0.009353	0.013134		1.75	0.001678	0.013297		1.75	0.004462	0.0142823		1.75	0.006152	0.01568		1.75	0.006208	0.0241363		1.75
			0				0				0				0				0				0				0				0				0				0				0				0
	2	0.009487	0.0147685		1.875	0.007774	0.0162156		1.875	0.011806	0.017701		1.875	0.004672	0.00930107		1.875	0.007454	0.0188594		1.875	0.008755	0.0124545		1.875	0.006557	0.0137196		1.875	0.009146	0.0128434		1.875	0.001629	0.0129087		1.875	0.00435	0.0139238		1.875	0.006498	0.0165618		1.875	0.005703	0.0221729		1.875
			0				0				0				0				0				0				0				0				0				0				0				0
	2.125	0.009395	0.0146253		2	0.00827	0.0172502		2	0.011824	0.017728		2	0.004969	0.00989234		2	0.007631	0.0193072		2	0.008606	0.0122426		2	0.006879	0.0143933		2	0.009293	0.0130498		2	0.001591	0.0126076		2	0.004383	0.0140294		2	0.006527	0.0166357		2	0.005632	0.0218968		2
			0				0				0				0				0				0				0				0				0				0				0				0
	2.25	0.008747	0.0136166		2.125	0.008631	0.0180032		2.125	0.011916	0.017866		2.125	0.004641	0.00923935		2.125	0.007379	0.0186696		2.125	0.008612	0.0122511		2.125	0.006846	0.0143243		2.125	0.009004	0.012644		2.125	0.001561	0.0123698		2.125	0.004409	0.0141126		2.125	0.006442	0.0164191		2.125	0.005361	0.0208432		2.125
			0				0				0				0				0				0				0				0				0				0				0				0
	2.375	0.008276	0.0128834		2.25	0.008578	0.0178926		2.25	0.011875	0.0178045		2.25	0.00492	0.00979479		2.25	0.006913	0.0174906		2.25	0.008221	0.0116949		2.25	0.006981	0.0146067		2.25	0.008299	0.011654		2.25	0.001614	0.0127898		2.25	0.00435	0.0139238		2.25	0.006757	0.017222		2.25	0.00526	0.0204505		2.25
			0				0				0				0				0				0				0				0				0				0				0				0
	2.5	0.008902	0.0138579		2.375	0.007936	0.0165535		2.375	0.013557	0.0203263		2.375	0.005076	0.0101054		2.375	0.00714	0.0180649		2.375	0.007955	0.0113165		2.375	0.007178	0.0150189		2.375	0.007511	0.0105474		2.375	0.001601	0.0126868		2.375	0.004446	0.0142311		2.375	0.006787	0.0172984		2.375	0.005444	0.0211659		2.375
			0				0				0				0				0				0				0				0				0				0				0				0
	2.625	0.009015	0.0140338		2.5	0.007865	0.0164054		2.5	0.013006	0.0195002		2.5	0.005213	0.0103781		2.5	0.007535	0.0190643		2.5	0.007794	0.0110874		2.5	0.007027	0.014703		2.5	0.008393	0.011786		2.5	0.001629	0.0129087		2.5	0.004393	0.0140614		2.5	0.00672	0.0171277		2.5	0.005323	0.0206955		2.5
			0				0				0				0				0				0				0				0				0				0				0				0
	2.75	0.009187	0.0143015		2.625	0.007792	0.0162531		2.625	0.013401	0.0200924		2.625	0.004959	0.00987243		2.625	0.007567	0.0191453		2.625	0.007171	0.0102012		2.625	0.00646	0.0135166		2.625	0.007753	0.0108872		2.625	0.001632	0.0129325		2.625	0.004359	0.0139526		2.625	0.006716	0.0171175		2.625	0.00514	0.019984		2.625
			0				0				0				0				0				0				0				0				0				0				0				0
	2.875	0.007969	0.0124054		2.75	0.007451	0.0155419		2.75	0.014004	0.0209965		2.75	0.004829	0.00961362		2.75	0.007287	0.0184369		2.75	0.007802	0.0110988		2.75	0.006632	0.0138765		2.75	0.006787	0.00953071		2.75	0.00154	0.0122034		2.75	0.004486	0.0143591		2.75	0.006633	0.0169059		2.75	0.00492	0.0191286		2.75
			0				0				0				0				0				0				0				0				0				0				0				0
	3	0.008128	0.012653		2.875	0.006792	0.0141673		2.875	0.013086	0.0196202		2.875	0.004848	0.00965145		2.875	0.007019	0.0177588		2.875	0.00739	0.0105127		2.875	0.007208	0.0150817		2.875	0.007079	0.00994075		2.875	0.001733	0.0137328		2.875	0.004661	0.0149193		2.875	0.006688	0.0170461		2.875	0.004818	0.0187321		2.875
			0				0				0				0				0				0				0				0				0				0				0				0
	3.125	0.008341	0.0129845		3	0.00667	0.0139128		3	0.013439	0.0201494		3	0.004719	0.00939463		3	0.006855	0.0173438		3	0.007603	0.0108157		3	0.006935	0.0145105		3	0.00718	0.0100826		3	0.001815	0.0143826		3	0.004508	0.0144295		3	0.006632	0.0169034		3	0.004575	0.0177873		3
			0				0				0				0				0				0				0				0				0				0				0				0
	3.25	0.007133	0.011104		3.125	0.007175	0.0149662		3.125	0.01281	0.0192063		3.125	0.004593	0.00914379		3.125	0.006755	0.0170908		3.125	0.008067	0.0114758		3.125	0.006752	0.0141276		3.125	0.006745	0.00947173		3.125	0.001919	0.0152067		3.125	0.004212	0.0134821		3.125	0.006774	0.0172653		3.125	0.004417	0.017173		3.125
			0				0				0				0				0				0				0				0				0				0				0				0
	3.375	0.007178	0.0111741		3.25	0.006961	0.0145198		3.25	0.012104	0.0181478		3.25	0.004233	0.0084271		3.25	0.006367	0.0161092		3.25	0.007453	0.0106023		3.25	0.006678	0.0139728		3.25	0.006819	0.00957565		3.25	0.001918	0.0151988		3.25	0.004247	0.0135941		3.25	0.006727	0.0171455		3.25	0.004311	0.0167609		3.25
			0				0				0				0				0				0				0				0				0				0				0				0
	3.5	0.008097	0.0126047		3.375	0.006649	0.013869		3.375	0.012116	0.0181658		3.375	0.004612	0.00918162		3.375	0.005977	0.0151224		3.375	0.007248	0.0103107		3.375	0.007157	0.014975		3.375	0.006863	0.00963743		3.375	0.001659	0.0131464		3.375	0.004258	0.0136293		3.375	0.006505	0.0165797		3.375	0.004169	0.0162088		3.375
			0				0				0				0				0				0				0				0				0				0				0				0
	3.625	0.007666	0.0119338		3.5	0.006148	0.012824		3.5	0.011657	0.0174776		3.5	0.004585	0.00912787		3.5	0.005791	0.0146518		3.5	0.007538	0.0107233		3.5	0.007453	0.0155943		3.5	0.006708	0.00941977		3.5	0.001389	0.0110069		3.5	0.004192	0.013418		3.5	0.006353	0.0161923		3.5	0.004227	0.0164343		3.5
			0				0				0				0				0				0				0				0				0				0				0				0
	3.75	0.007278	0.0113298		3.625	0.006128	0.0127822		3.625	0.011459	0.0171808		3.625	0.004556	0.00907013		3.625	0.005486	0.0138801		3.625	0.007302	0.0103875		3.625	0.007178	0.0150189		3.625	0.006878	0.0096585		3.625	0.001435	0.0113714		3.625	0.004195	0.0134277		3.625	0.00619	0.0157768		3.625	0.004111	0.0159833		3.625
			0				0				0				0				0				0				0				0				0				0				0				0
	3.875	0.007099	0.0110511		3.75	0.006222	0.0129783		3.75	0.01096	0.0164326		3.75	0.004415	0.00878943		3.75	0.005153	0.0130376		3.75	0.007558	0.0107517		3.75	0.006554	0.0137133		3.75	0.006994	0.00982139		3.75	0.00151	0.0119657		3.75	0.00422	0.0135077		3.75	0.006192	0.0157819		3.75	0.004006	0.0155751		3.75
			0				0				0				0				0				0				0				0				0				0				0				0
	4	0.006665	0.0103755		3.875	0.005987	0.0124881		3.875	0.010268	0.0153951		3.875	0.004335	0.00863016		3.875	0.004952	0.0125291		3.875	0.007053	0.0100333		3.875	0.006445	0.0134852		3.875	0.006154	0.00864181		3.875	0.00136	0.0107771		3.875	0.004066	0.0130147		3.875	0.006104	0.0155576		3.875	0.003827	0.0148791		3.875
			0				0				0				0				0				0				0				0				0				0				0				0
	4.125	0.006759	0.0105218		4	0.005719	0.0119291		4	0.009775	0.0146559		4	0.004226	0.00841316		4	0.005008	0.0126708		4	0.007205	0.0102495		4	0.006403	0.0133974		4	0.005993	0.00841573		4	0.001291	0.0102303		4	0.003745	0.0119873		4	0.00592	0.0150886		4	0.003575	0.0138994		4
			0				0				0				0				0				0				0				0				0				0				0				0
	4.25	0.00636	0.0099007		4.125	0.005776	0.012048		4.125	0.009007	0.0135044		4.125	0.004291	0.00854257		4.125	0.004907	0.0124152		4.125	0.007211	0.0102581		4.125	0.005646	0.0118134		4.125	0.006168	0.00866147		4.125	0.001348	0.010682		4.125	0.003714	0.011888		4.125	0.005512	0.0140488		4.125	0.003394	0.0131956		4.125
			0				0				0				0				0				0				0				0				0				0				0				0
	4.375	0.0068	0.0105857		4.25	0.005528	0.0115307		4.25	0.008766	0.0131431		4.25	0.004121	0.00820413		4.25	0.004483	0.0113424		4.25	0.007074	0.0100632		4.25	0.005558	0.0116293		4.25	0.006319	0.00887352		4.25	0.001394	0.0110465		4.25	0.003721	0.0119104		4.25	0.005293	0.0134906		4.25	0.003246	0.0126202		4.25
			0				0				0				0				0				0				0				0				0				0				0				0
	4.5	0.006063	0.00943835		4.375	0.00536	0.0111803		4.375	0.008216	0.0123185		4.375	0.004139	0.00823996		4.375	0.004143	0.0104822		4.375	0.006613	0.00940739		4.375	0.005376	0.0112485		4.375	0.00595	0.00835535		4.375	0.001393	0.0110386		4.375	0.003686	0.0117984		4.375	0.005321	0.0135619		4.375	0.003091	0.0120176		4.375
			0				0				0				0				0				0				0				0				0				0				0				0
	4.625	0.005454	0.00849031		4.5	0.005346	0.0111511		4.5	0.007599	0.0113934		4.5	0.003877	0.00771837		4.5	0.004141	0.0104772		4.5	0.006465	0.00919685		4.5	0.005315	0.0111209		4.5	0.005715	0.00802534		4.5	0.001315	0.0104205		4.5	0.003604	0.0115359		4.5	0.00492	0.0125399		4.5	0.002882	0.011205		4.5
			0				0				0				0				0				0				0				0				0				0				0				0
	4.75	0.005737	0.00893086		4.625	0.005525	0.0115245		4.625	0.007736	0.0115988		4.625	0.004034	0.00803093		4.625	0.004005	0.0101331		4.625	0.006103	0.00868188		4.625	0.004876	0.0102023		4.625	0.005607	0.00787368		4.625	0.00131	0.0103808		4.625	0.003477	0.0111294		4.625	0.004446	0.0113318		4.625	0.002759	0.0107268		4.625
			0				0				0				0				0				0				0				0				0				0				0				0
	4.875	0.00579	0.00901337		4.75	0.004998	0.0104252		4.75	0.007213	0.0108146		4.75	0.0042	0.0083614		4.75	0.003676	0.00930065		4.75	0.00634	0.00901903		4.75	0.004972	0.0104032		4.75	0.005406	0.00759143		4.75	0.001264	0.0100163		4.75	0.003372	0.0107933		4.75	0.004235	0.010794		4.75	0.002702	0.0105052		4.75
			0				0				0				0				0				0				0				0				0				0				0				0
	5	0.005554	0.00864599		4.875	0.004872	0.0101624		4.875	0.007207	0.0108056		4.875	0.003708	0.00738193		4.875	0.003642	0.00921463		4.875	0.006383	0.0090802		4.875	0.005012	0.0104869		4.875	0.005714	0.00802394		4.875	0.001221	0.00967558		4.875	0.003303	0.0105725		4.875	0.004126	0.0105162		4.875	0.002494	0.00969651		4.875
			0				0				0				0				0				0				0				0				0				0				0				0
	5.125	0.005212	0.00811359		5	0.00481	0.0100331		5	0.006673	0.010005		5	0.003689	0.0073441		5	0.003627	0.00917668		5	0.006495	0.00923953		5	0.005017	0.0104974		5	0.005815	0.00816577		5	0.001065	0.00843939		5	0.003151	0.0100859		5	0.00404	0.010297		5	0.002317	0.00900834		5
			0				0				0				0				0				0				0				0				0				0				0				0
	5.25	0.005191	0.0080809		5.125	0.004438	0.00925712		5.125	0.006056	0.00907991		5.125	0.003597	0.00716095		5.125	0.003381	0.00855427		5.125	0.006686	0.00951124		5.125	0.005141	0.0107568		5.125	0.005772	0.00810539		5.125	0.001168	0.00925559		5.125	0.003126	0.0100059		5.125	0.003974	0.0101288		5.125	0.00232	0.00902001		5.125
			0				0				0				0				0				0				0				0				0				0				0				0
	5.375	0.005519	0.0085915		5.25	0.004216	0.00879405		5.25	0.006089	0.00912939		5.25	0.003832	0.00762879		5.25	0.003331	0.00842777		5.25	0.006355	0.00904037		5.25	0.004709	0.00985291		5.25	0.005997	0.00842135		5.25	0.001125	0.00891485		5.25	0.003149	0.0100795		5.25	0.003814	0.00972096		5.25	0.002334	0.00907444		5.25
			0				0				0				0				0				0				0				0				0				0				0				0
	5.5	0.005327	0.00829261		5.375	0.004374	0.00912362		5.375	0.005885	0.00882353		5.375	0.003823	0.00761087		5.375	0.0033	0.00834934		5.375	0.005958	0.00847561		5.375	0.004841	0.0101291		5.375	0.005553	0.00779785		5.375	0.001038	0.00822543		5.375	0.00302	0.00966663		5.375	0.003645	0.00929022		5.375	0.002268	0.00881783		5.375
			0				0				0				0				0				0				0				0				0				0				0				0
	5.625	0.005236	0.00815095		5.5	0.004229	0.00882117		5.5	0.005597	0.00839172		5.5	0.003564	0.00709525		5.5	0.003205	0.00810898		5.5	0.006367	0.00905744		5.5	0.005166	0.0108091		5.5	0.00578	0.00811662		5.5	0.00101	0.00800355		5.5	0.002886	0.00923771		5.5	0.00344	0.00876773		5.5	0.002216	0.00861566		5.5
			0				0				0				0				0				0				0				0				0				0				0				0
	5.75	0.005153	0.00802174		5.625	0.003915	0.0081662		5.625	0.005584	0.00837223		5.625	0.004008	0.00797917		5.625	0.003091	0.00782054		5.625	0.006842	0.00973316		5.625	0.004946	0.0103488		5.625	0.006826	0.00958548		5.625	0.001013	0.00802732		5.625	0.002696	0.00862955		5.625	0.003313	0.00844403		5.625	0.002002	0.00778364		5.625
			0				0				0				0				0				0				0				0				0				0				0				0
	5.875	0.005283	0.00822412		5.75	0.003733	0.00778657		5.75	0.005303	0.00795092		5.75	0.003563	0.00709326		5.75	0.003041	0.00769404		5.75	0.007393	0.010517		5.75	0.004798	0.0100391		5.75	0.007158	0.0100517		5.75	0.001065	0.00843939		5.75	0.002492	0.00797657		5.75	0.003308	0.00843129		5.75	0.00194	0.00754259		5.75
			0				0				0				0				0				0				0				0				0				0				0				0
	6	0.005303	0.00825525		5.875	0.003953	0.00824547		5.875	0.004849	0.00727022		5.875	0.003902	0.00776814		5.875	0.002935	0.00742585		5.875	0.007324	0.0104188		5.875	0.004735	0.00990731		5.875	0.007395	0.0103845		5.875	0.001032	0.00817788		5.875	0.002528	0.0080918		5.875	0.003253	0.00829111		5.875	0.001986	0.00772144		5.875
			0				0				0				0				0				0				0				0				0				0				0				0
	6.125	0.005226	0.00813538		6	0.003893	0.00812031		6	0.004716	0.00707081		6	0.004037	0.0080369		6	0.002879	0.00728416		6	0.007116	0.0101229		6	0.004861	0.0101709		6	0.00776	0.0108971		6	0.000945	0.00748847		6	0.002473	0.00791575		6	0.003159	0.00805153		6	0.001967	0.00764757		6
			0				0				0				0				0				0				0				0				0				0				0				0
	6.25	0.005292	0.00823813		6.125	0.003801	0.00792841		6.125	0.005063	0.00759108		6.125	0.004123	0.00820811		6.125	0.002942	0.00744356		6.125	0.006839	0.00972889		6.125	0.004935	0.0103258		6.125	0.008135	0.0114237		6.125	0.000974	0.00771828		6.125	0.002363	0.00756366		6.125	0.003043	0.00775587		6.125	0.001863	0.00724322		6.125
			0				0				0				0				0				0				0				0				0				0				0				0
	6.375	0.005464	0.00850588		6.25	0.003654	0.00762179		6.25	0.004654	0.00697786		6.25	0.004132	0.00822603		6.25	0.002979	0.00753717		6.25	0.00734	0.0104416		6.25	0.005183	0.0108447		6.25	0.008598	0.0120738		6.25	0.000933	0.00739338		6.25	0.002464	0.00788695		6.25	0.002963	0.00755197		6.25	0.001768	0.00687387		6.25
			0				0				0				0				0				0				0				0				0				0				0				0
	6.5	0.005389	0.00838913		6.375	0.003327	0.00693971		6.375	0.004275	0.00640961		6.375	0.004193	0.00834747		6.375	0.002876	0.00727657		6.375	0.007508	0.0106806		6.375	0.005143	0.010761		6.375	0.008957	0.012578		6.375	0.000929	0.00736168		6.375	0.002446	0.00782933		6.375	0.00294	0.00749335		6.375	0.001722	0.00669502		6.375
			0				0				0				0				0				0				0				0				0				0				0				0
	6.625	0.005095	0.00793145		6.5	0.003535	0.00737357		6.5	0.00447	0.00670198		6.5	0.00418	0.00832159		6.5	0.002756	0.00697296		6.5	0.007144	0.0101628		6.5	0.004378	0.00916034		6.5	0.009099	0.0127774		6.5	0.00096	0.00760733		6.5	0.00224	0.00716995		6.5	0.002898	0.0073863		6.5	0.001704	0.00662504		6.5
			0				0				0				0				0				0				0				0				0				0				0				0
	6.75	0.004651	0.00724027		6.625	0.003592	0.00749246		6.625	0.004491	0.00673347		6.625	0.004079	0.00812052		6.625	0.002791	0.00706151		6.625	0.006712	0.00954822		6.625	0.004615	0.00965623		6.625	0.008668	0.0121721		6.625	0.000917	0.00726659		6.625	0.002139	0.00684666		6.625	0.002841	0.00724102		6.625	0.001617	0.00628679		6.625
			0				0				0				0				0				0				0				0				0				0				0				0
	6.875	0.004663	0.00725895		6.75	0.003349	0.0069856		6.75	0.004172	0.00625518		6.75	0.004327	0.00861424		6.75	0.002798	0.00707923		6.75	0.006139	0.0087331		6.75	0.004702	0.00983826		6.75	0.008241	0.0115725		6.75	0.000881	0.00698131		6.75	0.00209	0.00668982		6.75	0.002797	0.00712888		6.75	0.001508	0.005863		6.75
			0				0				0				0				0				0				0				0				0				0				0				0
	7	0.005237	0.00815251		6.875	0.003273	0.00682707		6.875	0.003835	0.00574991		6.875	0.004823	0.00960168		6.875	0.002641	0.006682		6.875	0.006113	0.00869611		6.875	0.004587	0.00959764		6.875	0.009331	0.0131031		6.875	0.000931	0.00737753		6.875	0.002114	0.00676664		6.875	0.00263	0.00670323		6.875	0.001482	0.00576192		6.875
			0				0				0				0				0				0				0				0				0				0				0				0
	7.125	0.005168	0.00804509		7	0.003062	0.00638695		7	0.004018	0.00602429		7	0.005122	0.0101969		7	0.00248	0.00627465		7	0.006234	0.00886824		7	0.004574	0.00957044		7	0.008822	0.0123884		7	0.000951	0.00753602		7	0.002054	0.00657459		7	0.00254	0.00647384		7	0.001444	0.00561418		7
			0				0				0				0				0				0				0				0				0				0				0				0
	7.25	0.005105	0.00794702		7.125	0.002824	0.00589051		7.125	0.004077	0.00611275		7.125	0.004767	0.00949019		7.125	0.002492	0.00630501		7.125	0.006008	0.00854674		7.125	0.004072	0.00852008		7.125	0.008266	0.0116076		7.125	0.000901	0.0071398		7.125	0.002017	0.00645616		7.125	0.002486	0.00633621		7.125	0.001409	0.0054781		7.125
			0				0				0				0				0				0				0				0				0				0				0				0
	7.375	0.004717	0.00734302		7.25	0.002773	0.00578413		7.25	0.003757	0.00563296		7.25	0.004898	0.00975099		7.25	0.002468	0.00624429		7.25	0.006168	0.00877435		7.25	0.004181	0.00874814		7.25	0.007881	0.011067		7.25	0.000852	0.00675151		7.25	0.002024	0.00647856		7.25	0.002348	0.00598448		7.25	0.001425	0.00554031		7.25
			0				0				0				0				0				0				0				0				0				0				0				0
	7.5	0.004238	0.00659735		7.375	0.002709	0.00565064		7.375	0.003614	0.00541856		7.375	0.004814	0.00958376		7.375	0.002356	0.00596092		7.375	0.005717	0.00813278		7.375	0.004235	0.00886113		7.375	0.007501	0.0105334		7.375	0.000797	0.00631567		7.375	0.001943	0.00621929		7.375	0.002327	0.00593096		7.375	0.001366	0.00531092		7.375
			0				0				0				0				0				0				0				0				0				0				0				0
	7.625	0.004181	0.00650862		7.5	0.002637	0.00550045		7.5	0.003321	0.00497926		7.5	0.004773	0.00950214		7.5	0.002264	0.00572815		7.5	0.005563	0.0079137		7.5	0.004107	0.00859331		7.5	0.007139	0.010025		7.5	0.000728	0.0057689		7.5	0.001816	0.00581278		7.5	0.002306	0.00587744		7.5	0.00131	0.00509319		7.5
			0				0				0				0				0				0				0				0				0				0				0				0
	7.75	0.003993	0.00621596		7.625	0.002489	0.00519174		7.625	0.003206	0.00480683		7.625	0.004646	0.00924931		7.625	0.002121	0.00536635		7.625	0.005773	0.00821244		7.625	0.003803	0.00795723		7.625	0.007137	0.0100222		7.625	0.000725	0.00574512		7.625	0.001743	0.00557912		7.625	0.002343	0.00597174		7.625	0.001266	0.00492212		7.625
			0				0				0				0				0				0				0				0				0				0				0				0
	7.875	0.004387	0.0068293		7.75	0.002522	0.00526058		7.75	0.003025	0.00453546		7.75	0.004315	0.00859035		7.75	0.002095	0.00530056		7.75	0.005348	0.00760785		7.75	0.003421	0.00715795		7.75	0.006952	0.00976241		7.75	0.000772	0.00611757		7.75	0.001636	0.00523662		7.75	0.002308	0.00588253		7.75	0.00119	0.00462664		7.75
			0				0				0				0				0				0				0				0				0				0				0				0
	8	0.004229	0.00658334		7.875	0.002492	0.005198		7.875	0.002889	0.00433155		7.875	0.004253	0.00846692		7.875	0.002141	0.00541695		7.875	0.005329	0.00758082		7.875	0.003253	0.00680644		7.875	0.006633	0.00931445		7.875	0.000696	0.00551532		7.875	0.001634	0.00523022		7.875	0.002104	0.00536259		7.875	0.001165	0.00452944		7.875
			0				0				0				0				0				0				0				0				0				0				0				0
	8.125	0.00413	0.00642923		8	0.002183	0.00455347		8	0.003041	0.00455945		8	0.004454	0.00886707		8	0.001986	0.00502478		8	0.005417	0.00770601		8	0.003178	0.00664951		8	0.006267	0.0088005		8	0.000666	0.00527759		8	0.001699	0.00543828		8	0.002024	0.00515869		8	0.001148	0.00446335		8
			0				0				0				0				0				0				0				0				0				0				0				0
	8.25	0.003966	0.00617393		8.125	0.002092	0.00436365		8.125	0.002952	0.00442601		8.125	0.004024	0.00801102		8.125	0.001901	0.00480972		8.125	0.005046	0.00717824		8.125	0.003204	0.00670391		8.125	0.005598	0.00786105		8.125	0.000693	0.00549154		8.125	0.001642	0.00525583		8.125	0.001993	0.00507967		8.125	0.001109	0.00431172		8.125
			0				0				0				0				0				0				0				0				0				0				0				0
	8.375	0.003869	0.00602292		8.25	0.002116	0.00441371		8.25	0.002941	0.00440951		8.25	0.00405	0.00806278		8.25	0.001859	0.00470346		8.25	0.00466	0.00662913		8.25	0.00289	0.00604691		8.25	0.005169	0.00725862		8.25	0.000694	0.00549947		8.25	0.001599	0.00511819		8.25	0.001924	0.00490381		8.25	0.001066	0.00414454		8.25
			0				0				0				0				0				0				0				0				0				0				0				0
	8.5	0.003573	0.00556214		8.375	0.002163	0.00451175		8.375	0.00306	0.00458793		8.375	0.004303	0.00856646		8.375	0.001824	0.00461491		8.375	0.004537	0.00645416		8.375	0.003021	0.00632101		8.375	0.005215	0.00732321		8.375	0.000672	0.00532513		8.375	0.001596	0.00510859		8.375	0.001827	0.00465658		8.375	0.000996	0.00387238		8.375
			0				0				0				0				0				0				0				0				0				0				0				0
	8.625	0.003481	0.00541892		8.5	0.002173	0.00453261		8.5	0.002754	0.00412914		8.5	0.003876	0.00771638		8.5	0.001776	0.00449346		8.5	0.004303	0.00612128		8.5	0.002775	0.00580629		8.5	0.005176	0.00726845		8.5	0.000611	0.00484175		8.5	0.001506	0.00482051		8.5	0.001815	0.004626		8.5	0.000909	0.00353413		8.5
			0				0				0				0				0				0				0				0				0				0				0				0
	8.75	0.003201	0.00498304		8.625	0.002094	0.00436782		8.625	0.002545	0.00381578		8.625	0.003764	0.00749341		8.625	0.001702	0.00430623		8.625	0.004397	0.006255		8.625	0.002566	0.00536899		8.625	0.004866	0.00683313		8.625	0.000559	0.00442969		8.625	0.001454	0.00465407		8.625	0.001808	0.00460815		8.625	0.000879	0.00341749		8.625
			0				0				0				0				0				0				0				0				0				0				0				0
	8.875	0.003242	0.00504686		8.75	0.001955	0.00407789		8.75	0.00242	0.00362837		8.75	0.004065	0.00809264		8.75	0.001671	0.0042278		8.75	0.004167	0.00592781		8.75	0.002676	0.00559915		8.75	0.004965	0.00697215		8.75	0.000562	0.00445346		8.75	0.001428	0.00457084		8.75	0.001744	0.00444503		8.75	0.000837	0.0032542		8.75
			0				0				0				0				0				0				0				0				0				0				0				0
	9	0.003301	0.00513871		8.875	0.001947	0.0040612		8.875	0.002267	0.00339897		8.875	0.003825	0.00761485		8.875	0.001609	0.00407093		8.875	0.004138	0.00588655		8.875	0.002698	0.00564518		8.875	0.004628	0.00649891		8.875	0.000579	0.00458817		8.875	0.001438	0.00460285		8.875	0.001739	0.00443229		8.875	0.000862	0.0033514		8.875
			0				0				0				0				0				0				0				0				0				0				0				0
	9.125	0.003281	0.00510758		9	0.001908	0.00397985		9	0.002323	0.00348293		9	0.003524	0.00701562		9	0.001505	0.0038078		9	0.003887	0.00552949		9	0.002537	0.00530831		9	0.003924	0.00551031		9	0.000597	0.00473081		9	0.00142	0.00454524		9	0.001697	0.00432524		9	0.000896	0.00348359		9
			0				0				0				0				0				0				0				0				0				0				0				0
	9.25	0.002822	0.00439305		9.125	0.001719	0.00358562		9.125	0.002282	0.00342146		9.125	0.003493	0.0069539		9.125	0.001504	0.00380527		9.125	0.003871	0.00550673		9.125	0.002378	0.00497562		9.125	0.003979	0.00558755		9.125	0.000589	0.00466742		9.125	0.001387	0.00443961		9.125	0.00158	0.00402704		9.125	0.000858	0.00333585		9.125
			0				0				0				0				0				0				0				0				0				0				0				0
	9.375	0.002757	0.00429186		9.25	0.00163	0.00339998		9.25	0.002105	0.00315608		9.25	0.003207	0.00638453		9.25	0.001463	0.00370154		9.25	0.003758	0.00534598		9.25	0.002325	0.00486473		9.25	0.003863	0.00542466		9.25	0.000542	0.00429497		9.25	0.001362	0.00435959		9.25	0.001491	0.0038002		9.25	0.000833	0.00323865		9.25
			0				0				0				0				0				0				0				0				0				0				0				0
	9.5	0.002813	0.00437903		9.375	0.001605	0.00334783		9.375	0.002089	0.00313209		9.375	0.003069	0.0061098		9.375	0.001351	0.00341817		9.375	0.003768	0.00536021		9.375	0.002222	0.00464922		9.375	0.003712	0.00521261		9.375	0.000518	0.00410479		9.375	0.001309	0.00418994		9.375	0.001454	0.00370589		9.375	0.000825	0.00320755		9.375
			0				0				0				0				0				0				0				0				0				0				0				0
	9.625	0.002664	0.00414708		9.5	0.001586	0.0033082		9.5	0.001994	0.00298965		9.5	0.002897	0.00576738		9.5	0.001311	0.00331696		9.5	0.003315	0.00471579		9.5	0.002051	0.00429142		9.5	0.003445	0.00483767		9.5	0.000543	0.0043029		9.5	0.001358	0.00434678		9.5	0.00144	0.00367021		9.5	0.00076	0.00295483		9.5
			0				0				0				0				0				0				0				0				0				0				0				0
	9.75	0.002617	0.00407392		9.625	0.001513	0.00315593		9.625	0.001906	0.00285771		9.625	0.002959	0.00589081		9.625	0.001265	0.00320058		9.625	0.003246	0.00461763		9.625	0.002016	0.00421819		9.625	0.003215	0.00451469		9.625	0.000493	0.00390668		9.625	0.001394	0.00446201		9.625	0.001445	0.00368295		9.625	0.000735	0.00285763		9.625
			0				0				0				0				0				0				0				0				0				0				0				0
	9.875	0.002525	0.0039307		9.75	0.001579	0.0032936		9.75	0.001823	0.00273327		9.75	0.002711	0.00539709		9.75	0.001229	0.0031095		9.75	0.003162	0.00449814		9.75	0.002025	0.00423702		9.75	0.003131	0.00439674		9.75	0.000508	0.00402555		9.75	0.001358	0.00434678		9.75	0.001417	0.00361159		9.75	0.000778	0.00302481		9.75
			0				0				0				0				0				0				0				0				0				0				0				0
	10	0.002433	0.00378748		9.875	0.001613	0.00336452		9.875	0.00172	0.00257884		9.875	0.002839	0.00565191		9.875	0.001178	0.00298046		9.875	0.003253	0.00462759		9.875	0.001882	0.00393782		9.875	0.00309	0.00433916		9.875	0.000535	0.0042395		9.875	0.001303	0.00417073		9.875	0.00135	0.00344082		9.875	0.000768	0.00298593		9.875
			0				0				0				0				0				0				0				0				0				0				0				0
	10.125	0.002378	0.00370186		10	0.001544	0.00322059		10	0.001789	0.00268229		10	0.002778	0.00553047		10	0.001085	0.00274516		10	0.003279	0.00466457		10	0.001938	0.00405499		10	0.003034	0.00426052		10	0.000518	0.00410479		10	0.001292	0.00413552		10	0.001306	0.00332868		10	0.000711	0.00276432		10
			0				0				0				0				0				0				0				0				0				0				0				0
	10.25	0.00223	0.00347147		10.125	0.001385	0.00288894		10.125	0.001677	0.00251437		10.125	0.002793	0.00556033		10.125	0.001025	0.00259335		10.125	0.002861	0.00406994		10.125	0.001749	0.00365953		10.125	0.002823	0.00396423		10.125	0.000497	0.00393838		10.125	0.001305	0.00417714		10.125	0.001305	0.00332613		10.125	0.000667	0.00259325		10.125
			0				0				0				0				0				0				0				0				0				0				0				0
	10.375	0.002196	0.00341854		10.25	0.001311	0.00273458		10.25	0.001775	0.0026613		10.25	0.002609	0.00519402		10.25	0.001003	0.00253769		10.25	0.002899	0.004124		10.25	0.001671	0.00349633		10.25	0.002789	0.00391648		10.25	0.000447	0.00354217		10.25	0.001268	0.0040587		10.25	0.001305	0.00332613		10.25	0.000626	0.00243385		10.25
			0				0				0				0				0				0				0				0				0				0				0				0
	10.5	0.002313	0.00360068		10.375	0.00134	0.00279507		10.375	0.001768	0.00265081		10.375	0.002675	0.00532542		10.375	0.001015	0.00256805		10.375	0.002921	0.0041553		10.375	0.001705	0.00356747		10.375	0.002787	0.00391367		10.375	0.000435	0.00344707		10.375	0.001183	0.00378663		10.375	0.001259	0.00320889		10.375	0.000631	0.00245329		10.375
			0				0				0				0				0				0				0				0				0				0				0				0
	10.625	0.002185	0.00340142		10.5	0.001272	0.00265323		10.5	0.001604	0.00240492		10.5	0.002515	0.00500689		10.5	0.00103	0.002606		10.5	0.002661	0.00378543		10.5	0.001622	0.0033938		10.5	0.002771	0.0038912		10.5	0.000418	0.00331236		10.5	0.001143	0.0036586		10.5	0.001196	0.00304831		10.5	0.000635	0.00246884		10.5
			0				0				0				0				0				0				0				0				0				0				0				0
	10.75	0.002167	0.0033734		10.625	0.001232	0.0025698		10.625	0.001505	0.00225648		10.625	0.002105	0.00419066		10.625	0.00101	0.0025554		10.625	0.002395	0.00340703		10.625	0.001436	0.00300462		10.625	0.002597	0.00364686		10.625	0.000443	0.00351047		10.625	0.001143	0.0036586		10.625	0.001188	0.00302792		10.625	0.000622	0.0024183		10.625
			0				0				0				0				0				0				0				0				0				0				0				0
	10.875	0.001978	0.00307918		10.75	0.001242	0.00259066		10.75	0.001614	0.00241991		10.75	0.00236	0.00469831		10.75	0.001	0.0025301		10.75	0.00249	0.00354217		10.75	0.001427	0.00298579		10.75	0.002591	0.00363844		10.75	0.000416	0.00329651		10.75	0.00112	0.00358498		10.75	0.001183	0.00301518		10.75	0.000595	0.00231332		10.75
			0				0				0				0				0				0				0				0				0				0				0				0
	11	0.001899	0.0029562		10.875	0.001153	0.00240501		10.875	0.001499	0.00224749		10.875	0.00232	0.00461868		10.875	0.00094	0.0023783		10.875	0.0026	0.00369866		10.875	0.0015	0.00313853		10.875	0.002563	0.00359912		10.875	0.000385	0.00305086		10.875	0.001106	0.00354016		10.875	0.001169	0.0029795		10.875	0.000567	0.00220446		10.875
			0				0				0				0				0				0				0				0				0				0				0				0
	11.125	0.001963	0.00305583		11	0.001161	0.0024217		11	0.001429	0.00214253		11	0.002158	0.00429617		11	0.000881	0.00222902		11	0.002475	0.00352084		11	0.001462	0.00305903		11	0.002611	0.00366652		11	0.000391	0.0030984		11	0.001037	0.0033193		11	0.001133	0.00288774		11	0.000584	0.00227055		11
			0				0				0				0				0				0				0				0				0				0				0				0
	11.25	0.001852	0.00288303		11.125	0.001176	0.00245299		11.125	0.001329	0.0019926		11.125	0.00229	0.00455896		11.125	0.000865	0.00218854		11.125	0.002311	0.00328754		11.125	0.001496	0.00313017		11.125	0.002196	0.00308375		11.125	0.000386	0.00305878		11.125	0.00099	0.00316886		11.125	0.001022	0.00260483		11.125	0.000587	0.00228222		11.125
			0				0				0				0				0				0				0				0				0				0				0				0
	11.375	0.001702	0.00264953		11.25	0.00111	0.00231532		11.25	0.001353	0.00202859		11.25	0.002026	0.00403338		11.25	0.000841	0.00212782		11.25	0.002152	0.00306135		11.25	0.001467	0.00306949		11.25	0.002173	0.00305146		11.25	0.000389	0.00308256		11.25	0.001027	0.00328729		11.25	0.000958	0.00244171		11.25	0.000551	0.00214225		11.25
			0				0				0				0				0				0				0				0				0				0				0				0
	11.5	0.001741	0.00271024		11.375	0.00104	0.00216931		11.375	0.001271	0.00190564		11.375	0.002093	0.00416677		11.375	0.000827	0.00209239		11.375	0.002303	0.00327616		11.375	0.00138	0.00288745		11.375	0.00222	0.00311746		11.375	0.000398	0.00315387		11.375	0.000997	0.00319127		11.375	0.000936	0.00238564		11.375	0.000534	0.00207616		11.375
			0				0				0				0				0				0				0				0				0				0				0				0
	11.625	0.00167	0.00259971		11.5	0.00101	0.00210673		11.5	0.001322	0.00198211		11.5	0.002137	0.00425436		11.5	0.000799	0.00202155		11.5	0.002211	0.00314528		11.5	0.001248	0.00261126		11.5	0.002205	0.00309639		11.5	0.00038	0.00301124		11.5	0.000923	0.0029544		11.5	0.000898	0.00228878		11.5	0.000531	0.00206449		11.5
			0				0				0				0				0				0				0				0				0				0				0				0
	11.75	0.001722	0.00268066		11.625	0.000976	0.00203581		11.625	0.001337	0.0020046		11.625	0.00199	0.00396171		11.625	0.000776	0.00196336		11.625	0.002064	0.00293616		11.625	0.001204	0.0025192		11.625	0.002123	0.00298124		11.625	0.000334	0.00264672		11.625	0.000919	0.0029416		11.625	0.0009	0.00229388		11.625	0.000533	0.00207227		11.625
			0				0				0				0				0				0				0				0				0				0				0				0
	11.875	0.001705	0.0026542		11.75	0.000969	0.00202121		11.75	0.001326	0.0019881		11.75	0.001863	0.00370888		11.75	0.000764	0.001933		11.75	0.001982	0.00281951		11.75	0.001247	0.00260917		11.75	0.002038	0.00286188		11.75	0.000301	0.00238522		11.75	0.000868	0.00277836		11.75	0.000907	0.00231172		11.75	0.000531	0.00206449		11.75
			0				0				0				0				0				0				0				0				0				0				0				0
	12	0.001562	0.00243159		11.875	0.000996	0.00207753		11.875	0.001286	0.00192813		11.875	0.001742	0.00346799		11.875	0.000747	0.00188999		11.875	0.001921	0.00273274		11.875	0.001144	0.00239366		11.875	0.001892	0.00265686		11.875	0.000294	0.00232975		11.875	0.000814	0.00260551		11.875	0.000866	0.00220722		11.875	0.000489	0.0019012		11.875
			0				0				0				0				0				0				0				0				0				0				0				0
	12.125	0.00151	0.00235064		12	0.000965	0.00201287		12	0.001234	0.00185017		12	0.001842	0.00366707		12	0.000697	0.00176348		12	0.001986	0.0028252		12	0.001098	0.00229741		12	0.001876	0.00263439		12	0.000309	0.00244861		12	0.000789	0.00252549		12	0.000848	0.00216135		12	0.000465	0.00180789		12
			0				0				0				0				0				0				0				0				0				0				0				0
	12.25	0.001555	0.00242069		12.125	0.000879	0.00183348		12.125	0.001281	0.00192063		12.125	0.001863	0.00370888		12.125	0.000654	0.00165469		12.125	0.001858	0.00264312		12.125	0.001092	0.00228485		12.125	0.001833	0.00257401		12.125	0.000311	0.00246446		12.125	0.000788	0.00252229		12.125	0.000834	0.00212566		12.125	0.00047	0.00182733		12.125
			0				0				0				0				0				0				0				0				0				0				0				0
	12.375	0.001501	0.00233663		12.25	0.00084	0.00175214		12.25	0.001226	0.00183817		12.25	0.001726	0.00343614		12.25	0.000655	0.00165722		12.25	0.001855	0.00263885		12.25	0.001106	0.00231415		12.25	0.001805	0.00253469		12.25	0.000295	0.00233767		12.25	0.000806	0.0025799		12.25	0.000841	0.00214351		12.25	0.000482	0.00187398		12.25
			0				0				0				0				0				0				0				0				0				0				0				0
	12.5	0.00146	0.0022728		12.375	0.000888	0.00185226		12.375	0.001103	0.00165375		12.375	0.001679	0.00334257		12.375	0.000672	0.00170023		12.375	0.001801	0.00256203		12.375	0.001085	0.00227021		12.375	0.001786	0.00250801		12.375	0.000287	0.00227428		12.375	0.000779	0.00249348		12.375	0.000822	0.00209508		12.375	0.000468	0.00181955		12.375
			0				0				0				0				0				0				0				0				0				0				0				0
	12.625	0.00151	0.00235064		12.5	0.00088	0.00183557		12.5	0.001069	0.00160278		12.5	0.00159	0.00316539		12.5	0.000654	0.00165469		12.5	0.001665	0.00236856		12.5	0.001024	0.00214257		12.5	0.001629	0.00228754		12.5	0.000281	0.00222673		12.5	0.000749	0.00239745		12.5	0.000777	0.00198038		12.5	0.000425	0.00165237		12.5
			0				0				0				0				0				0				0				0				0				0				0				0
	12.75	0.001516	0.00235998		12.625	0.000856	0.00178551		12.625	0.001068	0.00160128		12.625	0.001416	0.00281899		12.625	0.000626	0.00158384		12.625	0.001549	0.00220355		12.625	0.001008	0.0021091		12.625	0.001623	0.00227911		12.625	0.000279	0.00221088		12.625	0.000717	0.00229502		12.625	0.000749	0.00190902		12.625	0.000416	0.00161738		12.625
			0				0				0				0				0				0				0				0				0				0				0				0
	12.875	0.001385	0.00215605		12.75	0.000867	0.00180845		12.75	0.000991	0.00148583		12.75	0.001481	0.00294839		12.75	0.000594	0.00150288		12.75	0.001638	0.00233015		12.75	0.000938	0.00196263		12.75	0.001767	0.00248133		12.75	0.000274	0.00217126		12.75	0.000692	0.002215		12.75	0.000729	0.00185804		12.75	0.000413	0.00160572		12.75
			0				0				0				0				0				0				0				0				0				0				0				0
	13	0.001322	0.00205798		12.875	0.00081	0.00168956		12.875	0.001087	0.00162977		12.875	0.001428	0.00284288		12.875	0.000579	0.00146493		12.875	0.001738	0.00247241		12.875	0.000976	0.00204214		12.875	0.001751	0.00245886		12.875	0.000292	0.0023139		12.875	0.000673	0.00215419		12.875	0.000722	0.0018402		12.875	0.000384	0.00149297		12.875
			0				0				0				0				0				0				0				0				0				0				0				0
	13.125	0.001244	0.00193655		13	0.000814	0.0016979		13	0.001104	0.00165525		13	0.001354	0.00269556		13	0.000575	0.00145481		13	0.001604	0.00228179		13	0.000924	0.00193334		13	0.001649	0.00231562		13	0.00028	0.00221881		13	0.000639	0.00204536		13	0.00071	0.00180962		13	0.000361	0.00140354		13
			0				0				0				0				0				0				0				0				0				0				0				0
	13.25	0.001226	0.00190853		13.125	0.000749	0.00156232		13.125	0.001043	0.0015638		13.125	0.001403	0.00279311		13.125	0.000563	0.00142445		13.125	0.001662	0.00236429		13.125	0.000879	0.00183918		13.125	0.001532	0.00215133		13.125	0.000273	0.00216334		13.125	0.000601	0.00192372		13.125	0.00066	0.00168218		13.125	0.000376	0.00146186		13.125
			0				0				0				0				0				0				0				0				0				0				0				0
	13.375	0.001257	0.00195679		13.25	0.000688	0.00143508		13.25	0.000934	0.00140037		13.25	0.001389	0.00276524		13.25	0.000554	0.00140168		13.25	0.001456	0.00207125		13.25	0.000899	0.00188103		13.25	0.001536	0.00215694		13.25	0.000262	0.00207617		13.25	0.000593	0.00189812		13.25	0.000615	0.00156749		13.25	0.000372	0.00144631		13.25
			0				0				0				0				0				0				0				0				0				0				0				0
	13.5	0.001326	0.0020642		13.375	0.000673	0.00140379		13.375	0.000906	0.00135839		13.375	0.001331	0.00264977		13.375	0.000537	0.00135866		13.375	0.001403	0.00199585		13.375	0.000829	0.00173456		13.375	0.001432	0.0020109		13.375	0.00026	0.00206032		13.375	0.000614	0.00196533		13.375	0.000613	0.00156239		13.375	0.000365	0.0014191		13.375
			0				0				0				0				0				0				0				0				0				0				0				0
	13.625	0.001263	0.00196613		13.5	0.000696	0.00145177		13.5	0.00095	0.00142436		13.5	0.001291	0.00257014		13.5	0.000517	0.00130806		13.5	0.001474	0.00209685		13.5	0.000794	0.00166133		13.5	0.001311	0.00184098		13.5	0.000281	0.00222673		13.5	0.000605	0.00193653		13.5	0.000628	0.00160062		13.5	0.000356	0.0013841		13.5
			0				0				0				0				0				0				0				0				0				0				0				0
	13.75	0.001208	0.00188051		13.625	0.000668	0.00139336		13.625	0.000953	0.00142886		13.625	0.001277	0.00254226		13.625	0.000511	0.00129288		13.625	0.001412	0.00200865		13.625	0.000757	0.00158391		13.625	0.001254	0.00176094		13.625	0.000288	0.0022822		13.625	0.000571	0.0018277		13.625	0.000612	0.00155984		13.625	0.000341	0.00132579		13.625
			0				0				0				0				0				0				0				0				0				0				0				0
	13.875	0.001177	0.00183225		13.75	0.00069	0.00143925		13.75	0.000966	0.00144835		13.75	0.001259	0.00250643		13.75	0.000512	0.00129541		13.75	0.001395	0.00198447		13.75	0.000765	0.00160065		13.75	0.001281	0.00179886		13.75	0.000264	0.00209202		13.75	0.000544	0.00174127		13.75	0.000614	0.00156494		13.75	0.000343	0.00133356		13.75
			0				0				0				0				0				0				0				0				0				0				0				0
	14	0.001171	0.00182291		13.875	0.000666	0.00138919		13.875	0.000929	0.00139287		13.875	0.001343	0.00267366		13.875	0.000494	0.00124987		13.875	0.001407	0.00200154		13.875	0.000745	0.00155881		13.875	0.001282	0.00180026		13.875	0.000227	0.00179882		13.875	0.00054	0.00172847		13.875	0.000594	0.00151396		13.875	0.000341	0.00132579		13.875
			0				0				0				0				0				0				0				0				0				0				0				0
	14.125	0.001097	0.00170771		14	0.000673	0.00140379		14	0.000919	0.00137788		14	0.001231	0.00245069		14	0.000471	0.00119168		14	0.001427	0.00202999		14	0.000761	0.00159228		14	0.001331	0.00186907		14	0.000224	0.00177504		14	0.000518	0.00165805		14	0.000557	0.00141966		14	0.000343	0.00133356		14
			0				0				0				0				0				0				0				0				0				0				0				0
	14.25	0.001051	0.00163611		14.125	0.000661	0.00137876		14.125	0.000857	0.00128492		14.125	0.001195	0.00237902		14.125	0.000458	0.00115879		14.125	0.001395	0.00198447		14.125	0.000711	0.00148767		14.125	0.001314	0.0018452		14.125	0.000244	0.00193353		14.125	0.000517	0.00165485		14.125	0.000541	0.00137888		14.125	0.000328	0.00127524		14.125
			0				0				0				0				0				0				0				0				0				0				0				0
	14.375	0.001043	0.00162365		14.25	0.000631	0.00131619		14.25	0.000764	0.00114548		14.25	0.001107	0.00220383		14.25	0.000445	0.0011259		14.25	0.001368	0.00194606		14.25	0.000643	0.00134539		14.25	0.001214	0.00170477		14.25	0.000213	0.00168788		14.25	0.000507	0.00162284		14.25	0.000532	0.00135594		14.25	0.000306	0.00118971		14.25
			0				0				0				0				0				0				0				0				0				0				0				0
	14.5	0.00099	0.00154115		14.375	0.000618	0.00128907		14.375	0.000788	0.00118147		14.375	0.001189	0.00236707		14.375	0.000427	0.00108035		14.375	0.001196	0.00170138		14.375	0.000694	0.0014521		14.375	0.001237	0.00173707		14.375	0.000199	0.00157694		14.375	0.000478	0.00153002		14.375	0.000539	0.00137378		14.375	0.000293	0.00113916		14.375
			0				0				0				0				0				0				0				0				0				0				0				0
	14.625	0.001059	0.00164856		14.5	0.000607	0.00126613		14.5	0.000769	0.00115298		14.5	0.001099	0.0021879		14.5	0.000402	0.0010171		14.5	0.001209	0.00171988		14.5	0.000693	0.00145		14.5	0.001232	0.00173005		14.5	0.000199	0.00157694		14.5	0.000471	0.00150761		14.5	0.000512	0.00130496		14.5	0.000295	0.00114694		14.5
			0				0				0				0				0				0				0				0				0				0				0				0
	14.75	0.001044	0.00162521		14.625	0.000625	0.00130367		14.625	0.000777	0.00116498		14.625	0.001162	0.00231332		14.625	0.000395	0.00099939		14.625	0.001215	0.00172841		14.625	0.00072	0.0015065		14.625	0.001227	0.00172303		14.625	0.000192	0.00152147		14.625	0.000467	0.00149481		14.625	0.000489	0.00124634		14.625	0.000294	0.00114305		14.625
			0				0				0				0				0				0				0				0				0				0				0				0
	14.875	0.000994	0.00154737		14.75	0.000639	0.00133287		14.75	0.000769	0.00115298		14.75	0.001057	0.00210429		14.75	0.000405	0.00102469		14.75	0.001161	0.00165159		14.75	0.000635	0.00132865		14.75	0.001232	0.00173005		14.75	0.000198	0.00156901		14.75	0.000443	0.00141799		14.75	0.00049	0.00124889		14.75	0.00027	0.00104974		14.75
			0				0				0				0				0				0				0				0				0				0				0				0
	15	0.00106	0.00165012		14.875	0.000599	0.00124944		14.875	0.000735	0.001102		14.875	0.000999	0.00198882		14.875	0.000412	0.0010424		14.875	0.001109	0.00157762		14.875	0.000582	0.00121775		14.875	0.001173	0.0016472		14.875	0.000199	0.00157694		14.875	0.000427	0.00136677		14.875	0.000466	0.00118772		14.875	0.000255	0.000991423		14.875
			0				0				0				0				0				0				0				0				0				0				0				0
	15.125	0.001033	0.00160808		15	0.000521	0.00108674		15	0.000713	0.00106902		15	0.001061	0.00211225		15	0.000411	0.00103987		15	0.001122	0.00159611		15	0.000573	0.00119892		15	0.001109	0.00155732		15	0.000207	0.00164033		15	0.000435	0.00139238		15	0.000449	0.00114439		15	0.000254	0.000987535		15
			0				0				0				0				0				0				0				0				0				0				0				0
	15.25	0.000921	0.00143373		15.125	0.000499	0.00104085		15.125	0.000776	0.00116348		15.125	0.000921	0.00183354		15.125	0.000392	0.0009918		15.125	0.001107	0.00157477		15.125	0.000562	0.0011759		15.125	0.001091	0.00153205		15.125	0.000208	0.00164826		15.125	0.000429	0.00137317		15.125	0.000448	0.00114184		15.125	0.000248	0.000964208		15.125
			0				0				0				0				0				0				0				0				0				0				0				0
	15.375	0.000915	0.00142439		15.25	0.000564	0.00117643		15.25	0.000773	0.00115898		15.25	0.001112	0.00221378		15.25	0.000385	0.000974089		15.25	0.001122	0.00159611		15.25	0.000542	0.00113406		15.25	0.001093	0.00153486		15.25	0.000203	0.00160863		15.25	0.000403	0.00128995		15.25	0.000445	0.0011342		15.25	0.00024	0.000933104		15.25
			0				0				0				0				0				0				0				0				0				0				0				0
	15.5	0.000882	0.00137302		15.375	0.000555	0.00115766		15.375	0.000703	0.00105403		15.375	0.001031	0.00205253		15.375	0.000384	0.000971559		15.375	0.0012	0.00170707		15.375	0.000564	0.00118009		15.375	0.001062	0.00149132		15.375	0.000189	0.00149769		15.375	0.000391	0.00125154		15.375	0.000422	0.00107558		15.375	0.000235	0.000913665		15.375
			0				0				0				0				0				0				0				0				0				0				0				0
	15.625	0.000885	0.00137769		15.5	0.000523	0.00109091		15.5	0.000657	0.000985056		15.5	0.000981	0.00195299		15.5	0.000371	0.000938668		15.5	0.001127	0.00160323		15.5	0.000603	0.00126169		15.5	0.001089	0.00152924		15.5	0.00019	0.00150562		15.5	0.000382	0.00122273		15.5	0.000403	0.00102715		15.5	0.000223	0.000867009		15.5
			0				0				0				0				0				0				0				0				0				0				0				0
	15.75	0.000964	0.00150067		15.625	0.000518	0.00108048		15.625	0.000611	0.000916087		15.625	0.000974	0.00193905		15.625	0.000358	0.000905776		15.625	0.001015	0.0014439		15.625	0.000526	0.00110058		15.625	0.00098	0.00137617		15.625	0.000175	0.00138675		15.625	0.000367	0.00117472		15.625	0.000406	0.0010348		15.625	0.000212	0.000824242		15.625
			0				0				0				0				0				0				0				0				0				0				0				0
	15.875	0.0009	0.00140104		15.75	0.000523	0.00109091		15.75	0.000652	0.00097756		15.75	0.000989	0.00196891		15.75	0.000364	0.000920957		15.75	0.000931	0.0013244		15.75	0.000499	0.00104409		15.75	0.000919	0.00129051		15.75	0.000172	0.00136298		15.75	0.000363	0.00116192		15.75	0.00039	0.000994016		15.75	0.000204	0.000793139		15.75
			0				0				0				0				0				0				0				0				0				0				0				0
	16	0.000754	0.00117376		15.875	0.000488	0.00101791		15.875	0.000658	0.000986556		15.875	0.000955	0.00190122		15.875	0.000358	0.000905776		15.875	0.000935	0.00133009		15.875	0.000524	0.00109639		15.875	0.001001	0.00140566		15.875	0.000179	0.00141845		15.875	0.000365	0.00116832		15.875	0.000381	0.000971077		15.875	0.000203	0.000789251		15.875
			0				0				0				0				0				0				0				0				0				0				0				0
	16.125	0.000745	0.00115975		16	0.000457	0.000953245		16	0.00068	0.00101954		16	0.000976	0.00194303		16	0.000337	0.000852644		16	0.000907	0.00129026		16	0.000503	0.00105246		16	0.000948	0.00133124		16	0.000173	0.00137091		16	0.000364	0.00116512		16	0.000389	0.000991467		16	0.000213	0.00082813		16
			0				0				0				0				0				0				0				0				0				0				0				0
	16.25	0.000748	0.00116442		16.125	0.000462	0.000963674		16.125	0.000632	0.000947573		16.125	0.000969	0.0019291		16.125	0.000319	0.000807103		16.125	0.000939	0.00133578		16.125	0.000484	0.0010127		16.125	0.001018	0.00142954		16.125	0.000163	0.00129166		16.125	0.000357	0.00114271		16.125	0.00038	0.000968528		16.125	0.000217	0.000843682		16.125
			0				0				0				0				0				0				0				0				0				0				0				0
	16.375	0.000744	0.00115819		16.25	0.000485	0.00101165		16.25	0.000602	0.000902593		16.25	0.000908	0.00180766		16.25	0.000314	0.000794452		16.25	0.000969	0.00137846		16.25	0.000472	0.000987592		16.25	0.000952	0.00133686		16.25	0.000155	0.00122827		16.25	0.000353	0.00112991		16.25	0.000356	0.000907358		16.25	0.000211	0.000820354		16.25
			0				0				0				0				0				0				0				0				0				0				0				0
	16.5	0.000783	0.00121891		16.375	0.000441	0.000919871		16.375	0.000647	0.000970063		16.375	0.000882	0.00175589		16.375	0.000324	0.000819753		16.375	0.000961	0.00136708		16.375	0.000447	0.000935283		16.375	0.000831	0.00116694		16.375	0.000154	0.00122034		16.375	0.000346	0.0011075		16.375	0.000336	0.000856383		16.375	0.000201	0.000781475		16.375
			0				0				0				0				0				0				0				0				0				0				0				0
	16.625	0.000783	0.00121891		16.5	0.00043	0.000896926		16.5	0.000626	0.000938577		16.5	0.000831	0.00165436		16.5	0.000315	0.000796982		16.5	0.000888	0.00126323		16.5	0.000423	0.000885067		16.5	0.000815	0.00114447		16.5	0.000156	0.00123619		16.5	0.000322	0.00103068		16.5	0.00032	0.000815602		16.5	0.000186	0.000723156		16.5
			0				0				0				0				0				0				0				0				0				0				0				0
	16.75	0.000744	0.00115819		16.625	0.000397	0.000828093		16.625	0.000634	0.000950572		16.625	0.00088	0.00175191		16.625	0.000306	0.000774211		16.625	0.000989	0.00140691		16.625	0.000429	0.000897621		16.625	0.000864	0.00121328		16.625	0.000149	0.00118072		16.625	0.000304	0.000973065		16.625	0.00033	0.00084109		16.625	0.000186	0.000723156		16.625
			0				0				0				0				0				0				0				0				0				0				0				0
	16.875	0.000733	0.00114107		16.75	0.000442	0.000921957		16.75	0.000621	0.000931081		16.75	0.000934	0.00185942		16.75	0.000304	0.000769151		16.75	0.000899	0.00127888		16.75	0.000437	0.00091436		16.75	0.000885	0.00124277		16.75	0.000143	0.00113318		16.75	0.000298	0.000953859		16.75	0.000345	0.000879321		16.75	0.000186	0.000723156		16.75
			0				0				0				0				0				0				0				0				0				0				0				0
	17	0.000714	0.00111149		16.875	0.000429	0.000894841		16.875	0.000576	0.000863611		16.875	0.000799	0.00159066		16.875	0.000309	0.000781801		16.875	0.000891	0.0012675		16.875	0.000438	0.000916452		16.875	0.000838	0.00117677		16.875	0.000132	0.00104601		16.875	0.000301	0.000963462		16.875	0.000333	0.000848736		16.875	0.000183	0.000711492		16.875
			0				0				0				0				0				0				0				0				0				0				0				0
	17.125	0.000677	0.00105389		17	0.000411	0.000857295		17	0.000595	0.000892098		17	0.000794	0.0015807		17	0.000306	0.000774211		17	0.000899	0.00127888		17	0.000401	0.000839035		17	0.000813	0.00114166		17	0.000143	0.00113318		17	0.000306	0.000979466		17	0.000313	0.000797761		17	0.000185	0.000719268		17
			0				0				0				0				0				0				0				0				0				0				0				0
	17.25	0.000714	0.00111149		17.125	0.000405	0.00084478		17.125	0.000586	0.000878604		17.125	0.000779	0.00155084		17.125	0.000288	0.000728669		17.125	0.000858	0.00122056		17.125	0.000427	0.000893436		17.125	0.000776	0.00108971		17.125	0.000152	0.00120449		17.125	0.000314	0.00100507		17.125	0.000307	0.000782469		17.125	0.000184	0.00071538		17.125
			0				0				0				0				0				0				0				0				0				0				0				0
	17.375	0.000656	0.0010212		17.25	0.000374	0.000780117		17.25	0.000567	0.000850117		17.25	0.000745	0.00148315		17.25	0.00028	0.000708429		17.25	0.000861	0.00122482		17.25	0.000414	0.000866236		17.25	0.000752	0.001056		17.25	0.000152	0.00120449		17.25	0.000314	0.00100507		17.25	0.000311	0.000792664		17.25	0.00017	0.000660949		17.25
			0				0				0				0				0				0				0				0				0				0				0				0
	17.5	0.000673	0.00104767		17.375	0.000358	0.000746743		17.375	0.000547	0.000820131		17.375	0.000766	0.00152496		17.375	0.000278	0.000703368		17.375	0.000835	0.00118784		17.375	0.000397	0.000830666		17.375	0.000746	0.00104758		17.375	0.000147	0.00116487		17.375	0.000296	0.000947458		17.375	0.000316	0.000805407		17.375	0.000166	0.000645397		17.375
			0				0				0				0				0				0				0				0				0				0				0				0
	17.625	0.000656	0.0010212		17.5	0.000357	0.000744658		17.5	0.000581	0.000871108		17.5	0.000753	0.00149908		17.5	0.000279	0.000705898		17.5	0.000861	0.00122482		17.5	0.000387	0.000809742		17.5	0.000745	0.00104617		17.5	0.000142	0.00112525		17.5	0.000288	0.000921851		17.5	0.000318	0.000810505		17.5	0.000172	0.000668725		17.5
			0				0				0				0				0				0				0				0				0				0				0				0
	17.75	0.000729	0.00113484		17.625	0.000372	0.000775946		17.625	0.000555	0.000832125		17.625	0.000746	0.00148514		17.625	0.000273	0.000690718		17.625	0.000817	0.00116223		17.625	0.000405	0.000847404		17.625	0.000748	0.00105039		17.625	0.000143	0.00113318		17.625	0.000289	0.000925052		17.625	0.000305	0.000777371		17.625	0.000169	0.000657061		17.625
			0				0				0				0				0				0				0				0				0				0				0				0
	17.875	0.000739	0.00115041		17.75	0.00038	0.000792633		17.75	0.00053	0.000794642		17.75	0.000713	0.00141945		17.75	0.000265	0.000670477		17.75	0.000804	0.00114374		17.75	0.000394	0.000824389		17.75	0.000705	0.000990003		17.75	0.000123	0.00097469		17.75	0.000278	0.000889842		17.75	0.000284	0.000723847		17.75	0.000163	0.000633733		17.75
			0				0				0				0				0				0				0				0				0				0				0				0
	18	0.000698	0.00108659		17.875	0.000362	0.000755087		17.875	0.000461	0.000691189		17.875	0.000751	0.0014951		17.875	0.000268	0.000678067		17.875	0.000857	0.00121913		17.875	0.000384	0.000803465		17.875	0.000686	0.000963322		17.875	0.000132	0.00104601		17.875	0.00027	0.000864235		17.875	0.00027	0.000688165		17.875	0.000157	0.000610406		17.875
			0				0				0				0				0				0				0				0				0				0				0				0
	18.125	0.000653	0.00101653		18	0.000361	0.000753001		18	0.000517	0.000775151		18	0.000728	0.00144931		18	0.00026	0.000657826		18	0.000834	0.00118642		18	0.000364	0.000761618		18	0.000692	0.000971748		18	0.000138	0.00109355		18	0.000274	0.000877039		18	0.000268	0.000683067		18	0.000161	0.000625957		18
			0				0				0				0				0				0				0				0				0				0				0				0
	18.25	0.000606	0.000943368		18.125	0.000362	0.000755087		18.125	0.00054	0.000809635		18.125	0.000698	0.00138959		18.125	0.000251	0.000635056		18.125	0.000807	0.00114801		18.125	0.000362	0.000757433		18.125	0.000667	0.000936641		18.125	0.000128	0.00101431		18.125	0.000273	0.000873838		18.125	0.00026	0.000662677		18.125	0.000159	0.000618182		18.125
			0				0				0				0				0				0				0				0				0				0				0				0
	18.375	0.000648	0.00100875		18.25	0.000372	0.000775946		18.25	0.000484	0.000725673		18.25	0.000697	0.00138759		18.25	0.000246	0.000622405		18.25	0.000738	0.00104985		18.25	0.000376	0.000786726		18.25	0.000649	0.000911365		18.25	0.000115	0.000911295		18.25	0.000265	0.000848231		18.25	0.000254	0.000647384		18.25	0.000147	0.000571526		18.25
			0				0				0				0				0				0				0				0				0				0				0				0
	18.5	0.000641	0.000997853		18.375	0.000352	0.000734228		18.375	0.000427	0.000640212		18.375	0.000735	0.00146325		18.375	0.000249	0.000629995		18.375	0.000722	0.00102709		18.375	0.000377	0.000788818		18.375	0.000626	0.000879067		18.375	0.000121	0.000958841		18.375	0.000259	0.000829025		18.375	0.00026	0.000662677		18.375	0.000139	0.000540423		18.375
			0				0				0				0				0				0				0				0				0				0				0				0
	18.625	0.000618	0.000962049		18.5	0.000346	0.000721713		18.5	0.000426	0.000638712		18.5	0.000714	0.00142144		18.5	0.000247	0.000624935		18.5	0.000756	0.00107546		18.5	0.000361	0.000755341		18.5	0.000569	0.000799024		18.5	0.00012	0.000950917		18.5	0.000264	0.00084503		18.5	0.000257	0.000655031		18.5	0.000137	0.000532647		18.5
			0				0				0				0				0				0				0				0				0				0				0				0
	18.75	0.000588	0.000915347		18.625	0.000341	0.000711284		18.625	0.000436	0.000653706		18.625	0.000622	0.00123828		18.625	0.00024	0.000607224		18.625	0.000752	0.00106977		18.625	0.000368	0.000769987		18.625	0.000611	0.000858003		18.625	0.000118	0.000935068		18.625	0.00025	0.000800218		18.625	0.000246	0.000626994		18.625	0.000142	0.000552087		18.625
			0				0				0				0				0				0				0				0				0				0				0				0
	18.875	0.000554	0.000862419		18.75	0.000317	0.000661223		18.75	0.00046	0.000689689		18.75	0.000657	0.00130796		18.75	0.000243	0.000614815		18.75	0.000686	0.000975876		18.75	0.000335	0.000700939		18.75	0.000617	0.000866428		18.75	0.000112	0.000887522		18.75	0.000238	0.000761807		18.75	0.000238	0.000606604		18.75	0.000134	0.000520983		18.75
			0				0				0				0				0				0				0				0				0				0				0				0
	19	0.000553	0.000860863		18.875	0.000349	0.000727971		18.875	0.000459	0.00068819		18.875	0.000659	0.00131194		18.875	0.000241	0.000609755		18.875	0.00068	0.000967341		18.875	0.000334	0.000698847		18.875	0.000602	0.000845364		18.875	0.000108	0.000855825		18.875	0.000245	0.000784213		18.875	0.000245	0.000624446		18.875	0.000127	0.000493768		18.875
			0				0				0				0				0				0				0				0				0				0				0				0
	19.125	0.000561	0.000873316		19	0.000309	0.000644536		19	0.000459	0.00068819		19	0.000679	0.00135176		19	0.000231	0.000584454		19	0.000667	0.000948848		19	0.000362	0.000757433		19	0.000608	0.00085379		19	0.000113	0.000895447		19	0.000246	0.000787414		19	0.000251	0.000639738		19	0.00013	0.000505431		19
			0				0				0				0				0				0				0				0				0				0				0				0
	19.25	0.000533	0.000829728		19.125	0.000284	0.000592389		19.125	0.000431	0.000646209		19.125	0.000679	0.00135176		19.125	0.000222	0.000561683		19.125	0.000652	0.000927509		19.125	0.000357	0.000746971		19.125	0.000586	0.000822896		19.125	0.00012	0.000950917		19.125	0.000247	0.000790615		19.125	0.000248	0.000632092		19.125	0.000135	0.000524871		19.125
			0				0				0				0				0				0				0				0				0				0				0				0
	19.375	0.000567	0.000882657		19.25	0.000296	0.000617419		19.25	0.000419	0.000628217		19.25	0.000651	0.00129602		19.25	0.000219	0.000554092		19.25	0.000659	0.000937467		19.25	0.000351	0.000734417		19.25	0.000542	0.000761109		19.25	0.000121	0.000958841		19.25	0.000246	0.000787414		19.25	0.000244	0.000621897		19.25	0.000135	0.000524871		19.25
			0				0				0				0				0				0				0				0				0				0				0				0
	19.5	0.000539	0.000839069		19.375	0.000297	0.000619505		19.375	0.000422	0.000632715		19.375	0.00071	0.00141348		19.375	0.000221	0.000559153		19.375	0.000688	0.000978721		19.375	0.000338	0.000707217		19.375	0.00059	0.000828513		19.375	0.000109	0.000863749		19.375	0.000251	0.000803419		19.375	0.000242	0.000616799		19.375	0.000127	0.000493768		19.375
			0				0				0				0				0				0				0				0				0				0				0				0
	19.625	0.000567	0.000882657		19.5	0.000291	0.00060699		19.5	0.000432	0.000647708		19.5	0.000625	0.00124426		19.5	0.000221	0.000559153		19.5	0.000624	0.000887677		19.5	0.000331	0.00069257		19.5	0.000592	0.000831322		19.5	0.000101	0.000800355		19.5	0.000248	0.000793816		19.5	0.000235	0.000598958		19.5	0.000118	0.000458776		19.5
			0				0				0				0				0				0				0				0				0				0				0				0
	19.75	0.000585	0.000910677		19.625	0.00031	0.000646621		19.625	0.000396	0.000593733		19.625	0.000644	0.00128208		19.625	0.00022	0.000556622		19.625	0.0006	0.000853536		19.625	0.000347	0.000726048		19.625	0.000554	0.00077796		19.625	0.000103	0.000816204		19.625	0.000237	0.000758606		19.625	0.000229	0.000583666		19.625	0.000118	0.000458776		19.625
			0				0				0				0				0				0				0				0				0				0				0				0
	19.875	0.000543	0.000845295		19.75	0.000325	0.00067791		19.75	0.000402	0.000602728		19.75	0.000635	0.00126416		19.75	0.000218	0.000551562		19.75	0.000661	0.000940312		19.75	0.000311	0.000650723		19.75	0.000543	0.000762513		19.75	0.000105	0.000832052		19.75	0.000231	0.000739401		19.75	0.000227	0.000578568		19.75	0.000119	0.000462664		19.75
			0				0				0				0				0				0				0				0				0				0				0				0
	20	0.000543	0.000845295		19.875	0.000301	0.000627849		19.875	0.000382	0.000572742		19.875	0.00066	0.00131393		19.875	0.000218	0.000551562		19.875	0.000655	0.000931777		19.875	0.000299	0.000625615		19.875	0.000533	0.00074847		19.875	0.000113	0.000895447		19.875	0.000227	0.000726598		19.875	0.000229	0.000583666		19.875	0.000114	0.000443224		19.875
			0				0				0				0				0				0				0				0				0				0				0				0
	20.125	0.000534	0.000831285		20	0.000293	0.000611162		20	0.000382	0.000572742		20	0.000606	0.00120643		20	0.000211	0.000533851		20	0.000666	0.000947425		20	0.00031	0.000648631		20	0.000512	0.000718981		20	0.000109	0.000863749		20	0.000225	0.000720196		20	0.00023	0.000586214		20	0.000107	0.000416009		20
			0				0				0				0				0				0				0				0				0				0				0				0
	20.25	0.000479	0.000745666		20.125	0.000285	0.000594475		20.125	0.000401	0.000601229		20.125	0.00054	0.00107504		20.125	0.000197	0.00049843		20.125	0.000558	0.000793789		20.125	0.000299	0.000625615		20.125	0.00052	0.000730215		20.125	0.000101	0.000800355		20.125	0.000225	0.000720196		20.125	0.000225	0.00057347		20.125	0.00011	0.000427673		20.125
			0				0				0				0				0				0				0				0				0				0				0				0
	20.375	0.000492	0.000765903		20.25	0.000282	0.000588217		20.25	0.000414	0.00062072		20.25	0.000485	0.000965543		20.25	0.000187	0.000473129		20.25	0.00062	0.000881987		20.25	0.000282	0.000590045		20.25	0.000502	0.000704938		20.25	0.000106	0.000839977		20.25	0.000223	0.000713794		20.25	0.000222	0.000565824		20.25	0.000111	0.000431561		20.25
			0				0				0				0				0				0				0				0				0				0				0				0
	20.5	0.000481	0.000748779		20.375	0.000291	0.00060699		20.375	0.000372	0.000557749		20.375	0.000543	0.00108101		20.375	0.000187	0.000473129		20.375	0.000691	0.000982989		20.375	0.000288	0.000602599		20.375	0.000488	0.000685279		20.375	9.5e-05	0.000752809		20.375	0.000214	0.000684986		20.375	0.00022	0.000560727		20.375	0.000108	0.000419897		20.375
			0				0				0				0				0				0				0				0				0				0				0				0
	20.625	0.000477	0.000742552		20.5	0.000297	0.000619505		20.5	0.000366	0.000548753		20.5	0.000573	0.00114073		20.5	0.000194	0.00049084		20.5	0.000652	0.000927509		20.5	0.0003	0.000627707		20.5	0.000457	0.000641747		20.5	9.6e-05	0.000760733		20.5	0.000208	0.000665781		20.5	0.000216	0.000550532		20.5	0.000105	0.000408233		20.5
			0				0				0				0				0				0				0				0				0				0				0				0
	20.75	0.000496	0.00077213		20.625	0.000286	0.00059656		20.625	0.000368	0.000551751		20.625	0.000517	0.00102925		20.625	0.0002	0.00050602		20.625	0.000618	0.000879142		20.625	0.000283	0.000592137		20.625	0.000504	0.000707747		20.625	9.9e-05	0.000784506		20.625	0.000198	0.000633772		20.625	0.000211	0.000537788		20.625	0.000107	0.000416009		20.625
			0				0				0				0				0				0				0				0				0				0				0				0
	20.875	0.000485	0.000755006		20.75	0.000294	0.000613247		20.75	0.000369	0.000553251		20.75	0.000579	0.00115268		20.75	0.000202	0.000511081		20.75	0.000635	0.000903326		20.75	0.000275	0.000575398		20.75	0.000539	0.000756896		20.75	0.0001	0.000792431		20.75	0.000189	0.000604965		20.75	0.000206	0.000525044		20.75	0.000105	0.000408233		20.75
			0				0				0				0				0				0				0				0				0				0				0				0
	21	0.000517	0.000804821		20.875	0.000297	0.000619505		20.875	0.000373	0.000559248		20.875	0.000593	0.00118055		20.875	0.000194	0.00049084		20.875	0.000602	0.000856381		20.875	0.000287	0.000600506		20.875	0.000518	0.000727407		20.875	9.5e-05	0.000752809		20.875	0.000189	0.000604965		20.875	0.000214	0.000545434		20.875	0.000101	0.000392681		20.875
			0				0				0				0				0				0				0				0				0				0				0				0
	21.125	0.000498	0.000775243		21	0.000291	0.00060699		21	0.000372	0.000557749		21	0.000557	0.00110888		21	0.00019	0.000480719		21	0.000564	0.000802324		21	0.000287	0.000600506		21	0.000486	0.00068247		21	9.7e-05	0.000768658		21	0.000188	0.000601764		21	0.000211	0.000537788		21	0.000103	0.000400457		21
			0				0				0				0				0				0				0				0				0				0				0				0
	21.25	0.000484	0.000753449		21.125	0.000296	0.000617419		21.125	0.000387	0.000580239		21.125	0.000549	0.00109295		21.125	0.000188	0.000475659		21.125	0.000572	0.000813704		21.125	0.000276	0.00057749		21.125	0.000477	0.000669832		21.125	8.9e-05	0.000705263		21.125	0.000178	0.000569755		21.125	0.000193	0.00049191		21.125	0.000102	0.000396569		21.125
			0				0				0				0				0				0				0				0				0				0				0				0
	21.375	0.00051	0.000793924		21.25	0.000299	0.000623677		21.25	0.00038	0.000569743		21.25	0.000543	0.00108101		21.25	0.000179	0.000452888		21.25	0.000606	0.000862071		21.25	0.000293	0.00061306		21.25	0.000461	0.000647364		21.25	8.8e-05	0.000697339		21.25	0.000182	0.000582558		21.25	0.00018	0.000458776		21.25	0.0001	0.000388793		21.25
			0				0				0				0				0				0				0				0				0				0				0				0
	21.5	0.000492	0.000765903		21.375	0.000276	0.000575702		21.375	0.000353	0.000529262		21.375	0.000537	0.00106907		21.375	0.000186	0.000470599		21.375	0.000604	0.000859226		21.375	0.000274	0.000573306		21.375	0.000433	0.000608044		21.375	9.2e-05	0.000729036		21.375	0.000184	0.00058896		21.375	0.000187	0.000476618		21.375	0.000102	0.000396569		21.375
			0				0				0				0				0				0				0				0				0				0				0				0
	21.625	0.000465	0.000723872		21.5	0.000287	0.000598646		21.5	0.000349	0.000523264		21.5	0.000536	0.00106707		21.5	0.000191	0.000483249		21.5	0.000607	0.000863494		21.5	0.000254	0.000531459		21.5	0.00047	0.000660002		21.5	9.6e-05	0.000760733		21.5	0.000176	0.000563353		21.5	0.000189	0.000481715		21.5	0.000102	0.000396569		21.5
			0				0				0				0				0				0				0				0				0				0				0				0
	21.75	0.000467	0.000726985		21.625	0.00029	0.000604904		21.625	0.000336	0.000503773		21.625	0.000558	0.00111087		21.625	0.000185	0.000468069		21.625	0.000598	0.000850691		21.625	0.000265	0.000554475		21.625	0.00045	0.000631917		21.625	9.8e-05	0.000776582		21.625	0.000177	0.000566554		21.625	0.000192	0.000489361		21.625	0.000102	0.000396569		21.625
			0				0				0				0				0				0				0				0				0				0				0				0
	21.875	0.000446	0.000694294		21.75	0.000285	0.000594475		21.75	0.000308	0.000461792		21.75	0.000561	0.00111684		21.75	0.000177	0.000447828		21.75	0.000553	0.000786676		21.75	0.000238	0.000497981		21.75	0.000451	0.000633321		21.75	9.7e-05	0.000768658		21.75	0.000174	0.000556951		21.75	0.000192	0.000489361		21.75	9.2e-05	0.00035769		21.75
			0				0				0				0				0				0				0				0				0				0				0				0
	22	0.000467	0.000726985		21.875	0.000296	0.000617419		21.875	0.000304	0.000455795		21.875	0.000504	0.00100337		21.875	0.000177	0.000447828		21.875	0.000532	0.000756802		21.875	0.00024	0.000502166		21.875	0.000461	0.000647364		21.875	9.6e-05	0.000760733		21.875	0.000165	0.000528144		21.875	0.000182	0.000463874		21.875	8.9e-05	0.000346026		21.875
			0				0				0				0				0				0				0				0				0				0				0				0
	22.125	0.000458	0.000712975		22	0.000287	0.000598646		22	0.000292	0.000437803		22	0.000511	0.0010173		22	0.000177	0.000447828		22	0.000558	0.000793789		22	0.00024	0.000502166		22	0.000461	0.000647364		22	8.7e-05	0.000689415		22	0.000165	0.000528144		22	0.000178	0.000453679		22	8.5e-05	0.000330474		22
			0				0				0				0				0				0				0				0				0				0				0				0
	22.25	0.000438	0.00068184		22.125	0.000283	0.000590303		22.125	0.000304	0.000455795		22.125	0.000504	0.00100337		22.125	0.000174	0.000440238		22.125	0.000555	0.000789521		22.125	0.000256	0.000535643		22.125	0.000443	0.000622087		22.125	9.1e-05	0.000721112		22.125	0.000168	0.000537746		22.125	0.000175	0.000446033		22.125	8.1e-05	0.000314923		22.125
			0				0				0				0				0				0				0				0				0				0				0				0
	22.375	0.000439	0.000683397		22.25	0.00028	0.000584045		22.25	0.000338	0.000506772		22.25	0.000508	0.00101133		22.25	0.000175	0.000442768		22.25	0.000536	0.000762492		22.25	0.000271	0.000567029		22.25	0.000402	0.000564512		22.25	9.3e-05	0.000736961		22.25	0.000168	0.000537746		22.25	0.000172	0.000438386		22.25	8.1e-05	0.000314923		22.25
			0				0				0				0				0				0				0				0				0				0				0				0
	22.5	0.000442	0.000688067		22.375	0.000289	0.000602818		22.375	0.00035	0.000524764		22.375	0.000523	0.00104119		22.375	0.000173	0.000437708		22.375	0.000578	0.00082224		22.375	0.000265	0.000554475		22.375	0.000402	0.000564512		22.375	8.6e-05	0.00068149		22.375	0.000165	0.000528144		22.375	0.000172	0.000438386		22.375	8.4e-05	0.000326586		22.375
			0				0				0				0				0				0				0				0				0				0				0				0
	22.625	0.000444	0.000691181		22.5	0.000272	0.000567358		22.5	0.000344	0.000515768		22.5	0.000518	0.00103124		22.5	0.000175	0.000442768		22.5	0.000573	0.000815127		22.5	0.000242	0.00050635		22.5	0.000425	0.00059681		22.5	9.3e-05	0.000736961		22.5	0.000163	0.000521742		22.5	0.000172	0.000438386		22.5	8.2e-05	0.000318811		22.5
			0				0				0				0				0				0				0				0				0				0				0				0
	22.75	0.000444	0.000691181		22.625	0.000268	0.000559015		22.625	0.000366	0.000548753		22.625	0.000495	0.000985451		22.625	0.000178	0.000450358		22.625	0.000535	0.00076107		22.625	0.000241	0.000504258		22.625	0.000455	0.000638938		22.625	9.5e-05	0.000752809		22.625	0.000162	0.000518541		22.625	0.000173	0.000440935		22.625	7.6e-05	0.000295483		22.625
			0				0				0				0				0				0				0				0				0				0				0				0
	22.875	0.000427	0.000664717		22.75	0.000253	0.000527727		22.75	0.000342	0.000512769		22.75	0.000444	0.00088392		22.75	0.000173	0.000437708		22.75	0.000521	0.000741154		22.75	0.000259	0.00054192		22.75	0.000447	0.000627704		22.75	9.2e-05	0.000729036		22.75	0.00016	0.000512139		22.75	0.000173	0.000440935		22.75	7.8e-05	0.000303259		22.75
			0				0				0				0				0				0				0				0				0				0				0				0
	23	0.000471	0.000733212		22.875	0.000264	0.000550671		22.875	0.000318	0.000476785		22.875	0.000444	0.00088392		22.875	0.000167	0.000422527		22.875	0.000544	0.000773873		22.875	0.000238	0.000497981		22.875	0.0004	0.000561704		22.875	8.5e-05	0.000673566		22.875	0.000155	0.000496135		22.875	0.00017	0.000433289		22.875	7.9e-05	0.000307147		22.875
			0				0				0				0				0				0				0				0				0				0				0				0
	23.125	0.000426	0.00066316		23	0.000258	0.000538156		23	0.000323	0.000484282		23	0.000431	0.000858039		23	0.000167	0.000422527		23	0.000504	0.00071697		23	0.000234	0.000489611		23	0.000408	0.000572938		23	8.4e-05	0.000665642		23	0.000155	0.000496135		23	0.000167	0.000425643		23	7.8e-05	0.000303259		23
			0				0				0				0				0				0				0				0				0				0				0				0
	23.25	0.00042	0.00065382		23.125	0.000248	0.000517297		23.125	0.000319	0.000478285		23.125	0.000434	0.000864012		23.125	0.000174	0.000440238		23.125	0.000497	0.000707012		23.125	0.000236	0.000493796		23.125	0.000408	0.000572938		23.125	8.7e-05	0.000689415		23.125	0.000151	0.000483331		23.125	0.000172	0.000438386		23.125	7.7e-05	0.000299371		23.125
			0				0				0				0				0				0				0				0				0				0				0				0
	23.375	0.000374	0.000582211		23.25	0.000258	0.000538156		23.25	0.00033	0.000494777		23.25	0.000426	0.000848085		23.25	0.000174	0.000440238		23.25	0.000507	0.000721238		23.25	0.000225	0.00047078		23.25	0.000415	0.000582768		23.25	8.2e-05	0.000649793		23.25	0.000149	0.00047693		23.25	0.000165	0.000420545		23.25	7.5e-05	0.000291595		23.25
			0				0				0				0				0				0				0				0				0				0				0				0
	23.5	0.000368	0.000572871		23.375	0.000266	0.000554843		23.375	0.000306	0.000458793		23.375	0.000469	0.00093369		23.375	0.000166	0.000419997		23.375	0.00052	0.000739731		23.375	0.000226	0.000472873		23.375	0.000394	0.000553278		23.375	8.2e-05	0.000649793		23.375	0.000148	0.000473729		23.375	0.000151	0.000384862		23.375	7e-05	0.000272155		23.375
			0				0				0				0				0				0				0				0				0				0				0				0
	23.625	0.000398	0.000619572		23.5	0.000242	0.000504782		23.5	0.000287	0.000430306		23.5	0.000453	0.000901837		23.5	0.000158	0.000399756		23.5	0.0005	0.00071128		23.5	0.000234	0.000489611		23.5	0.000389	0.000546257		23.5	7.7e-05	0.000610172		23.5	0.000144	0.000460925		23.5	0.000145	0.00036957		23.5	6.9e-05	0.000268267		23.5
			0				0				0				0				0				0				0				0				0				0				0				0
	23.75	0.000414	0.000644479		23.625	0.000221	0.000460978		23.625	0.000302	0.000452796		23.625	0.000468	0.000931699		23.625	0.00016	0.000404816		23.625	0.000499	0.000709857		23.625	0.000228	0.000477057		23.625	0.000379	0.000532214		23.625	7e-05	0.000554701		23.625	0.000142	0.000454524		23.625	0.000146	0.000372119		23.625	7e-05	0.000272155		23.625
			0				0				0				0				0				0				0				0				0				0				0				0
	23.875	0.000397	0.000618015		23.75	0.000225	0.000469322		23.75	0.000283	0.000424309		23.75	0.000439	0.000873966		23.75	0.000165	0.000417467		23.75	0.000485	0.000689942		23.75	0.000231	0.000483334		23.75	0.000375	0.000526597		23.75	7.2e-05	0.00057055		23.75	0.00014	0.000448122		23.75	0.000149	0.000379765		23.75	6.7e-05	0.000260492		23.75
			0				0				0				0				0				0				0				0				0				0				0				0
	24	0.000375	0.000583768		23.875	0.000222	0.000463064		23.875	0.000285	0.000427307		23.875	0.000423	0.000842113		23.875	0.00016	0.000404816		23.875	0.000471	0.000670026		23.875	0.000218	0.000456134		23.875	0.000388	0.000544853		23.875	7.7e-05	0.000610172		23.875	0.000138	0.00044172		23.875	0.000153	0.00038996		23.875	6.7e-05	0.000260492		23.875
			0				0				0				0				0				0				0				0				0				0				0				0
	24.125	0.000411	0.000639809		24	0.000213	0.000444291		24	0.00031	0.000464791		24	0.000421	0.000838131		24	0.000151	0.000382045		24	0.000466	0.000662913		24	0.000209	0.000437303		24	0.00036	0.000505533		24	7.6e-05	0.000602247		24	0.000141	0.000451323		24	0.000149	0.000379765		24	7.2e-05	0.000279931		24
			0				0				0				0				0				0				0				0				0				0				0				0
	24.25	0.000398	0.000619572		24.125	0.000239	0.000498524		24.125	0.000305	0.000457294		24.125	0.000433	0.000862021		24.125	0.000158	0.000399756		24.125	0.000477	0.000678561		24.125	0.000205	0.000428933		24.125	0.000362	0.000508342		24.125	7.2e-05	0.00057055		24.125	0.000139	0.000444921		24.125	0.000147	0.000374667		24.125	7.2e-05	0.000279931		24.125
			0				0				0				0				0				0				0				0				0				0				0				0
	24.375	0.000348	0.000541736		24.25	0.000215	0.000448463		24.25	0.000303	0.000454295		24.25	0.000414	0.000824196		24.25	0.00016	0.000404816		24.25	0.000466	0.000662913		24.25	0.000199	0.000416379		24.25	0.000378	0.00053081		24.25	7.5e-05	0.000594323		24.25	0.00013	0.000416113		24.25	0.000139	0.000354277		24.25	7.2e-05	0.000279931		24.25
			0				0				0				0				0				0				0				0				0				0				0				0
	24.5	0.00034	0.000529283		24.375	0.000209	0.000435948		24.375	0.000286	0.000428807		24.375	0.000436	0.000867993		24.375	0.000153	0.000387106		24.375	0.00043	0.000611701		24.375	0.000201	0.000420564		24.375	0.000394	0.000553278		24.375	6.6e-05	0.000523004		24.375	0.000127	0.000406511		24.375	0.000132	0.000336436		24.375	7e-05	0.000272155		24.375
			0				0				0				0				0				0				0				0				0				0				0				0
	24.625	0.000378	0.000588438		24.5	0.000234	0.000488095		24.5	0.000268	0.000401819		24.5	0.000411	0.000818223		24.5	0.000151	0.000382045		24.5	0.000413	0.000587517		24.5	0.000213	0.000445672		24.5	0.000374	0.000525193		24.5	6.4e-05	0.000507156		24.5	0.000129	0.000412912		24.5	0.000135	0.000344082		24.5	6.8e-05	0.00026438		24.5
			0				0				0				0				0				0				0				0				0				0				0				0
	24.75	0.000399	0.000621129		24.625	0.000231	0.000481837		24.625	0.000276	0.000413814		24.625	0.000373	0.000742572		24.625	0.00015	0.000379515		24.625	0.000466	0.000662913		24.625	0.000217	0.000454041		24.625	0.000364	0.000511151		24.625	6.6e-05	0.000523004		24.625	0.000131	0.000419314		24.625	0.000142	0.000361924		24.625	6.9e-05	0.000268267		24.625
			0				0				0				0				0				0				0				0				0				0				0				0
	24.875	0.000383	0.000596221		24.75	0.000223	0.00046515		24.75	0.000273	0.000409316		24.75	0.000405	0.000806278		24.75	0.000149	0.000376985		24.75	0.000484	0.000688519		24.75	0.000206	0.000431025		24.75	0.000365	0.000512555		24.75	6.8e-05	0.000538853		24.75	0.000126	0.00040331		24.75	0.000142	0.000361924		24.75	6.7e-05	0.000260492		24.75
			0				0				0				0				0				0				0				0				0				0				0				0
	25	0.00034	0.000529283		24.875	0.000217	0.000452635		24.875	0.000254	0.000380828		24.875	0.00043	0.000856048		24.875	0.000149	0.000376985		24.875	0.00045	0.000640152		24.875	0.000206	0.000431025		24.875	0.000352	0.000494299		24.875	7.1e-05	0.000562626		24.875	0.000125	0.000400109		24.875	0.000137	0.00034918		24.875	6.5e-05	0.000252716		24.875
			0				0				0				0				0				0				0				0				0				0				0				0
	25.125	0.000373	0.000580654		25	0.000211	0.00044012		25	0.000243	0.000364336		25	0.00043	0.000856048		25	0.000149	0.000376985		25	0.000476	0.000677139		25	0.000191	0.00039964		25	0.000326	0.000457789		25	6.9e-05	0.000546777		25	0.000133	0.000425716		25	0.000135	0.000344082		25	6.3e-05	0.00024494		25
			0				0				0				0				0				0				0				0				0				0				0				0
	25.25	0.00036	0.000560417		25.125	0.000201	0.000419261		25.125	0.000225	0.000337348		25.125	0.000447	0.000889892		25.125	0.000148	0.000374455		25.125	0.000477	0.000678561		25.125	0.000197	0.000412194		25.125	0.000315	0.000442342		25.125	6.8e-05	0.000538853		25.125	0.00013	0.000416113		25.125	0.000131	0.000333887		25.125	6.4e-05	0.000248828		25.125
			0				0				0				0				0				0				0				0				0				0				0				0
	25.375	0.000381	0.000593108		25.25	0.000204	0.000425519		25.25	0.000251	0.00037633		25.25	0.00037	0.0007366		25.25	0.000143	0.000361805		25.25	0.000433	0.000615969		25.25	0.000203	0.000424748		25.25	0.000322	0.000452172		25.25	6.8e-05	0.000538853		25.25	0.000127	0.000406511		25.25	0.000131	0.000333887		25.25	6.7e-05	0.000260492		25.25
			0				0				0				0				0				0				0				0				0				0				0				0
	25.5	0.000393	0.000611788		25.375	0.000202	0.000421347		25.375	0.000244	0.000365835		25.375	0.000362	0.000720673		25.375	0.000141	0.000356744		25.375	0.000418	0.00059463		25.375	0.000184	0.000384994		25.375	0.000312	0.000438129		25.375	7.2e-05	0.00057055		25.375	0.00013	0.000416113		25.375	0.000133	0.000338985		25.375	6.3e-05	0.00024494		25.375
			0				0				0				0				0				0				0				0				0				0				0				0
	25.625	0.000351	0.000546406		25.5	0.000183	0.000381715		25.5	0.000233	0.000349343		25.5	0.000357	0.000710719		25.5	0.000144	0.000364335		25.5	0.000442	0.000628772		25.5	0.000205	0.000428933		25.5	0.00031	0.000435321		25.5	6.8e-05	0.000538853		25.5	0.000131	0.000419314		25.5	0.000129	0.00032879		25.5	5.9e-05	0.000229388		25.5
			0				0				0				0				0				0				0				0				0				0				0				0
	25.75	0.000348	0.000541736		25.625	0.000187	0.000390059		25.625	0.000255	0.000382328		25.625	0.000399	0.000794333		25.625	0.000146	0.000369395		25.625	0.000496	0.00070559		25.625	0.000196	0.000410102		25.625	0.000331	0.00046481		25.625	6.6e-05	0.000523004		25.625	0.000126	0.00040331		25.625	0.000129	0.00032879		25.625	5.9e-05	0.000229388		25.625
			0				0				0				0				0				0				0				0				0				0				0				0
	25.875	0.000348	0.000541736		25.75	0.000198	0.000413003		25.75	0.000241	0.000361337		25.75	0.000399	0.000794333		25.75	0.00014	0.000354214		25.75	0.000485	0.000689942		25.75	0.000175	0.000366162		25.75	0.000327	0.000459193		25.75	6e-05	0.000475458		25.75	0.000122	0.000390506		25.75	0.000133	0.000338985		25.75	5.8e-05	0.0002255		25.75
			0				0				0				0				0				0				0				0				0				0				0				0
	26	0.000336	0.000523056		25.875	0.000209	0.000435948		25.875	0.000234	0.000350842		25.875	0.000394	0.000784379		25.875	0.000135	0.000341564		25.875	0.000389	0.000553376		25.875	0.000175	0.000366162		25.875	0.000329	0.000462001		25.875	6.1e-05	0.000483383		25.875	0.000117	0.000374502		25.875	0.000127	0.000323692		25.875	5.4e-05	0.000209948		25.875
			0				0				0				0				0				0				0				0				0				0				0				0
	26.125	0.00033	0.000513715		26	0.000215	0.000448463		26	0.000233	0.000349343		26	0.000399	0.000794333		26	0.000135	0.000341564		26	0.000364	0.000517812		26	0.000182	0.000380809		26	0.000319	0.000447959		26	6.4e-05	0.000507156		26	0.000114	0.000364899		26	0.000125	0.000318595		26	5.5e-05	0.000213836		26
			0				0				0				0				0				0				0				0				0				0				0				0
	26.25	0.000319	0.000496592		26.125	0.0002	0.000417175		26.125	0.000241	0.000361337		26.125	0.000374	0.000744563		26.125	0.000141	0.000356744		26.125	0.000421	0.000598898		26.125	0.000181	0.000378717		26.125	0.000324	0.00045498		26.125	6.9e-05	0.000546777		26.125	0.000115	0.0003681		26.125	0.000129	0.00032879		26.125	5.7e-05	0.000221612		26.125
			0				0				0				0				0				0				0				0				0				0				0				0
	26.375	0.000317	0.000493478		26.25	0.000192	0.000400488		26.25	0.00022	0.000329851		26.25	0.000407	0.00081026		26.25	0.00014	0.000354214		26.25	0.000422	0.00060032		26.25	0.000188	0.000393363		26.25	0.000317	0.00044515		26.25	6.6e-05	0.000523004		26.25	0.000115	0.0003681		26.25	0.000131	0.000333887		26.25	5.4e-05	0.000209948		26.25
			0				0				0				0				0				0				0				0				0				0				0				0
	26.5	0.000343	0.000533953		26.375	0.000206	0.00042969		26.375	0.000224	0.000335849		26.375	0.00036	0.000716692		26.375	0.000138	0.000349154		26.375	0.000439	0.000624504		26.375	0.000172	0.000359885		26.375	0.000311	0.000436725		26.375	5.9e-05	0.000467534		26.375	0.000112	0.000358498		26.375	0.000127	0.000323692		26.375	5.3e-05	0.000206061		26.375
			0				0				0				0				0				0				0				0				0				0				0				0
	26.625	0.000314	0.000488808		26.5	0.000215	0.000448463		26.5	0.000233	0.000349343		26.5	0.000356	0.000708729		26.5	0.000137	0.000346624		26.5	0.000421	0.000598898		26.5	0.000168	0.000351516		26.5	0.000298	0.000418469		26.5	6.2e-05	0.000491307		26.5	0.000109	0.000348895		26.5	0.000129	0.00032879		26.5	5.3e-05	0.000206061		26.5
			0				0				0				0				0				0				0				0				0				0				0				0
	26.75	0.000305	0.000474798		26.625	0.000206	0.00042969		26.625	0.000233	0.000349343		26.625	0.000371	0.000738591		26.625	0.000132	0.000333973		26.625	0.00038	0.000540573		26.625	0.000186	0.000389178		26.625	0.000303	0.000425491		26.625	6.6e-05	0.000523004		26.625	0.000108	0.000345694		26.625	0.000126	0.000321143		26.625	5.1e-05	0.000198285		26.625
			0				0				0				0				0				0				0				0				0				0				0				0
	26.875	0.000318	0.000495035		26.75	0.000184	0.000383801		26.75	0.000219	0.000328352		26.75	0.000388	0.000772434		26.75	0.00013	0.000328913		26.75	0.000393	0.000559066		26.75	0.000184	0.000384994		26.75	0.000306	0.000429703		26.75	6e-05	0.000475458		26.75	0.000109	0.000348895		26.75	0.000115	0.000293107		26.75	4.9e-05	0.000190509		26.75
			0				0				0				0				0				0				0				0				0				0				0				0
	27	0.000319	0.000496592		26.875	0.000188	0.000392145		26.875	0.000235	0.000352341		26.875	0.000374	0.000744563		26.875	0.000134	0.000339034		26.875	0.000393	0.000559066		26.875	0.000181	0.000378717		26.875	0.000316	0.000443746		26.875	6e-05	0.000475458		26.875	0.000111	0.000355297		26.875	0.000111	0.000282912		26.875	5e-05	0.000194397		26.875
			0				0				0				0				0				0				0				0				0				0				0				0
[truncated: 1,169 more rows]
[truncated: 15 more columns]

## Sheet: Vigilance state during SD
Vigilance state duration during sleep deprivation
[truncated: 11 more rows]
