# Supplementary material for: Sleep-Wake Cycle Dysfunction in the TgCRND8 Mouse Model of Alzheimer’s Disease: From Early to Advanced Pathological Stages
Source: PLoS One. 2015 Jun 15;10(6):e0130177. doi: 10.1371/journal.pone.0130177 (PMC4468206; doi:10.1371/journal.pone.0130177)
Supplement: S5 Dataset — P: prefrontal cortex, H: hypothalamus, T: thalamus, B: brainstem, C/Cb: cerebellum, mo: months. (XLSX) [file pone.0130177.s005.xlsx]

## Sheet: Sheet1
		ELISA				PROTEIN ASSAY
			pg/ml
			Sol.B			Animal	conc mg/ml
		animal ID:	dilution				Dilution			pg Abeta/mg protein
	3-mo	2(3)-P	461163			2(3)-P	3.075			149972
	3-mo	470-P	227783			470-P	9.72			23434.4
	3-mo	472-P	207363			472-P	10.38			19977.2
	3-mo	8-P	1.69487e+06			8-P	8.62			196621
	3-mo	1098-P	1885446			1098-P	13.72			137423
	3-mo	1099-P	1.09856e+06			1099-P	9.04			121522
	3-mo	1013-P	385618			1013-P	12.86			29985.8
	3-mo	2(3)-H	2346.06			2(3)-H	5.375			436.476
	3-mo	8-H	4890.06			8-H	8.16			599.272
	3-mo	1098-H	2690.76			1098-H	8.18			328.944
	3-mo	1099-H	2749.5			1099-H	6.5			423
	3-mo	470-H	2326.44			470-H	5.94			391.657
	3-mo	472-H	4357.14			472-H	10.46			416.553
	3-mo	1013-H	9982.8			1013-H	9.56			1044.23
	3-mo	2(3)-T	12916.5			2(3)-T	5.475			2359.18
	3-mo	8-T	17357.2			8-T	7.6			2283.84
	3-mo	1098-T	2495.04			1098-T	7.72			323.192
	3-mo	1099-T	16527.8			1099-T	9.6			1721.64
	3-mo	470-T	5022.54			470-T	8.9			564.33
	3-mo	472-T	3655.68			472-T	6.92			528.277
	3-mo	1013-T	10105.2			1013-T	9.26			1091.27
	3-mo	2(3)-B	6586.56			2(3)-B	6.9			954.574
	3-mo	8-B	8126.52			8-B	10.52			772.483
	3-mo	1098-B	2740.44			1098-B	13.56			202.097
	3-mo	1099-B	9080.88			1099-B	5.6			1621.59
	3-mo	470-B	4283.4			470-B	11.25			380.747
	3-mo	472-B	2824.74			472-B	12.175			232.011
	3-mo	1013-B	3927.6			1013-B	9.36			419.615
cerebellum	3-mo	2(3)-C	1527.12			2(3)-Cb	4.3			355.144
cerebellum	3-mo	8-C	15963.2			8-Cb	9.68			1649.1
cerebellum	3-mo	1098-C	1218.54			1098-Cb	7.54			161.61
cerebellum	3-mo	470-C	1765.02			470-Cb	12.8			137.892
cerebellum	3-mo	472-C	1847.76			472-Cb	7.3			253.118
	7-mo	464-B	124570			464-B	14.26			8735.62
	7-mo	469-B	584630			469-B	11.22			52106.1
	7-mo	475-B	50780			475-B	11.78			4310.7
	7-mo	499-B	202960			499-B	10.04			20215.1
	7-mo	3819A-Bs	1131220			3819A-Bs	7.64			148065
	7-mo	3820-B	570250			3820-B	12.775			44638
	7-mo	3821-B	1103270			3821-B	12.225			90247
	7-mo	3822-B	662210			3822-B	8.15			81252.8
	7-mo	3824-B	478830			3824-B	14.175			33779.9
	7-mo	464-H	280540			464-H	14.64			19162.6
	7-mo	469-H	430550			469-H	10.4			41399
	7-mo	475-H	405050			475-H	6.3			64293.7
	7-mo	499-H	190480			499-H	12.84			14834.9
	7-mo	3819A-H	653800			3819A-H	7.92			82550.5
	7-mo	3820-H	279180			3820-H	5.2			53688.5
	7-mo	3821-H	344290			3821-H	4.42			77893.7
	7-mo	3822-H	995320			3822-H	8.7			114405
	7-mo	3824-H	523870			3824-H	6.48			80844.1
	7-mo	464-T	1.52617e+06			464-T	7.28			209639
	7-mo	469-T	1244870			469-T	13.3			93599.2
	7-mo	475-T	822520			475-T	8.48			96995.3
	7-mo	499-T	691230			499-T	7.8			88619.2
	7-mo	3819A-T	1.73342e+06			3819A-T	7.46			232362
	7-mo	3820-T	1399230			3820-T	5.38			260080
	7-mo	3821-T	1.66831e+06			3821-T	7.14			233657
	7-mo	3822-T	2.28489e+06			3822-T	10.54			216783
	7-mo	3824-T	1946360			3824-T	11.86			164111
	7-mo	3819A-P	5891520			3819A-P	5.46			1.07903e+06
	7-mo	3819B-P	329160			3819B-P	6.96			47293.1
	7-mo	3824-P	4870890			3824-P	5.42			898688
	7-mo	3820-P	8198010			3820-P	7.72			1.06192e+06
	7-mo	3821-P	13343610			3821-P	9			1.48262e+06
	7-mo	3822-P	7132650			3822-P	4.48			1.59211e+06
	7-mo	464-P	9012540			464-P	12.04			748550
	7-mo	469-P	11595570			469-P	5.64			2.05595e+06
	7-mo	475-P	9611880			475-P	8			1201485
	7-mo	499-P	1.62813e+07			499-P	12.18			1.33672e+06
	11-mo	2(11)-H	4.72784e+06			2(11)-H	5.12			923407
	11-mo	462-H	3.42097e+06			462-H	8.72			392313
	11-mo	468-H	3102500			468-H	7.16			433310
	11-mo	7413-H	1.75244e+06			7413-H	2.28			768613
	11-mo	7467-H	3.66319e+06			7467-H	8.58			426945
	11-mo	7475-H	5724750			7475-H	7.42			771530
	11-mo	7472-H	4.48816e+06			7472-H	5.74			781909
	11-mo	2(11)-T	6.66656e+06			2(11)-T	9.18			726205
	11-mo	462-T	6.16603e+06			462-T	8.175			754255
	11-mo	468-T	7.60166e+06			468-T	6.925			1.09771e+06
	11-mo	7413-T	2.97294e+06			7413-T	5.75			517033
	11-mo	7467-T	9.78178e+06			7467-T	10.22			957121
	11-mo	7475-T	9.72078e+06			7475-T	4.66			2.086e+06
	11-mo	7472-T	6.45484e+06			7472-T	6.54			986979
	11-mo	2(11)-B	2800125			2(11)-B	11.36			246490
	11-mo	462-B	2.49778e+06			462-B	9.65			258837
	11-mo	468-B	4.77528e+06			468-B	12.225			390616
	11-mo	7413-B	1085000			7413-B	8.275			131118
	11-mo	7467-B	7.30519e+06			7467-B	11.475			636618
	11-mo	7475-B	8.72644e+06			7475-B	16.8			519431
	11-mo	7472-B	5.34528e+06			7472-B	10.58			505225
	11-mo	7475-P	1.28938e+07			7475-P	4.76			2.70878e+06
	11-mo	7472-P	1.71806e+07			7472-P	7			2.45437e+06
	11-mo	7467-P	20810025			7467-P	10.82			1.92329e+06
	11-mo	7413-P	21440775			7413-P	5.76			3.72236e+06
	11-mo	468-P	2.85794e+07			468-P	11.5			2.48516e+06
	11-mo	462-P	2.34269e+07			462-P	7.66			3.05835e+06
	11-mo	2(11)-P	31152750			2(11)-P	14.24			2.18769e+06
