# Supplementary material for: Sleep-Wake Cycle Dysfunction in the TgCRND8 Mouse Model of Alzheimer’s Disease: From Early to Advanced Pathological Stages
Source: PLoS One. 2015 Jun 15;10(6):e0130177. doi: 10.1371/journal.pone.0130177 (PMC4468206; doi:10.1371/journal.pone.0130177)
Supplement: S6 Dataset — NTg: non-transgenic, Tg: transgenic. (XLSX) [file pone.0130177.s006.xlsx]

## Sheet: Total duration for 2 hr period 
WAKE	NTg					Tg
	Vehicle	1 mg/kg	2 mg/kg	5 mg/kg		Vehicle	1 mg/kg	2 mg/kg	5 mg/kg
	40	36.45	29.2	29.85		65.3	36.5	81.85	27.85
	51.6	26.4	25.75	41.85		40.7	57.2	53.45	19.35
	54.4	25	37	24.95		51.25	88.7	89.25	25.55
	32.3	35.55	45.85	38.5		19.6	49.6	42.75	26.8
	18.55	35.2	28.15	18.2		32.15	49.4	53.9	66.95
	42.8	30.6	25.5	27.75		74.9	67.65	88.85	46.7
	33	42.1	37.6	21.95		42.65	27.05	48.8
	37.5	28.95	34.25	25.9		40.45	59.15	56.65
	50.6					69.15	31	34.6
	33.4					44.95
	47.85					48.15
NREM	NTg					Tg
	Vehicle	1 mg/kg	2 mg/kg	5 mg/kg		Vehicle	1 mg/kg	2 mg/kg	5 mg/kg
	43.9	63.55	81	70.15		42.55	56.2	16.5	70.7
	60.2	71.95	70.5	58.15		71.95	38.35	41.55	73.6
	54.1	74.65	79.25	75.05		22.55	11.3	10.75	66.2
	62.25	59.85	56.25	59.05		51.6	48.05	51.15	71.3
	75	61.7	62	80.9		52.5	38.7	41.4	30.2
	51.6	65.95	67.35	70.65		27	30.4	11.15	52.4
	59.05	51.15	66.4	77.85		59.25	64.2	46.05
	46.7	69.25	70.3	74.1		51.6	40.15	42.05
	47.65					47.95	65	62
	53.5					32.7
	45.5					52.4
REM	NTg					Tg
	Vehicle	1 mg/kg	2 mg/kg	5 mg/kg		Vehicle	1 mg/kg	2 mg/kg	5 mg/kg
	6.85	0	0.85	2.45		6.15	7.4	1.65	8.25
	8.4	1.65	0.2	0.9		8.6	4.45	5	1.9
	6.55	0.35	0	0		8.45	0	0	7
	2.95	4.6	3.05	0		6.85	2.2	6.1	1.45
	1.75	3.1	4.7	0		2	11.95	4.7	2.85
	5.4	3.45	0	1.6		2.65	1.95	0	0.9
	6.5	6.75	7.4	0.2		5.75	8.85	5.1
	5.55	1.8	1.3	0		7.5	0.7	1.3
	7.6					3.8	4	3.4
	2.7					3.5
	4.55					4
